# Supplementary material for: FrameAxis: characterizing microframe bias and intensity with word embedding
Source: PeerJ Comput Sci. 2021 Jul 22;7:e644. doi: 10.7717/peerj-cs.644 (PMC8323720; doi:10.7717/peerj-cs.644)
Supplement: Supplemental Information 1 [file peerj-cs-07-644-s001.tsv]

issue	title	bias	source	source_bias	url
Abortion	The Trump administration is finalizing plans to strip funding from Planned Parenthood	left	Vox	Left	https://www.allsides.com/news/2019-02-22-1558/trump-administration-finalizing-plans-strip-funding-planned-parenthood
Abortion	The controversy around Virginia’s new abortion bill, explained	left	Vox	Left	https://www.allsides.com/news/2019-02-01-0742/controversy-around-virginia%E2%80%99s-new-abortion-bill-explained
Abortion	New York passes law allowing abortions up until baby's due date if mother's health is at risk	left	CBS News	Lean Left	https://www.allsides.com/news/2019-01-23-1227/new-york-passes-law-allowing-abortions-until-babys-due-date-if-mothers-health
Abortion	Even Anti-Abortion Gov. Kasich Couldn’t Sign This Extreme Abortion Measure	left	Mother Jones	Left	https://www.allsides.com/news/2018-12-28-1244/even-anti-abortion-gov-kasich-couldn%E2%80%99t-sign-extreme-abortion-measure
Abortion	Judge Blocks Mississippi’s ‘Unconstitutional’ Ban On Abortions After 15 Weeks	left	HuffPost	Left	https://www.allsides.com/news/2018-11-21-0640/judge-blocks-mississippi%E2%80%99s-%E2%80%98unconstitutional%E2%80%99-ban-abortions-after-15-weeks
Abortion	Born-Alive Abortion Survivors Protection Act	center	The Flip Side	Mixed	https://www.allsides.com/news/2019-02-28-0634/born-alive-abortion-survivors-protection-act
Abortion	Trump administration bans abortion referrals at U.S.-funded clinics	center	Reuters	Center	https://www.allsides.com/news/2019-02-22-1553/trump-administration-bans-abortion-referrals-us-funded-clinics
Abortion	OPINION: Fake News About Abortion in Virginia	center	Michelle Goldberg	Not Rated	https://www.allsides.com/news/2019-02-01-0815/opinion-fake-news-about-abortion-virginia
Abortion	NY enacts new protections for abortion rights	center	Associated Press	Center	https://www.allsides.com/news/2019-01-23-1227/ny-enacts-new-protections-abortion-rights
Abortion	Ohio 'heartbeat bill' won't become law after legislature fails to override Kasich veto	center	The Hill	Center	https://www.allsides.com/news/2018-12-28-1235/ohio-heartbeat-bill-wont-become-law-after-legislature-fails-override-kasich
Abortion	IL Democrats Following NY's Footsteps with 'Extreme' Bill Allowing Late-Term Abortion	right	CBN	Right	https://www.allsides.com/news/2019-03-22-0629/il-democrats-following-nys-footsteps-extreme-bill-allowing-late-term-abortion
Abortion	OPINION: Infanticide Makes a Comeback	right	Guest Writer - Right	Lean Right	https://www.allsides.com/news/2019-02-27-0716/opinion-infanticide-makes-comeback
Abortion	Fox News Poll: Voters split on abortion, but majority wants Roe v. Wade to endure	right	Fox News	Lean Right	https://www.allsides.com/news/2019-02-23-1909/fox-news-poll-voters-split-abortion-majority-wants-roe-v-wade-endure
Abortion	Trump admin bars federal funding for abortion clinics	right	Washington Times	Lean Right	https://www.allsides.com/news/2019-02-22-1552/trump-admin-bars-federal-funding-abortion-clinics
Abortion	Abortion Extremism Comes to Rhode Island	right	National Review	Right	https://www.allsides.com/news/2019-02-14-2240/abortion-extremism-comes-rhode-island
Abortion	Even most Republicans want to keep Roe v. Wade	left	Vox	Left	https://www.allsides.com/news/2018-07-24-0802/even-most-republicans-want-keep-roe-v-wade
Abortion	10 legal experts on the future of Roe v. Wade after Kennedy	left	Vox	Left	https://www.allsides.com/news/2018-07-02-0620/10-legal-experts-future-roe-v-wade-after-kennedy
Abortion	Supreme Court’s anti-abortion ruling in California upholds the right to misinform	left	The Sacramento Bee	Lean Left	https://www.allsides.com/news/2018-06-26-1513/supreme-court%E2%80%99s-anti-abortion-ruling-california-upholds-right-misinform
Abortion	Ireland votes to repeal abortion ban in historic referendum	left	Vox	Left	https://www.allsides.com/news/2018-05-27-0720/ireland-votes-repeal-abortion-ban-historic-referendum
Abortion	Trump administration will pull funds from groups that perform abortions or provide referrals	left	Washington Post	Lean Left	https://www.allsides.com/news/2018-05-19-0733/trump-administration-will-pull-funds-groups-perform-abortions-or-provide
Abortion	Ending Roe v. Wade wouldn't end abortion in America. This is what happens next	center	USA TODAY	Center	https://www.allsides.com/news/2018-07-09-0646/ending-roe-v-wade-wouldnt-end-abortion-america-what-happens-next
Abortion	Supreme Court rules against California law targeting anti-abortion pregnancy centers	center	USA TODAY	Center	https://www.allsides.com/news/2018-06-26-1520/supreme-court-rules-against-california-law-targeting-anti-abortion-pregnancy
Abortion	Americans' Support For Abortion Rights Wanes As Pregnancy Progresses	center	NPR News	Center	https://www.allsides.com/news/2018-06-14-0936/americans-support-abortion-rights-wanes-pregnancy-progresses
Abortion	Trump 'could pardon himself over Russia but won't', says Giuliani	center	BBC News	Center	https://www.allsides.com/news/2018-06-03-1237/trump-could-pardon-himself-over-russia-wont-says-giuliani
Abortion	Delayed abortion case fuels intrigue at Supreme Court	center	The Hill	Center	https://www.allsides.com/news/2018-06-03-1226/delayed-abortion-case-fuels-intrigue-supreme-court
Abortion	OPINION: When Democrats Accidentally Told The Truth, America Hated It, & The Media Tried To Pretend It Never Happened.	right	Guest Writer - Right	Lean Right	https://www.allsides.com/news/2019-02-04-0757/opinion-when-democrats-accidentally-told-truth-america-hated-it-media-tried
Abortion	Dr. Alveda King: Northam Should Stay, Rescind Abortion Laws	right	Newsmax	Right	https://www.allsides.com/news/2019-02-04-0724/dr-alveda-king-northam-should-stay-rescind-abortion-laws
Abortion	The Dems Made Their ‘Choice’	right	American Spectator	Right	https://www.allsides.com/news/2019-02-01-0806/dems-made-their-%E2%80%98choice%E2%80%99
Abortion	Abortion Advocates 'Show Their Hand', Many 2020 Presidential Candidates Support Third Trimester Abortion Push	right	CBN	Right	https://www.allsides.com/news/2019-02-01-0804/abortion-advocates-show-their-hand-many-2020-presidential-candidates-support
Abortion	OPINION: Manifest Injustice	right	Guest Writer - Right	Lean Right	https://www.allsides.com/news/2019-02-01-0711/opinion-manifest-injustice
Abortion	OPINION: How Planned Parenthood hoax avoids the truth	left	CNN (Web News)	Lean Left	https://www.allsides.com/news/2015-11-20-0544/opinion-how-planned-parenthood-hoax-avoids-truth
Abortion	Stop the vendetta against Planned Parenthood	left	Washington Post	Lean Left	https://www.allsides.com/news/2015-08-04-1137/stop-vendetta-against-planned-parenthood
Abortion	More Fights Ahead On Planned Parenthood After Senate Vote	left	HuffPost	Left	https://www.allsides.com/news/2015-11-20-0544/more-fights-ahead-planned-parenthood-after-senate-vote
Abortion	OPINION: The Case for Fetal-Cell Research	left	Guest Writer - Left	Lean Left	https://www.allsides.com/news/2015-07-30-0722/opinion-case-fetal-cell-research
Abortion	How Planned Parenthood could shut down the government	left	Politico	Lean Left	https://www.allsides.com/news/2015-07-30-0705/how-planned-parenthood-could-shut-down-government
Abortion	Abortion Policy/Pro-Abortion Rights	center	OpenSecrets.org	Center	https://www.allsides.com/news/2014-06-11-1640/abortion-policypro-abortion-rights
Abortion	Abortion	center	Vote Smart	Center	https://www.allsides.com/news/2014-06-11-1613/abortion
Abortion	Texas abortion law creates obstacles for Valley women	center	USA TODAY	Center	https://www.allsides.com/news/2014-05-17-0918/texas-abortion-law-creates-obstacles-valley-women
Abortion	Abortions Reportedly Drop To Lowest Rate Since 1970s	center	NPR News	Center	https://www.allsides.com/news/2015-11-20-0544/abortions-reportedly-drop-lowest-rate-1970s
Abortion	Lawmakers weigh in on Supreme Court contraception case	center	USA TODAY	Center	https://www.allsides.com/news/2014-01-28-1221/lawmakers-weigh-supreme-court-contraception-case
Abortion	Abortion case returns to Supreme Court after loss of Scalia	right	Townhall	Right	https://www.allsides.com/news/2016-02-29-0729/abortion-case-returns-supreme-court-after-loss-scalia
Abortion	Gov. Scott Walker Cuts Funding for Planned Parenthood	right	Newsmax	Right	https://www.allsides.com/news/2016-02-18-1012/gov-scott-walker-cuts-funding-planned-parenthood
Abortion	Madness: Pro-life Advocates Behind PP Undercover Videos Are Indicted By Grand Jury	right	Townhall	Right	https://www.allsides.com/news/2016-01-26-0711/madness-pro-life-advocates-behind-pp-undercover-videos-are-indicted-grand-jury
Abortion	Grand jury in Texas indicts activists behind Planned Parenthood videos	right	Fox News	Lean Right	https://www.allsides.com/news/2016-01-26-0703/grand-jury-texas-indicts-activists-behind-planned-parenthood-videos
Abortion	Hillary Clinton rallies Planned Parenthood vote, fights all restrictions on abortions	right	Washington Times	Lean Right	https://www.allsides.com/news/2016-01-25-0724/hillary-clinton-rallies-planned-parenthood-vote-fights-all-restrictions
Abortion	OPINION: Planned Parenthood president: These extremist videos are nothing short of an attack on women	left	Guest Writer - Left	Lean Left	https://www.allsides.com/news/2015-07-30-0657/opinion-planned-parenthood-president-these-extremist-videos-are-nothing-short
Abortion	Republicans Alter Script on Abortion, Seeking to Shift Debate	left	New York Times - News	Lean Left	https://www.allsides.com/news/2015-07-27-0951/republicans-alter-script-abortion-seeking-shift-debate
Abortion	Planned Parenthood does damage control as GOP demands answers	left	Politico	Lean Left	https://www.allsides.com/news/2015-07-23-1031/planned-parenthood-does-damage-control-gop-demands-answers
Abortion	Planned Parenthood gets over $500 million annually in public funds. Here's where it goes.	left	Vox	Left	https://www.allsides.com/news/2015-07-22-1107/planned-parenthood-gets-over-500-million-annually-public-funds-heres-where-it
Abortion	Planned Parenthood: More Sting Videos Are Coming	left	HuffPost	Left	https://www.allsides.com/news/2015-07-21-1129/planned-parenthood-more-sting-videos-are-coming
Abortion	Supreme Court Considers Legality Of Abortion Clinic Buffer Zones	center	NPR News	Center	https://www.allsides.com/news/2015-11-20-0543/supreme-court-considers-legality-abortion-clinic-buffer-zones
Abortion	Supreme Court Refuses to Hear Arizona Abortion Appeal	center	Wall Street Journal - News	Center	https://www.allsides.com/news/2014-01-13-1143/supreme-court-refuses-hear-arizona-abortion-appeal
Abortion	Justice Sotomayer orders temporary halt to health-care law's contraception requirements.	center	Wall Street Journal - News	Center	https://www.allsides.com/news/2015-11-20-0543/justice-sotomayer-orders-temporary-halt-health-care-laws-contraception
Abortion	Gov. Scott Walker's position on abortion: 'I don't obsess with it'	center	Christian Science Monitor	Center	https://www.allsides.com/news/2013-12-03-1257/gov-scott-walkers-position-abortion-i-dont-obsess-it
Abortion	High Court to Review Health Law's Contraception Mandate	center	Wall Street Journal - News	Center	https://www.allsides.com/news/2013-11-26-1001/high-court-review-health-laws-contraception-mandate
Abortion	Pro-Life Movement: Progress Is on Our Side	right	Townhall	Right	https://www.allsides.com/news/2016-01-23-1042/pro-life-movement-progress-our-side
Abortion	Planned Parenthood hit with fetal tissue research probe, defunding in Utah	right	Washington Times	Lean Right	https://www.allsides.com/news/2015-12-23-0756/planned-parenthood-hit-fetal-tissue-research-probe-defunding-utah
Abortion	Planned Parenthood fallout: Why it's unfair to blame abortion opponents	right	Fox News	Lean Right	https://www.allsides.com/news/2015-12-01-0622/planned-parenthood-fallout-why-its-unfair-blame-abortion-opponents
Abortion	John Boehner selects GOP panel to probe abortion practices	right	Washington Times	Lean Right	https://www.allsides.com/news/2015-10-24-1104/john-boehner-selects-gop-panel-probe-abortion-practices
Abortion	Reporter Hits DNC Chair Debbie Wasserman Schultz With Unexpected Abortion Question ? Listen to Her Answer	right	TheBlaze.com	Right	https://www.allsides.com/news/2015-11-20-0544/reporter-hits-dnc-chair-debbie-wasserman-schultz-unexpected-abortion-question
Abortion	OPINION: Planned Parenthood video shows an appalling trivialization of life	left	Washington Post	Lean Left	https://www.allsides.com/news/2015-11-20-0544/opinion-planned-parenthood-video-shows-appalling-trivialization-life
Abortion	3 Deceptive Edits In The Video Claiming Planned Parenthood Is "Selling Aborted Baby Parts"	left	Media Matters	Left	https://www.allsides.com/news/2015-11-20-0544/3-deceptive-edits-video-claiming-planned-parenthood-selling-aborted-baby-parts
Abortion	'War on women': The GOP counteroffensive	left	Politico	Lean Left	https://www.allsides.com/news/2015-11-20-0544/war-women-gop-counteroffensive
Abortion	OPINION: Closing Off Abortion Rights	left	New York Times - News	Lean Left	https://www.allsides.com/news/2015-06-11-0626/opinion-closing-abortion-rights
Abortion	Idaho: Abortion Ban Found Unconstitutional	left	New York Times - News	Lean Left	https://www.allsides.com/news/2015-05-30-1118/idaho-abortion-ban-found-unconstitutional
Abortion	Steady stream of abortion cases headed to high court	center	USA TODAY	Center	https://www.allsides.com/news/2013-11-12-1328/steady-stream-abortion-cases-headed-high-court
Abortion	Clinics Close As Texas Abortion Fight Continues	center	NPR News	Center	https://www.allsides.com/news/2015-11-20-0543/clinics-close-texas-abortion-fight-continues
Abortion	Pro-life groups don't really protect the unborn	center	Christian Science Monitor	Center	https://www.allsides.com/news/2015-11-20-0542/pro-life-groups-dont-really-protect-unborn
Abortion	Abortion Drives Bigger Wedge Between Red And Blue States	center	NPR News	Center	https://www.allsides.com/news/2015-11-20-0542/abortion-drives-bigger-wedge-between-red-and-blue-states
Abortion	State Laws Limiting Abortion May Face Challenges On 20-Week Limit	center	NPR News	Center	https://www.allsides.com/news/2013-07-22-1100/state-laws-limiting-abortion-may-face-challenges-20-week-limit
Abortion	Q-Poll: 62 Percent Oppose Shutting Down The Government To Defund Planned Parenthood	right	Townhall	Right	https://www.allsides.com/news/2015-11-20-0544/q-poll-62-percent-oppose-shutting-down-government-defund-planned-parenthood
Abortion	Planned Parenthood Chief Goes Toe-to-Toe with Attackers	right	CBN	Right	https://www.allsides.com/news/2015-11-20-0544/planned-parenthood-chief-goes-toe-toe-attackers
Abortion	Nancy Pelosi Says Planned Parenthood Videos Should be Investigated: ‘You Can Create Any Reality That You Want’	right	TheBlaze.com	Right	https://www.allsides.com/news/2015-09-28-1131/nancy-pelosi-says-planned-parenthood-videos-should-be-investigated-%E2%80%98you-can
Abortion	Pope's Clear Reference to Abortion That Received a Bipartisan Standing Ovation From Congress	right	TheBlaze.com	Right	https://www.allsides.com/news/2015-11-20-0544/popes-clear-reference-abortion-received-bipartisan-standing-ovation-congress
Abortion	House OKs bill blocking Planned Parenthood funds, amid shutdown worries	right	Fox News	Lean Right	https://www.allsides.com/news/2015-09-19-1057/house-oks-bill-blocking-planned-parenthood-funds-amid-shutdown-worries
Abortion	Republican Leaders Plan House Vote On Late-Term Abortion Ban	left	HuffPost	Left	https://www.allsides.com/news/2015-05-09-1024/republican-leaders-plan-house-vote-late-term-abortion-ban
Abortion	Republicans Use Abortion Fight To Jam Loretta Lynch Confirmation	left	HuffPost	Left	https://www.allsides.com/news/2015-04-16-1152/republicans-use-abortion-fight-jam-loretta-lynch-confirmation
Abortion	Inside the quiet, state-level push to expand abortion rights	left	Vox	Left	https://www.allsides.com/news/2015-03-15-1239/inside-quiet-state-level-push-expand-abortion-rights
Abortion	House passes abortion measure	left	CNN (Web News)	Lean Left	https://www.allsides.com/news/2015-01-23-0944/house-passes-abortion-measure
Abortion	Abortion poses challenge for GOP in 2016	left	CNN (Web News)	Lean Left	https://www.allsides.com/news/2015-01-23-0941/abortion-poses-challenge-gop-2016
Abortion	State Laws Limiting Abortion May Face Challenges On 20-Week Limit	center	NPR News	Center	https://www.allsides.com/news/2013-07-22-0929/state-laws-limiting-abortion-may-face-challenges-20-week-limit
Abortion	Texas Senate to Vote on Abortion Bill	center	Wall Street Journal - News	Center	https://www.allsides.com/news/2013-07-13-0830/texas-senate-vote-abortion-bill
Abortion	Gov. Perry Confident Texas Abortion Law Will Pass	center	Wall Street Journal - News	Center	https://www.allsides.com/news/2013-07-08-0944/gov-perry-confident-texas-abortion-law-will-pass
Abortion	Texas Abortion Fight Follows Familiar Pattern	center	NPR News	Center	https://www.allsides.com/news/2015-11-20-0542/texas-abortion-fight-follows-familiar-pattern
Abortion	Texas Lawmaker's 11-Hour Filibuster Ended On A Technicality	center	NPR News	Center	https://www.allsides.com/news/2013-06-26-0655/texas-lawmakers-11-hour-filibuster-ended-technicality
Abortion	Court sides with faith-based groups on Obamacare birth control mandate	right	Washington Times	Lean Right	https://www.allsides.com/news/2015-11-20-0544/court-sides-faith-based-groups-obamacare-birth-control-mandate
Abortion	GOP presidential candidates John Kasch, Mike Huckabee offer divergent views on abortion	right	Washington Times	Lean Right	https://www.allsides.com/news/2015-08-16-0957/gop-presidential-candidates-john-kasch-mike-huckabee-offer-divergent-views
Abortion	Mitch McConnell: We're Not Going to Defund Planned Parenthood Yet	right	Townhall	Right	https://www.allsides.com/news/2015-08-08-1022/mitch-mcconnell-were-not-going-defund-planned-parenthood-yet
Abortion	Pro-Lifers Take over Planned Parenthood's #PPShoutYourStory	right	CBN	Right	https://www.allsides.com/news/2015-11-20-0544/pro-lifers-take-over-planned-parenthoods-ppshoutyourstory
Abortion	Tissue of lies: Why liberals and the media are in denial about the Planned Parenthood video	right	Michael Brendan Dougherty	Lean Right	https://www.allsides.com/news/2015-08-04-1110/tissue-lies-why-liberals-and-media-are-denial-about-planned-parenthood-video
Abortion	House passes extreme ban on abortion coverage	left	Salon	Left	https://www.allsides.com/news/2015-01-23-0937/house-passes-extreme-ban-abortion-coverage
Abortion	Abortion bill dropped amid concerns of female GOP lawmakers	left	Washington Post	Lean Left	https://www.allsides.com/news/2015-01-22-0729/abortion-bill-dropped-amid-concerns-female-gop-lawmakers
Abortion	The coming wave of anti-abortion laws	left	Politico	Lean Left	https://www.allsides.com/news/2014-11-28-1001/coming-wave-anti-abortion-laws
Abortion	OPINION: Can abortion be de-stigmatized?	left	CNN (Web News)	Lean Left	https://www.allsides.com/news/2014-10-21-0653/opinion-can-abortion-be-de-stigmatized
Abortion	Situation In Texas Is 'Urgent' After 13 Abortion Clinics Close Overnight	left	HuffPost	Left	https://www.allsides.com/news/2014-10-04-0954/situation-texas-urgent-after-13-abortion-clinics-close-overnight
Abortion	Filibuster broken, but Texas abortion law fails to pass	center	Christian Science Monitor	Center	https://www.allsides.com/news/2013-06-26-0652/filibuster-broken-texas-abortion-law-fails-pass
Abortion	Texas Abortion Bill Fails Amid Protests	center	Wall Street Journal - News	Center	https://www.allsides.com/news/2013-06-26-0638/texas-abortion-bill-fails-amid-protests
Abortion	Supreme Court refuses to hear Planned Parenthood cases	center	Chicago Tribune	Center	https://www.allsides.com/news/2013-05-28-1300/supreme-court-refuses-hear-planned-parenthood-cases
Abortion	Abortion Opponents Try to Spin Murder Case Into Legislation	center	NPR News	Center	https://www.allsides.com/news/2013-05-24-1112/abortion-opponents-try-spin-murder-case-legislation
Abortion	Why nobody is happy with FDA ruling on Plan B (+video)	center	Christian Science Monitor	Center	https://www.allsides.com/news/2013-05-02-0026/why-nobody-happy-fda-ruling-plan-b-video
Abortion	Of Course: Court Orders Pro-Life Group To Stop Releasing Videos That Make Planned Parenthood Look Bad	right	Townhall	Right	https://www.allsides.com/news/2015-11-20-0544/course-court-orders-pro-life-group-stop-releasing-videos-make-planned
Abortion	Planned Parenthood: Judge blocks pro-life group from releasing StemExpress footage	right	Washington Times	Lean Right	https://www.allsides.com/news/2015-11-20-0544/planned-parenthood-judge-blocks-pro-life-group-releasing-stemexpress-footage
Abortion	OPINION: Abortion is legal, but taxpayers shouldn’t have to pay for it.	right	Guest Writer - Right	Lean Right	https://www.allsides.com/news/2015-07-30-0651/opinion-abortion-legal-taxpayers-shouldn%E2%80%99t-have-pay-it
Abortion	Senate To Vote on Defunding Planned Parenthood	right	Townhall	Right	https://www.allsides.com/news/2015-11-20-0544/senate-vote-defunding-planned-parenthood
Abortion	Horror: Third Planned Parenthood Video Captures Abortionists Procuring Fetal Tissue for Profit	right	Townhall	Right	https://www.allsides.com/news/2015-11-20-0544/horror-third-planned-parenthood-video-captures-abortionists-procuring-fetal
Abortion	Rush Limbaugh: 'No Means Yes If You Know How To Spot It'	left	HuffPost	Left	https://www.allsides.com/news/2014-09-17-1135/rush-limbaugh-no-means-yes-if-you-know-how-spot-it
Abortion	GAO: Obamacare abortion rules widely ignored	left	Politico	Lean Left	https://www.allsides.com/news/2014-09-16-0645/gao-obamacare-abortion-rules-widely-ignored
Abortion	Planned Parenthood Ad Hits GOP Candidates On OTC Birth Control	left	HuffPost	Left	https://www.allsides.com/news/2014-09-14-1242/planned-parenthood-ad-hits-gop-candidates-otc-birth-control
Abortion	Conservatives Predictably Shame Wendy Davis For Sharing Abortion Story	left	HuffPost	Left	https://www.allsides.com/news/2014-09-10-1422/conservatives-predictably-shame-wendy-davis-sharing-abortion-story
Abortion	Memoir: Wendy Davis tells of ending pregnancy	left	Politico	Lean Left	https://www.allsides.com/news/2014-09-06-0911/memoir-wendy-davis-tells-ending-pregnancy
Abortion	Kansas Set To Enact Law Saying Life Starts At Fertilization	center	NPR News	Center	https://www.allsides.com/news/2013-04-06-1152/kansas-set-enact-law-saying-life-starts-fertilization
Abortion	Judge Eases Age Restrictions on Plan B	center	Wall Street Journal - News	Center	https://www.allsides.com/news/2013-04-05-1202/judge-eases-age-restrictions-plan-b
Abortion	States Harden Views Over Abortion Laws	center	Wall Street Journal - News	Center	https://www.allsides.com/news/2013-04-01-1204/states-harden-views-over-abortion-laws
Abortion	States Harden Views Over Laws Governing Abortion	center	Wall Street Journal - News	Center	https://www.allsides.com/news/2013-03-31-2123/states-harden-views-over-laws-governing-abortion
Abortion	Arkansas Abortion Law Is Now Nation's Strictest	center	Wall Street Journal - News	Center	https://www.allsides.com/news/2013-03-07-1149/arkansas-abortion-law-now-nations-strictest
Abortion	Paul to try to block Planned Parenthood funding during rare Sunday voting session	right	Fox News	Lean Right	https://www.allsides.com/news/2015-07-26-1209/paul-try-block-planned-parenthood-funding-during-rare-sunday-voting-session
Abortion	The Free Market Will Destroy the Abortion Industry	right	Townhall	Right	https://www.allsides.com/news/2015-07-25-0923/free-market-will-destroy-abortion-industry
Abortion	Rand Paul Pushes Ahead to Defund Planned Parenthood, Circumvent Mitch McConnell Blocking of Amendments	right	Breitbart News	Right	https://www.allsides.com/news/2015-07-25-0919/rand-paul-pushes-ahead-defund-planned-parenthood-circumvent-mitch-mcconnell
Abortion	Priorities: DOJ to Investigate Pro-life Group Behind Alarming Planned Parenthood Videos	right	Townhall	Right	https://www.allsides.com/news/2015-07-24-1021/priorities-doj-investigate-pro-life-group-behind-alarming-planned-parenthood
Abortion	Congressional Republicans Seek to Delay Planned Parenthood Funding Until Investigation Complete	right	TheBlaze.com	Right	https://www.allsides.com/news/2015-07-22-1125/congressional-republicans-seek-delay-planned-parenthood-funding-until
Abortion	Wendy Davis Reveals Abortion In New Book	left	HuffPost	Left	https://www.allsides.com/news/2014-09-06-0908/wendy-davis-reveals-abortion-new-book
Abortion	The Dawn of the Post-Clinic Abortion	left	New York Times - News	Lean Left	https://www.allsides.com/news/2014-08-28-1018/dawn-post-clinic-abortion
Abortion	White House Rolls Out New Birth Control Accommodation For Nonprofits	left	HuffPost	Left	https://www.allsides.com/news/2014-08-23-0918/white-house-rolls-out-new-birth-control-accommodation-nonprofits
Abortion	Alabama Abortion Clinic Law Ruled Unconstitutional	left	HuffPost	Left	https://www.allsides.com/news/2014-08-04-1032/alabama-abortion-clinic-law-ruled-unconstitutional
Abortion	The Pill Is More Than Birth Control	left	Daily Beast	Left	https://www.allsides.com/news/2014-07-29-1547/pill-more-birth-control
Abortion	'March For Life' Rally Expected To Draw Huge Crowd In Washington	center	NPR News	Center	https://www.allsides.com/news/2013-01-25-0556/march-life-rally-expected-draw-huge-crowd-washington
Abortion	GOP Platform on Abortion	center	FactCheck.org	Center	https://www.allsides.com/news/2012-10-20-1319/gop-platform-abortion
Abortion	Obama Ad Attacks Romney on Abortion	center	Wall Street Journal - News	Center	https://www.allsides.com/news/2012-10-18-1228/obama-ad-attacks-romney-abortion
Abortion	In Akin's Wake, Ryan Defends Anti-Abortion Record	center	NPR News	Center	https://www.allsides.com/news/08252012-0840/akins-wake-ryan-defends-anti-abortion-record
Abortion	Scott Brown Says Akin Should Quit Senate Race	center	Wall Street Journal - News	Center	https://www.allsides.com/news/08202012-1115/scott-brown-says-akin-should-quit-senate-race
Abortion	Scott Walker Joins Other 2016 GOP Contenders in Banning Abortion at 20 Weeks	right	TheBlaze.com	Right	https://www.allsides.com/news/2015-07-20-1037/scott-walker-joins-other-2016-gop-contenders-banning-abortion-20-weeks
Abortion	Americans are Mislabeling Themselves on Abortion	right	Townhall	Right	https://www.allsides.com/news/2015-05-31-1001/americans-are-mislabeling-themselves-abortion
Abortion	Oklahoma Senate Passes Unborn Child Protection from Dismemberment Abortion Act	right	Townhall	Right	https://www.allsides.com/news/2015-04-09-1129/oklahoma-senate-passes-unborn-child-protection-dismemberment-abortion-act
Abortion	Sam Brownback, Kansas governor, signs nation’s 1st ban on abortion procedure	right	Washington Times	Lean Right	https://www.allsides.com/news/2015-04-07-1131/sam-brownback-kansas-governor-signs-nation%E2%80%99s-1st-ban-abortion-procedure
Abortion	Arizona first in nation to require patients be informed of abortion-reversal option	right	Fox News	Lean Right	https://www.allsides.com/news/2015-04-03-1016/arizona-first-nation-require-patients-be-informed-abortion-reversal-option
Abortion	Mississippi Abortion Clinic Law Struck Down By Appeals Court Panel	left	HuffPost	Left	https://www.allsides.com/news/2014-07-29-1509/mississippi-abortion-clinic-law-struck-down-appeals-court-panel
Abortion	Pro-choice supporters take a play from pro-life wins	left	Vox	Left	https://www.allsides.com/news/2014-07-28-1352/pro-choice-supporters-take-play-pro-life-wins
Abortion	Gov. Christie: ‘You have to be pro-life when they get out of the womb’	left	CNN (Web News)	Lean Left	https://www.allsides.com/news/2014-07-25-1122/gov-christie-%E2%80%98you-have-be-pro-life-when-they-get-out-womb%E2%80%99
Abortion	Conservatives Hone Script to Light a Fire Over Abortion	left	New York Times - News	Lean Left	https://www.allsides.com/news/2014-07-25-1049/conservatives-hone-script-light-fire-over-abortion
Abortion	Stealth Attack: What You Need to Know About the New Abortion Laws	left	ACLU	Lean Left	https://www.allsides.com/news/2014-06-11-1656/stealth-attack-what-you-need-know-about-new-abortion-laws
Abortion	Miss. Abortion Law Temporarily Blocked By Judge	center	NPR News	Center	https://www.allsides.com/news/07012012-2203/miss-abortion-law-temporarily-blocked-judge
Abortion	Court to Hear Texas Case on Planned Parenthood	center	Wall Street Journal - News	Center	https://www.allsides.com/news/06042012-1328/court-hear-texas-case-planned-parenthood
Abortion	House Rejects Ban On Sex-Selection Abortion	center	NPR News	Center	https://www.allsides.com/news/05312012-1229/house-rejects-ban-sex-selection-abortion
Abortion	Arizona first in nation to require patients be informed of abortion-reversal option	right	Fox News	Lean Right	https://www.allsides.com/news/2015-04-02-1216/arizona-first-nation-require-patients-be-informed-abortion-reversal-option
Abortion	Chris Christie backs 20-week abortion ban	right	Washington Times	Lean Right	https://www.allsides.com/news/2015-04-01-1240/chris-christie-backs-20-week-abortion-ban
Abortion	Dem outcry on abortion measure they failed to notice threatens to stall anti-sex trafficking bill	right	Fox News	Lean Right	https://www.allsides.com/news/2015-03-12-1259/dem-outcry-abortion-measure-they-failed-notice-threatens-stall-anti-sex
Abortion	Harry Reid threatens to kill trafficking bill over abortion language, setting up showdown	right	Washington Times	Lean Right	https://www.allsides.com/news/2015-03-11-1340/harry-reid-threatens-kill-trafficking-bill-over-abortion-language-setting
Abortion	Chile's president pushes to ease ban on all abortions	right	Townhall	Right	https://www.allsides.com/news/2015-02-01-1714/chiles-president-pushes-ease-ban-all-abortions
Abortion	Abortion	left	National Abortion and Reproductive Rights Action League	Lean Left	https://www.allsides.com/news/2014-06-11-1653/abortion
Abortion	Abortion	left	ACLU	Lean Left	https://www.allsides.com/news/2014-06-11-1559/abortion
Abortion	Sarah Palin: Hillary Clinton should ‘open her eyes’	left	Politico	Lean Left	https://www.allsides.com/news/2014-05-07-1252/sarah-palin-hillary-clinton-should-%E2%80%98open-her-eyes%E2%80%99
Abortion	Mississippi's lone abortion clinic fights to stay open	left	Salon	Left	https://www.allsides.com/news/2015-11-20-0544/mississippis-lone-abortion-clinic-fights-stay-open
Abortion	Wendy Davis says she could support 20-week abortion ban	left	Washington Post	Lean Left	https://www.allsides.com/news/2014-02-12-1227/wendy-davis-says-she-could-support-20-week-abortion-ban
Abortion	OPINION: GOP and Abortion in Age of ObamaCare: Time for new strategy	right	Fox News	Lean Right	https://www.allsides.com/news/2015-01-28-0647/opinion-gop-and-abortion-age-obamacare-time-new-strategy
Abortion	Abortion Killed 19 Times as Many Blacks as Murder	right	CNS News	Right	https://www.allsides.com/news/2015-01-23-0945/abortion-killed-19-times-many-blacks-murder
Abortion	OPINION: March for Life 2015: Forty two years after Roe v. Wade, we still march on	right	Fox News	Lean Right	https://www.allsides.com/news/2015-01-23-0651/opinion-march-life-2015-forty-two-years-after-roe-v-wade-we-still-march
Abortion	Planned Parenthood drops Kansas abortion lawsuit	right	Townhall	Right	https://www.allsides.com/news/2014-12-06-1544/planned-parenthood-drops-kansas-abortion-lawsuit
Abortion	Abortion Advocates Expect a Tsunami of Pro-life State Laws	right	Breitbart News	Right	https://www.allsides.com/news/2014-11-29-1039/abortion-advocates-expect-tsunami-pro-life-state-laws
Abortion	Why abortions are way down	left	CNN (Web News)	Lean Left	https://www.allsides.com/news/2015-11-20-0544/why-abortions-are-way-down
Abortion	Mike Huckabee Makes Epic Flip-Flop On Birth Control Coverage	left	HuffPost	Left	https://www.allsides.com/news/2014-01-25-1028/mike-huckabee-makes-epic-flip-flop-birth-control-coverage
Abortion	Politicians And The Public Think Differently When It Comes To Abortion	left	HuffPost	Left	https://www.allsides.com/news/2014-01-22-1234/politicians-and-public-think-differently-when-it-comes-abortion
Abortion	Parties Seize On Abortion Issues in Midterm Race	left	New York Times - News	Lean Left	https://www.allsides.com/news/2014-01-21-0723/httpihuffpostcomgen1572947thumbsn-chris-christie-large570jpg
Abortion	High court rejects review of Arizona's 20-week abortion ban	left	CNN (Web News)	Lean Left	https://www.allsides.com/news/2014-01-13-1159/high-court-rejects-review-arizonas-20-week-abortion-ban
Abortion	Tough Texas abortion law may head to Supreme Court	right	Townhall	Right	https://www.allsides.com/news/2014-10-04-1032/tough-texas-abortion-law-may-head-supreme-court
Abortion	Priests for Life: We’re not stopping our fight against birth control mandate, either	right	Washington Times	Lean Right	https://www.allsides.com/news/2014-09-17-1209/priests-life-we%E2%80%99re-not-stopping-our-fight-against-birth-control-mandate-either
Abortion	GAO Report Confirms Obamacare Subsidizes Abortion	right	Townhall	Right	https://www.allsides.com/news/2014-09-16-0632/gao-report-confirms-obamacare-subsidizes-abortion
Abortion	Wendy Davis Memoir: I Had 2 Abortions During 2nd Marriage	right	Breitbart News	Right	https://www.allsides.com/news/2014-09-06-0907/wendy-davis-memoir-i-had-2-abortions-during-2nd-marriage
Abortion	OPINION: Skewing data to uphold abortion	right	Washington Times	Lean Right	https://www.allsides.com/news/2014-09-03-0647/opinion-skewing-data-uphold-abortion
Abortion	Trump's Title X Abortion Funding Ban Could Change Everything For Women In America	left	Bustle	Lean Left	https://www.allsides.com/news/2018-05-18-1404/trumps-title-x-abortion-funding-ban-could-change-everything-women-america
Abortion	Supreme Court’s First Abortion Case Of The Trump Era Has Arrived	left	HuffPost	Left	https://www.allsides.com/news/2018-03-20-1106/supreme-court%E2%80%99s-first-abortion-case-trump-era-has-arrived
Abortion	OPINION: The Gathering Threat to Abortion Rights	left	New York Times - News	Lean Left	https://www.allsides.com/news/2018-01-29-0830/opinion-gathering-threat-abortion-rights
Abortion	Illinois Ordered A Doctor To Tell Women Where To Get Abortions. Now He Wants The Whole State To Suffer	left	HuffPost	Left	https://www.allsides.com/news/2018-01-29-0757/illinois-ordered-doctor-tell-women-where-get-abortions-now-he-wants-whole-state
Abortion	Trump Official Blocked Immigrant Teen Rape Victim’s Abortion Because He Personally Opposed It	left	HuffPost	Left	https://www.allsides.com/news/2017-12-22-0831/trump-official-blocked-immigrant-teen-rape-victim%E2%80%99s-abortion-because-he
Abortion	Abortion wars flare for midterm election campaign	center	The Hill	Center	https://www.allsides.com/news/2018-05-27-0728/abortion-wars-flare-midterm-election-campaign
Abortion	Ireland ends abortion ban as 'quiet revolution' transforms country	center	Reuters	Center	https://www.allsides.com/news/2018-05-26-0706/ireland-ends-abortion-ban-quiet-revolution-transforms-country
Abortion	President Trump thrusts abortion fight into crucial midterm elections	center	Associated Press	Center	https://www.allsides.com/news/2018-05-18-1407/president-trump-thrusts-abortion-fight-crucial-midterm-elections
Abortion	Mueller said last month Trump not a criminal target 'at this point': Washington Post	center	Reuters	Center	https://www.allsides.com/news/2018-04-04-1248/mueller-said-last-month-trump-not-criminal-target-point-washington-post
Abortion	Federal judge blocks Trump administration officials from stopping immigrant teens from getting abortions	center	The Hill	Center	https://www.allsides.com/news/2018-03-31-0724/federal-judge-blocks-trump-administration-officials-stopping-immigrant-teens
Abortion	New York State Senate Passes Bill Permitting Abortions up to Birth	right	National Review	Right	https://www.allsides.com/news/2019-01-23-1228/new-york-state-senate-passes-bill-permitting-abortions-birth
Abortion	OPINION: Who Are We Marching For?	right	Guest Writer - Right	Lean Right	https://www.allsides.com/news/2019-01-18-0652/opinion-who-are-we-marching
Abortion	Ohio lawmakers fail to override John Kasich veto of abortion 'heartbeat bill'	right	Washington Examiner	Lean Right	https://www.allsides.com/news/2018-12-28-1243/ohio-lawmakers-fail-override-john-kasich-veto-abortion-heartbeat-bill
Abortion	Pro-Life Activists Rethink Strategy After Pro-Choice Majority Wins House: 'This Is a Fight We Have to Pick Up'	right	CBN	Right	https://www.allsides.com/news/2018-12-03-1006/pro-life-activists-rethink-strategy-after-pro-choice-majority-wins-house-fight
Abortion	Incoming Democratic Congress Has Hobby Lobby in Their Sights, Hoping to Force Abortion Funding	right	CBN	Right	https://www.allsides.com/news/2018-11-15-1030/incoming-democratic-congress-has-hobby-lobby-their-sights-hoping-force-abortion
Abortion	Where Free Speech Collides With Abortion Rights	left	New York Times - News	Lean Left	https://www.allsides.com/news/2014-01-13-1153/where-free-speech-collides-abortion-rights
Abortion	Supreme Court won’t revive Arizona’s strict abortion rules	left	Washington Post	Lean Left	https://www.allsides.com/news/2014-01-13-1142/supreme-court-won%E2%80%99t-revive-arizona%E2%80%99s-strict-abortion-rules
Abortion	Supreme Court won't revive Arizona's strict abortion rules	left	Washington Post	Lean Left	https://www.allsides.com/news/2015-11-20-0543/supreme-court-wont-revive-arizonas-strict-abortion-rules
Abortion	Ruling lets religious groups not cover contraceptives	left	Washington Post	Lean Left	https://www.allsides.com/news/2015-11-20-0543/ruling-lets-religious-groups-not-cover-contraceptives
Abortion	W.H. stands by birth-control rule	left	Politico	Lean Left	https://www.allsides.com/news/2015-11-20-0543/wh-stands-birth-control-rule
Abortion	Federal Judge Blocks Louisiana's New Abortion Law	right	Townhall	Right	https://www.allsides.com/news/2014-09-01-0708/federal-judge-blocks-louisianas-new-abortion-law
Abortion	Friday News Dump: Feds Unveil New Birth Control Mandate	right	Breitbart News	Right	https://www.allsides.com/news/2014-08-23-0915/friday-news-dump-feds-unveil-new-birth-control-mandate
Abortion	Texan Pro-Abortion Activists: "You Haven't Seen the Last of Us Yet"	right	Townhall	Right	https://www.allsides.com/news/2014-08-04-1030/texan-pro-abortion-activists-you-havent-seen-last-us-yet
Abortion	PATIENT PROTECTION AND AFFORDABLE CARE ACT AND ABORTION COVERAGE	right	Family Research Council	Lean Right	https://www.allsides.com/news/2014-06-11-1630/patient-protection-and-affordable-care-act-and-abortion-coverage
Abortion	Attitudes about abortion	right	American Enterprise Institute	Lean Right	https://www.allsides.com/news/2014-06-11-1626/attitudes-about-abortion
Abortion	5 reasons to feel hopeful about reproductive rights in 2013	left	Salon	Left	https://www.allsides.com/news/2015-11-20-0543/5-reasons-feel-hopeful-about-reproductive-rights-2013
Abortion	Michigan lawmakers want to force women to take out “special” insurance for abortion	left	Salon	Left	https://www.allsides.com/news/2013-12-03-1324/michigan-lawmakers-want-force-women-take-out-%E2%80%9Cspecial%E2%80%9D-insurance-abortion
Abortion	Limbaugh conservatism?s next test: Anti-women dogma?s inevitable cost	left	Salon	Left	https://www.allsides.com/news/2015-11-20-0543/limbaugh-conservatisms-next-test-anti-women-dogmas-inevitable-cost
Abortion	Supreme Court To Take Up Controversial Birth Control Cases	left	HuffPost	Left	https://www.allsides.com/news/2013-11-26-0955/supreme-court-take-controversial-birth-control-cases
Abortion	What Wendy Davis gets wrong	left	Salon	Left	https://www.allsides.com/news/2015-11-20-0543/what-wendy-davis-gets-wrong
Abortion	Abortion History Timeline	right	National Right to Life Committee	Lean Right	https://www.allsides.com/news/2014-06-11-1621/abortion-history-timeline
Abortion	Obamacare’s Many Loopholes: Forcing Individuals and Taxpayers to Fund Elective Abortion Coverage	right	The Heritage Foundation	Lean Right	https://www.allsides.com/news/2014-06-11-1618/obamacare%E2%80%99s-many-loopholes-forcing-individuals-and-taxpayers-fund-elective-0
Abortion	Obamacare’s Many Loopholes: Forcing Individuals and Taxpayers to Fund Elective Abortion Coverage	right	The Heritage Foundation	Lean Right	https://www.allsides.com/news/2014-06-11-1618/obamacare%E2%80%99s-many-loopholes-forcing-individuals-and-taxpayers-fund-elective
Abortion	Abortion	right	Family Research Council	Lean Right	https://www.allsides.com/news/2014-06-10-1321/abortion
Abortion	Planned Parenthood Covers Up Rape...Again	right	Townhall	Right	https://www.allsides.com/news/2015-11-20-0544/planned-parenthood-covers-rapeagain
Abortion	Supreme Court won't block Texas abortion law	left	CNN (Web News)	Lean Left	https://www.allsides.com/news/2015-11-20-0543/supreme-court-wont-block-texas-abortion-law
Abortion	Albuquerque becomes latest abortion battlefield	left	Los Angeles Times	Lean Left	https://www.allsides.com/news/2013-11-17-1622/albuquerque-becomes-latest-abortion-battlefield
Abortion	The right's scary new test lab: Antiabortion activists take over a major city	left	Salon	Left	https://www.allsides.com/news/2015-11-20-0543/rights-scary-new-test-lab-antiabortion-activists-take-over-major-city
Abortion	Judge blocks Texas abortion restrictions	left	Politico	Lean Left	https://www.allsides.com/news/2013-10-28-1602/judge-blocks-texas-abortion-restrictions
Abortion	Texas Abortion Restrictions Declared Unconstitutional By Federal Judge	left	HuffPost	Left	https://www.allsides.com/news/2013-10-28-1601/texas-abortion-restrictions-declared-unconstitutional-federal-judge
Abortion	Opinion: Warren Buffett has given $1.2 billion to abortion groups	right	Fox News	Lean Right	https://www.allsides.com/news/2015-11-20-0544/opinion-warren-buffett-has-given-12-billion-abortion-groups
Abortion	Study: Abortion Most Consequential Issue Determining Socioeconomic, Demographic Composition of United States	right	Breitbart News	Right	https://www.allsides.com/news/2014-05-12-1020/study-abortion-most-consequential-issue-determining-socioeconomic-demographic
Abortion	Pope Francis Tells UN Chiefs to Protect the Unborn	right	Breitbart News	Right	https://www.allsides.com/news/2014-05-10-0939/pope-francis-tells-un-chiefs-protect-unborn
Abortion	Horrifying: Bodies of Aborted Babies Burned to Power Homes in Oregon	right	Townhall	Right	https://www.allsides.com/news/2015-11-20-0544/horrifying-bodies-aborted-babies-burned-power-homes-oregon
Abortion	Nevada GOP Dropped Platforms Against Abortion and Marriage Equality	right	Townhall	Right	https://www.allsides.com/news/2014-04-22-1135/nevada-gop-dropped-platforms-against-abortion-and-marriage-equality
Abortion	California expands early abortion access, defying national trend	left	Washington Post	Lean Left	https://www.allsides.com/news/2013-10-10-1500/california-expands-early-abortion-access-defying-national-trend
Abortion	Opinion: Abortion is a winning issue for Wendy Davis	left	Politico	Lean Left	https://www.allsides.com/news/2015-11-20-0543/opinion-abortion-winning-issue-wendy-davis
Abortion	Anti-Abortion Laws Take Dramatic Toll On Clinics Nationwide	left	HuffPost	Left	https://www.allsides.com/news/2013-08-26-1124/anti-abortion-laws-take-dramatic-toll-clinics-nationwide
Abortion	This Is What Happens When Lawmakers Declare War On Abortion	left	HuffPost	Left	https://www.allsides.com/news/2015-11-20-0542/what-happens-when-lawmakers-declare-war-abortion
Abortion	Abortion key for Virginia voters, NARAL poll shows	left	Politico	Lean Left	https://www.allsides.com/news/2013-07-29-1106/abortion-key-virginia-voters-naral-poll-shows
Abortion	Wendy Davis Gets Real: No 20-Week Abortion Ban I Could Support	right	Breitbart News	Right	https://www.allsides.com/news/2014-02-15-0840/wendy-davis-gets-real-no-20-week-abortion-ban-i-could-support
Abortion	Wendy Davis backs limited late-term abortion ban, despite historic filibuster	right	Fox News	Lean Right	https://www.allsides.com/news/2014-02-13-1331/wendy-davis-backs-limited-late-term-abortion-ban-despite-historic-filibuster
Abortion	CNN Endorses Right to Life...For Animals	right	Media Research Center	Right	https://www.allsides.com/news/2014-02-13-1252/published-2122014-501-pm-et-subscribe-matthew-balan-follow-matthew-balan
Abortion	Federal court rules North Carolina 'Choose Life' license plate unconstitutional	right	Fox News	Lean Right	https://www.allsides.com/news/2015-11-20-0544/federal-court-rules-north-carolina-choose-life-license-plate-unconstitutional
Abortion	Pro-Life Lila Rose Takes on NARAL President on CrossFire Over Abortion	right	Townhall	Right	https://www.allsides.com/news/2015-11-20-0543/pro-life-lila-rose-takes-naral-president-crossfire-over-abortion
Abortion	North Dakota Abortion Law Blocked By Federal Judge	left	HuffPost	Left	https://www.allsides.com/news/2013-07-22-1101/north-dakota-abortion-law-blocked-federal-judge
Abortion	Rick Perry Signs Abortion Bill Into Law	left	HuffPost	Left	https://www.allsides.com/news/2013-07-18-1245/rick-perry-signs-abortion-bill-law
Abortion	Texas Democrats See Chance To Become Relevant Again After Abortion Bill	left	HuffPost	Left	https://www.allsides.com/news/2013-07-16-0831/texas-democrats-see-chance-become-relevant-again-after-abortion-bill
Abortion	Abortion bill highlights Democrats’ uphill fight in Texas	left	Washington Post	Lean Left	https://www.allsides.com/news/2013-07-14-0909/abortion-bill-highlights-democrats%E2%80%99-uphill-fight-texas
Abortion	Texas Senate passes abortion bill	left	Politico	Lean Left	https://www.allsides.com/news/2013-07-13-0832/texas-senate-passes-abortion-bill
Abortion	Pope Francis Tweets Support for March for Life from the Vatican	right	Townhall	Right	https://www.allsides.com/news/2015-11-20-0543/pope-francis-tweets-support-march-life-vatican
Abortion	Bikers on the Abortion Battlefield? Pro-Life Group's Plan to Use Harleys to Send a Message	right	TheBlaze.com	Right	https://www.allsides.com/news/2015-11-20-0543/bikers-abortion-battlefield-pro-life-groups-plan-use-harleys-send-message
Abortion	Supreme Court to decide if abortion buffer zones violate pro-life free speech	right	Washington Times	Lean Right	https://www.allsides.com/news/2015-11-20-0543/supreme-court-decide-if-abortion-buffer-zones-violate-pro-life-free-speech
Abortion	Responding to Conservatives, Pope Calls Abortion 'Horrific'	right	Newsmax	Right	https://www.allsides.com/news/2014-01-13-1204/responding-conservatives-pope-calls-abortion-horrific
Abortion	Arizona's 20-Week Abortion Ban Rejected by Supreme Court	right	Townhall	Right	https://www.allsides.com/news/2014-01-13-1141/arizonas-20-week-abortion-ban-rejected-supreme-court
Abortion	North Carolina GOP Attaches Abortion Restrictions To Motorcycle Safety Bill With No Public Notice	left	HuffPost	Left	https://www.allsides.com/news/2013-07-11-2007/north-carolina-gop-attaches-abortion-restrictions-motorcycle-safety-bill-no
Abortion	Texas abortion bill a step closer to law	left	CNN (Web News)	Lean Left	https://www.allsides.com/news/2013-07-11-2005/texas-abortion-bill-step-closer-law
Abortion	Texas Abortion Bill Author In 2007: No Health Care For Unborn Because 'They're Not Born Yet'	left	HuffPost	Left	https://www.allsides.com/news/2013-07-10-0713/texas-abortion-bill-author-2007-no-health-care-unborn-because-theyre-not-born
Abortion	Santorum to jump into Texas abortion ban battle	left	CNN (Web News)	Lean Left	https://www.allsides.com/news/2013-07-09-1005/santorum-jump-texas-abortion-ban-battle
Abortion	So abortion will be an issue in 2014. Where could it make a difference?	left	Washington Post	Lean Left	https://www.allsides.com/news/2013-07-08-1003/so-abortion-will-be-issue-2014-where-could-it-make-difference
Abortion	Supreme Court won?t revive Arizona's 20-week abortion ban	right	Washington Times	Lean Right	https://www.allsides.com/news/2015-11-20-0543/supreme-court-wont-revive-arizonas-20-week-abortion-ban
Abortion	Supreme Court blocks Arizona's 20-week abortion ban	right	Fox News	Lean Right	https://www.allsides.com/news/2015-11-20-0543/supreme-court-blocks-arizonas-20-week-abortion-ban
Abortion	EXCLUSIVE: Republicans set to deliver big statement on abortion	right	Washington Times	Lean Right	https://www.allsides.com/news/2014-01-06-1334/exclusive-republicans-set-deliver-big-statement-abortion
Abortion	EXCLUSIVE: Republicans set to deliver big statement on abortion	right	Washington Times	Lean Right	https://www.allsides.com/news/2015-11-20-0543/exclusive-republicans-set-deliver-big-statement-abortion
Abortion	Wow: More Abortion Restrictions Passed the Last Two Years than in the Past Decade	right	Townhall	Right	https://www.allsides.com/news/2014-01-02-1115/wow-more-abortion-restrictions-passed-last-two-years-past-decade
Abortion	‘Turn Texas blue’ hits headwinds with abortion	left	Politico	Lean Left	https://www.allsides.com/news/2013-07-08-0945/%E2%80%98turn-texas-blue%E2%80%99-hits-headwinds-abortion
Abortion	GOP sits out Texas abortion fight	left	Politico	Lean Left	https://www.allsides.com/news/2015-11-20-0542/gop-sits-out-texas-abortion-fight
Abortion	Ohio joins Texas in middle of abortion spotlight	left	CNN (Web News)	Lean Left	https://www.allsides.com/news/2013-07-01-0935/ohio-joins-texas-middle-abortion-spotlight
Abortion	Wendy Davis Reflects On Filibuster And The Coming Special Session Abortion Fight	left	HuffPost	Left	https://www.allsides.com/news/2013-07-01-0932/wendy-davis-reflects-filibuster-and-coming-special-session-abortion-fight
Abortion	Ohio Governor Signs Extreme Anti-Abortion Measures	left	HuffPost	Left	https://www.allsides.com/news/2015-11-20-0542/ohio-governor-signs-extreme-anti-abortion-measures
Abortion	Birth Control Mandate in Health Care Law Blocked Hours Before Implementation	right	TheBlaze.com	Right	https://www.allsides.com/news/2015-11-20-0543/birth-control-mandate-health-care-law-blocked-hours-implementation
Abortion	Federal judge deals another blow to ObamaCare contraceptive mandate	right	Fox News	Lean Right	https://www.allsides.com/news/2015-11-20-0543/federal-judge-deals-another-blow-obamacare-contraceptive-mandate
Abortion	Can the ACLU force Catholic hospitals to perform abortions?	right	Washington Times	Lean Right	https://www.allsides.com/news/2015-11-20-0543/can-aclu-force-catholic-hospitals-perform-abortions
Abortion	Taxpayers Funding Millions of Dollars for Congressional Staff Abortion Coverage Through Obamacare	right	Townhall	Right	https://www.allsides.com/news/2015-11-20-0543/taxpayers-funding-millions-dollars-congressional-staff-abortion-coverage
Abortion	ACLU Suing Catholic Bishops Over Their Pro-Life Views	right	Townhall	Right	https://www.allsides.com/news/2013-12-03-1255/aclu-suing-catholic-bishops-over-their-pro-life-views
Abortion	Wendy Davis: ‘Stop demonizing women’	left	Politico	Lean Left	https://www.allsides.com/news/2013-06-29-0951/wendy-davis-%E2%80%98stop-demonizing-women%E2%80%99
Abortion	Perry renews Texas abortion battle with special session	left	CNN (Web News)	Lean Left	https://www.allsides.com/news/2013-06-27-0647/perry-renews-texas-abortion-battle-special-session
Abortion	What does Wendy Davis mean for the larger abortion debate?	left	Washington Post	Lean Left	https://www.allsides.com/news/2013-06-26-1321/what-does-wendy-davis-mean-larger-abortion-debate
Abortion	Texas Abortion Bill Filibustered By State Senator Wendy Davis Is Dead	left	HuffPost	Left	https://www.allsides.com/news/2013-06-26-0702/texas-abortion-bill-filibustered-state-senator-wendy-davis-dead
Abortion	Texas abortion bill dies as confusion marks end of session	left	CNN (Web News)	Lean Left	https://www.allsides.com/news/2013-06-26-0642/texas-abortion-bill-dies-confusion-marks-end-session
Abortion	Sandra Fluke: Birth Control is Just Like a Blood Transfusion...or Something	right	Townhall	Right	https://www.allsides.com/news/2015-11-20-0543/sandra-fluke-birth-control-just-blood-transfusionor-something
Abortion	Supreme Court to decide Obamacare birth control mandate	right	Washington Times	Lean Right	https://www.allsides.com/news/2013-11-26-0951/supreme-court-decide-obamacare-birth-control-mandate
Abortion	Pro-Abortion NARAL Pretty Upset With Upholding of Texas Pro-Life Law	right	Townhall	Right	https://www.allsides.com/news/2015-11-20-0543/pro-abortion-naral-pretty-upset-upholding-texas-pro-life-law
Abortion	Supreme Court refuses to block Texas abortion restrictions	right	Fox News	Lean Right	https://www.allsides.com/news/2015-11-20-0543/supreme-court-refuses-block-texas-abortion-restrictions
Abortion	Graham introduces ‘historic’ 20-week abortion ban; says no primary politics at play	right	Washington Times	Lean Right	https://www.allsides.com/news/2013-11-07-1710/graham-introduces-%E2%80%98historic%E2%80%99-20-week-abortion-ban-says-no-primary-politics-play
Abortion	GOP congressman: Rate of pregnancies from rape is ‘very low’	left	Washington Post	Lean Left	https://www.allsides.com/news/2013-06-12-1322/gop-congressman-rate-pregnancies-rape-%E2%80%98very-low%E2%80%99
Abortion	Virginia GOP nominee compared Planned Parenthood to KKK	left	CNN (Web News)	Lean Left	https://www.allsides.com/news/2013-05-20-1157/virginia-gop-nominee-compared-planned-parenthood-kkk
Abortion	Virginia pick compared Planned Parenthood to KKK	left	Politico	Lean Left	https://www.allsides.com/news/2013-05-19-1115/virginia-pick-compared-planned-parenthood-kkk
Abortion	Steve Stockman: 'Democrats Worship Abortion,' Don't Care About Women's Safety	left	HuffPost	Left	https://www.allsides.com/news/2013-05-14-1234/steve-stockman-democrats-worship-abortion-dont-care-about-womens-safety
Abortion	U.S. to Defend Age Limits on Morning-After Pill Sales	left	New York Times - News	Lean Left	https://www.allsides.com/news/2013-05-02-0035/us-defend-age-limits-morning-after-pill-sales
Abortion	Late Term Abortion Battle to Start on Capitol Hill	right	Townhall	Right	https://www.allsides.com/news/2015-11-20-0543/late-term-abortion-battle-start-capitol-hill
Abortion	Sen. Graham to Introduce 20-Week Abortion Ban Bill	right	Newsmax	Right	https://www.allsides.com/news/2013-11-02-1240/sen-graham-introduce-20-week-abortion-ban-bill
Abortion	Late Term Abortion Restrictions Reinstated in Texas	right	Townhall	Right	https://www.allsides.com/news/2015-11-20-0543/late-term-abortion-restrictions-reinstated-texas
Abortion	Federal judge rules part of Texas' new abortion law is unconstitutional	right	Fox News	Lean Right	https://www.allsides.com/news/2013-10-28-1602/federal-judge-rules-part-texas-new-abortion-law-unconstitutional
Abortion	Planned Parenthood's Conflict of Interest	right	Townhall	Right	https://www.allsides.com/news/2015-11-20-0543/planned-parenthoods-conflict-interest
Abortion	Obama: Abortion Foes Want To Return To 1950s	left	HuffPost	Left	https://www.allsides.com/news/2015-11-20-0542/obama-abortion-foes-want-return-1950s
Abortion	Arkansas lawmakers back nation's most restrictive abortion bill	left	CNN (Web News)	Lean Left	https://www.allsides.com/news/2013-03-07-1159/arkansas-lawmakers-back-nations-most-restrictive-abortion-bill
Abortion	John McCain: Abortion Issue Should Be Left Alone By Republicans	left	HuffPost	Left	https://www.allsides.com/news/2012-11-26-1228/john-mccain-abortion-issue-should-be-left-alone-republicans
Abortion	Why the abortion and faith question is relevant	left	CNN (Web News)	Lean Left	https://www.allsides.com/news/2012-10-20-1349/why-abortion-and-faith-question-relevant
Abortion	A World of Harm for Women	left	New York Times - News	Lean Left	https://www.allsides.com/news/2012-10-20-1233/httpenwikipediaorgwikitheatlantic
Abortion	Pope Francis Clarifies His Stance on Abortion Following Statements About Social Issues and 'Small-Minded Rules'	right	TheBlaze.com	Right	https://www.allsides.com/news/2015-11-20-0543/pope-francis-clarifies-his-stance-abortion-following-statements-about-social
Abortion	Obenshain Questioned On Women's Issues During Ashburn Forum	right	Leesburg Today	Lean Right	https://www.allsides.com/news/2013-08-28-1638/obenshain-questioned-womens-issues-during-ashburn-forum
Abortion	GOP worried Planned Parenthood grants could go to abortions	right	Fox News	Lean Right	https://www.allsides.com/news/2015-11-20-0542/gop-worried-planned-parenthood-grants-could-go-abortions
Abortion	North Carolina Governor Signs New Pro-Life Legislation Into Law	right	Townhall	Right	https://www.allsides.com/news/2015-11-20-0542/north-carolina-governor-signs-new-pro-life-legislation-law
Abortion	Federal judge delays North Dakota abortion law	right	Fox News	Lean Right	https://www.allsides.com/news/2013-07-22-1102/federal-judge-delays-north-dakota-abortion-law
Abortion	“Pro-Life” Congressman Caught Telling His Extramarital Boo to Get an Abortion	left	Slate	Left	https://www.allsides.com/news/2017-10-05-1638/%E2%80%9Cpro-life%E2%80%9D-congressman-caught-telling-his-extramarital-boo-get-abortion
Abortion	The House just passed a 20-week abortion ban. Opponents say it's “basically relying on junk science.”	left	Vox	Left	https://www.allsides.com/news/2017-10-04-1213/house-just-passed-20-week-abortion-ban-opponents-say-its-%E2%80%9Cbasically-relying
Abortion	Fate of Planned Parenthood funding tied to Senate moderates	left	Politico	Lean Left	https://www.allsides.com/news/2017-06-11-0954/fate-planned-parenthood-funding-tied-senate-moderates
Abortion	Abortion politics hound senators from both parties	left	Politico	Lean Left	https://www.allsides.com/news/2017-05-14-0759/abortion-politics-hound-senators-both-parties
Abortion	Top Democrats, Bernie Sanders Defend Anti-Abortion Members Of Their Party	left	HuffPost	Left	https://www.allsides.com/news/2017-04-24-0819/top-democrats-bernie-sanders-defend-anti-abortion-members-their-party
Abortion	Trump Administration Official Opposed Abortion for Teen Impregnated After Rape	center	Wall Street Journal - News	Center	https://www.allsides.com/news/2017-12-22-0850/trump-administration-official-opposed-abortion-teen-impregnated-after-rape
Abortion	Abortion providers brace for new Trump funding fight	center	The Hill	Center	https://www.allsides.com/news/2017-11-25-0816/abortion-providers-brace-new-trump-funding-fight
Abortion	U.S. top court to hear dispute over California pregnancy center law	center	Reuters	Center	https://www.allsides.com/news/2017-11-13-0836/us-top-court-hear-dispute-over-california-pregnancy-center-law
Abortion	U.S. congressman to resign after report alleged he asked woman to have an abortion	center	Reuters	Center	https://www.allsides.com/news/2017-10-05-1639/us-congressman-resign-after-report-alleged-he-asked-woman-have-abortion
Abortion	GOP passes bill criminalizing abortion after 20 weeks	center	The Hill	Center	https://www.allsides.com/news/2017-10-04-1216/gop-passes-bill-criminalizing-abortion-after-20-weeks
Abortion	ThinkProgress Accuses Facebook of Censorship After Conservative Factchecker Correctly Points Out an Error	right	Reason	Lean Right	https://www.allsides.com/news/2018-09-12-0856/thinkprogress-accuses-facebook-censorship-after-conservative-factchecker
Abortion	Brett Kavanaugh, Abortion, and 'Settled Law’	right	Reason	Lean Right	https://www.allsides.com/news/2018-08-27-0744/brett-kavanaugh-abortion-and-settled-law%E2%80%99
Abortion	The abortion case that could decide the fate of Trump's court pick	right	Washington Times	Lean Right	https://www.allsides.com/news/2018-07-10-0740/abortion-case-could-decide-fate-trumps-court-pick
Abortion	In Defense of Dogma	right	National Review	Right	https://www.allsides.com/news/2018-07-01-0804/defense-dogma
Abortion	Supreme Court NIFLA decision is major victory for pro-life groups and women, vindication for First Amendment	right	Fox News Editorial	Right	https://www.allsides.com/news/2018-06-26-1514/supreme-court-nifla-decision-major-victory-pro-life-groups-and-women
Abortion	Poll: Abortion the top issue for women in key states	left	CNN (Web News)	Lean Left	https://www.allsides.com/news/2012-10-18-1226/poll-abortion-top-issue-women-key-states
Abortion	Abortion Is the Battle, but WomenÃ¢â‚¬â„¢s Health Is the War	left	Center For American Progress	Lean Left	https://www.allsides.com/news/2012-10-04-1529/abortion-battle-women%C3%83%C2%A2%C3%A2%E2%80%9A%C2%AC%C3%A2%E2%80%9E%C2%A2s-health-war
Abortion	Reproductive rights are issues of life and death for women, not mere matters of choice.	left	National Organization for Women	Lean Left	https://www.allsides.com/news/2012-10-04-1437/reproductive-rights-are-issues-life-and-death-women-not-mere-matters-choice
Abortion	Everyone should have the right to decide when and whether to have children.	left	ACLU	Lean Left	https://www.allsides.com/news/2012-10-04-1409/everyone-should-have-right-decide-when-and-whether-have-children
Abortion	Abortion	left	Washington Post	Lean Left	https://www.allsides.com/news/2012-09-29-1505/abortion
Abortion	A Reminder: Majority Support a Ban on Late-Term Abortions	right	Townhall	Right	https://www.allsides.com/news/2013-07-17-0702/reminder-majority-support-ban-late-term-abortions
Abortion	Pro-life Victory in Texas: Senate Passes Late-Term Abortion Ban	right	Townhall	Right	https://www.allsides.com/news/2013-07-13-0831/pro-life-victory-texas-senate-passes-late-term-abortion-ban
Abortion	Pro-Abortion Senator Barbara Boxer Fear Mongers on Late Term Abortion Ban	right	Townhall	Right	https://www.allsides.com/news/2013-07-11-0638/pro-abortion-senator-barbara-boxer-fear-mongers-late-term-abortion-ban
Abortion	Cruz: “Without Life, There is no Liberty”	right	Townhall	Right	https://www.allsides.com/news/2013-07-09-1010/cruz-%E2%80%9Cwithout-life-there-no-liberty%E2%80%9D
Abortion	Thousands Rally For Life in Texas	right	Townhall	Right	https://www.allsides.com/news/2013-07-09-1008/thousands-rally-life-texas
Abortion	Abortion	left	CNN (Web News)	Lean Left	https://www.allsides.com/news/2012-09-28-1308/abortion
Abortion	Women's health and birth control	left	Barack Obama	Lean Left	https://www.allsides.com/news/2012-09-28-1205/womens-health-and-birth-control
Abortion	Opinion: Paul RyanÃ¢â‚¬â„¢s Social Extremism	left	New York Times - News	Lean Left	https://www.allsides.com/news/08262012-2220/opinion-paul-ryan%C3%83%C2%A2%C3%A2%E2%80%9A%C2%AC%C3%A2%E2%80%9E%C2%A2s-social-extremism
Abortion	GOP sidetracked by abortion details	left	Politico	Lean Left	https://www.allsides.com/news/08252012-0846/gop-sidetracked-abortion-details
Abortion	G.O.P. Approves Strict Anti-Abortion Language in Party Platform	left	New York Times - News	Lean Left	https://www.allsides.com/news/08212012-1151/gop-approves-strict-anti-abortion-language-party-platform
Abortion	Battle For Life Continues Today in Texas	right	Townhall	Right	https://www.allsides.com/news/2013-07-08-0946/battle-life-continues-today-texas
Abortion	Report: Rubio will be lead sponsor of Senate bill to ban abortions after 20 weeks	right	Fox News	Lean Right	https://www.allsides.com/news/2013-07-03-1616/report-rubio-will-be-lead-sponsor-senate-bill-ban-abortions-after-20-weeks
Abortion	Texas abortion bill falls after dispute over vote	right	Fox News	Lean Right	https://www.allsides.com/news/2013-06-26-0608/texas-abortion-bill-falls-after-dispute-over-vote
Abortion	ABORTION BATTLE: CHAOS ERUPTS IN TEXAS SENATE AS PROTESTERS TRY TO SHUT DOWN VOTE ON PRO-LIFE BILL AFTER FAILED FILIBUSTER	right	TheBlaze.com	Right	https://www.allsides.com/news/2013-06-26-0605/abortion-battle-chaos-erupts-texas-senate-protesters-try-shut-down-vote-pro
Abortion	Justice Ginsburg: Roe v. Wade Too Sweeping	right	Newsmax	Right	https://www.allsides.com/news/2013-05-12-1211/justice-ginsburg-roe-v-wade-too-sweeping
Abortion	Todd Akin Led Missouri Senate Polls Before Rape Comments	left	HuffPost	Left	https://www.allsides.com/news/08202012-1116/todd-akin-led-missouri-senate-polls-rape-comments
Abortion	Akin flub puts abortion at center of campaign debate	left	CNN (Web News)	Lean Left	https://www.allsides.com/news/08202012-1105/akin-flub-puts-abortion-center-campaign-debate
Abortion	Did John Roberts Accidentally Save Planned Parenthood?	left	HuffPost	Left	https://www.allsides.com/news/07072012-1519/did-john-roberts-accidentally-save-planned-parenthood
Abortion	Mississippi abortion law blocked	left	Politico	Lean Left	https://www.allsides.com/news/07012012-2256/mississippi-abortion-law-blocked
Abortion	Sex-Selection Abortion Ban Vote: GOP Measure Fails In House	left	HuffPost	Left	https://www.allsides.com/news/05312012-1220/sex-selection-abortion-ban-vote-gop-measure-fails-house
Abortion	Pro-life lawmakers not waiting for Gosnell verdict, question states on abortion	right	Washington Times	Lean Right	https://www.allsides.com/news/2013-05-10-0656/pro-life-lawmakers-don%C3%83%C2%A2%C3%A2%E2%80%9A%C2%AC%C3%A2%E2%80%9E%C2%A2t-wait-gosnell-verdict-question-states-abortion
Abortion	Federal judge will hear from litigants regarding Plan B contraceptives on Tuesday	right	Washington Times	Lean Right	https://www.allsides.com/news/2013-05-03-1123/federal-judge-will-hear-litigants-regarding-plan-b-contraceptives-tuesday
Abortion	Justice Dept. to Appeal Federal Ruling on Morning-after Pill	right	Newsmax	Right	https://www.allsides.com/news/2013-05-02-0026/justice-dept-appeal-federal-ruling-morning-after-pill
Abortion	Lila Rose Discusses Undercover Videos Exposing Late Term Abortion Industry	right	Townhall	Right	https://www.allsides.com/news/2015-11-20-0542/lila-rose-discusses-undercover-videos-exposing-late-term-abortion-industry
Abortion	Cleaning up the Big Abortion machine	right	Washington Times	Lean Right	https://www.allsides.com/news/2015-11-20-0542/cleaning-big-abortion-machine
Abortion	House debates abortion ban for sex of fetus	left	CNN (Web News)	Lean Left	https://www.allsides.com/news/05312012-1113/house-debates-abortion-ban-sex-fetus
Abortion	Strategy on Rivals Career Holds Pitfalls for President	left	New York Times - News	Lean Left	https://www.allsides.com/news/05242012-1255/strategy-rivals-career-holds-pitfalls-president
Abortion	Obama: Planned Parenthood isn't going anywhere, America	right	HotAir	Lean Right	https://www.allsides.com/news/2013-04-26-1150/obama-planned-parenthood-isn%C3%83%C2%A2%C3%A2%E2%80%9A%C2%AC%C3%A2%E2%80%9E%C2%A2t-going-anywhere-america
Abortion	These Are the Arguments Gosnell's Lawyer Used to Get 3 Murder Charges Thrown Out in Infamous Abortion Case	right	TheBlaze.com	Right	https://www.allsides.com/news/2013-04-24-1305/these-are-arguments-gosnells-lawyer-used-get-3-murder-charges-thrown-out
Abortion	Obama to keynote Planned Parenthood fundraiser	right	Washington Times	Lean Right	https://www.allsides.com/news/2015-11-20-0542/obama-keynote-planned-parenthood-fundraiser
Abortion	Poll: Pro-Life Majority Re-Emerges	right	Townhall	Right	https://www.allsides.com/news/2013-04-15-1208/poll-pro-life-majority-re-emerges
Abortion	Judge strikes down age restrictions on 'morning-after' pill	right	Washington Times	Lean Right	https://www.allsides.com/news/2013-04-05-1137/judge-strikes-down-age-restrictions-morning-after-pill
Abortion	This State Could Be the First to Mandate Insurance Companies Pay for Abortions	right	TheBlaze.com	Right	https://www.allsides.com/news/2013-03-23-1525/state-could-be-first-mandate-insurance-companies-pay-abortions
Abortion	CNN Asked Rand Paul About Abortion Exceptions: This Is How He Answered	right	TheBlaze.com	Right	https://www.allsides.com/news/2015-11-20-0541/cnn-asked-rand-paul-about-abortion-exceptions-how-he-answered
Abortion	Arkansas Becomes Biggest Advocate for Life	right	Townhall	Right	https://www.allsides.com/news/2013-03-07-1154/arkansas-becomes-biggest-advocate-life
Abortion	Arkansas Senate overrides veto of abortion bill	right	Fox News	Lean Right	https://www.allsides.com/news/2013-02-28-1222/arkansas-senate-overrides-veto-abortion-bill
Abortion	Abortion opponents find favorable terms with Obamacare's state exchange system	right	Washington Times	Lean Right	https://www.allsides.com/news/2013-02-14-1107/abortion-opponents-find-favorable-terms-obamacare%C3%83%C2%A2%C3%A2%E2%80%9A%C2%AC%C3%A2%E2%80%9E%C2%A2s-state-exchange-system
Abortion	Defense of abortion built on a foundation of lies	right	American Enterprise Institute	Lean Right	https://www.allsides.com/news/2013-03-13-0833/defense-abortion-built-foundation-lies
Abortion	Center for Reproductive Rights Produces Repulsive Video on Roe v. Wade Anniversary	right	Townhall	Right	https://www.allsides.com/news/2013-01-22-1353/center-reproductive-rights-produces-repulsive-video-roe-v-wade-anniversary
Abortion	Forty years of abortion attitudes	right	American Enterprise Institute	Lean Right	https://www.allsides.com/news/2013-03-13-0830/forty-years-abortion-attitudes
Abortion	Planned Parenthood receives record amount of taxpayer support	right	Fox News	Lean Right	https://www.allsides.com/news/2013-01-08-1146/planned-parenthood-receives-record-amount-taxpayer-support
Abortion	Surprising: Ann Romney would be first Pro-Life First Lady since Roe v. Wade	right	Townhall	Right	https://www.allsides.com/news/2012-10-22-1209/surprising-ann-romney-would-be-first-pro-life-first-lady-roe-v-wade
Abortion	The Case Against Obamacare, on Abortion	right	The Heritage Foundation	Lean Right	https://www.allsides.com/news/2012-10-20-1331/case-against-obamacare-abortion
Abortion	American Crossroads Ad Appeals to Women's Brains and Pocketbooks, Not "Ladyparts"	right	Townhall	Right	https://www.allsides.com/news/2012-10-18-1229/american-crossroads-ad-appeals-womens-brains-and-pocketbooks-not-ladyparts
Abortion	Every human being, born or unborn, deserves the equal protection of the law.	right	Family Research Council	Lean Right	https://www.allsides.com/news/2012-10-10-2144/every-human-being-born-or-unborn-deserves-equal-protection-law
Abortion	Marriage, family, life	right	Mitt Romney	Lean Right	https://www.allsides.com/news/2012-09-28-1138/marriage-family-life
Abortion	Swing State Voters Disagree With Obama's Extreme Abortion Stance	right	Townhall	Right	https://www.allsides.com/news/2012-09-26-0756/swing-state-voters-disagree-obamas-extreme-abortion-stance
Abortion	Opinion: Barack Obama the abortion extremist	right	Rich Lowry	Right	https://www.allsides.com/news/08262012-2206/opinion-barack-obama-abortion-extremist
Abortion	Rep. Akin 'rape' comment draws widespread GOP criticism, call to exit Senate race	right	Fox News	Lean Right	https://www.allsides.com/news/08202012-1107/rep-akin-rape-comment-draws-widespread-gop-criticism-call-exit-senate-race-read
Abortion	Abortion activists concur: Presidential vote paramount	right	Washington Times	Lean Right	https://www.allsides.com/news/07012012-2246/abortion-activists-concur-presidential-vote-paramount
Abortion	Judge rules against Arkansas school choice law	right	Fox News	Lean Right	https://www.allsides.com/news/06082012-2319/judge-rules-against-arkansas-school-choice-law
Abortion	House Rejects Sex-Selective Abortion Bill	right	CBN	Right	https://www.allsides.com/news/06012012-0638/house-rejects-sex-selective-abortion-bill
Abortion	War on Women? Lawmakers Target Fetal Gendercide	right	CBN	Right	https://www.allsides.com/news/05312012-1214/war-women-lawmakers-target-fetal-gendercide
Abortion	Debate heats up over proposal to ban gender-based abortions	right	Fox News	Lean Right	https://www.allsides.com/news/05312012-1119/debate-heats-over-proposal-ban-gender-based-abortions
Abortion	Montana inches closer to law that allows charging doctors who perform abortions with homicide	left	Daily Kos	Left	https://www.allsides.com/news/2017-04-16-0721/montana-inches-closer-law-allows-charging-doctors-who-perform-abortions
Abortion	Trump on Their Side, Conservatives See Hope in Lengthy Abortion Fight	left	New York Times - News	Lean Left	https://www.allsides.com/news/2017-01-27-0835/trump-their-side-conservatives-see-hope-lengthy-abortion-fight
Abortion	March for Life: Thousands assemble at Washington Monument	left	Washington Post	Lean Left	https://www.allsides.com/news/2017-01-27-0757/march-life-thousands-assemble-washington-monument
Abortion	Anti-abortion marchers celebrate a new era under Trump	left	Politico	Lean Left	https://www.allsides.com/news/2017-01-27-0752/anti-abortion-marchers-celebrate-new-era-under-trump
Abortion	Ohio passes second bill restricting abortions, both await Gov. Kasich's signature	left	CNN (Web News)	Lean Left	https://www.allsides.com/news/2016-12-09-0923/ohio-passes-second-bill-restricting-abortions-both-await-gov-kasichs-signature
Abortion	Bernie Sanders Defends Campaigning For Anti-Abortion Rights Democrat	center	NPR News	Center	https://www.allsides.com/news/2017-04-22-0538/bernie-sanders-defends-campaigning-anti-abortion-rights-democrat
Abortion	Anti-Abortion Rights, But Not Necessarily Pro-Trump At March For Life	center	NPR News	Center	https://www.allsides.com/news/2017-01-28-1416/anti-abortion-rights-not-necessarily-pro-trump-march-life
Abortion	March for Life participants optimistic about Trump, Pence	center	USA TODAY	Center	https://www.allsides.com/news/2017-01-27-1204/march-life-participants-optimistic-about-trump-pence
Abortion	That Vow To Defund Planned Parenthood: Easy To Say, Hard To Do	center	NPR News	Center	https://www.allsides.com/news/2017-01-15-0822/vow-defund-planned-parenthood-easy-say-hard-do
Abortion	Planned Parenthood seeks survival in Trump era	center	The Hill	Center	https://www.allsides.com/news/2017-01-13-0825/planned-parenthood-seeks-survival-trump-era
Abortion	In Ireland, What’s Legal Is Now Mandatory	right	National Review	Right	https://www.allsides.com/news/2018-06-14-0929/ireland-what%E2%80%99s-legal-now-mandatory
Abortion	Iowa’s ‘fetal heartbeat’ abortion law blocked in court after Planned Parenthood, ACLU lawsuit	right	TheBlaze.com	Right	https://www.allsides.com/news/2018-06-02-0835/iowa%E2%80%99s-%E2%80%98fetal-heartbeat%E2%80%99-abortion-law-blocked-court-after-planned-parenthood
Abortion	SCOTUS Deals Blow to Planned Parenthood	right	American Spectator	Right	https://www.allsides.com/news/2018-05-31-0746/scotus-deals-blow-planned-parenthood
Abortion	Exit Polls Indicate Pro-Abortion Forces Win in Irish Referendum	right	Townhall	Right	https://www.allsides.com/news/2018-05-26-0724/exit-polls-indicate-pro-abortion-forces-win-irish-referendum
Abortion	Defunding Planned Parenthood: Donald Trump’s Good Start	right	National Review	Right	https://www.allsides.com/news/2018-05-19-0801/defunding-planned-parenthood-donald-trump%E2%80%99s-good-start
Abortion	Obama Moves To Protect Planned Parenthood Funding, Permanently	left	HuffPost	Left	https://www.allsides.com/news/2016-09-10-0932/obama-moves-protect-planned-parenthood-funding-permanently
Abortion	Kaine breaks with Clinton on abortion provision	left	CNN (Web News)	Lean Left	https://www.allsides.com/news/2016-07-31-1257/kaine-breaks-clinton-abortion-provision
Abortion	Donald Trump’s Silence On SCOTUS Abortion Ruling Angers Conservatives	left	HuffPost	Left	https://www.allsides.com/news/2016-06-29-0440/donald-trump%E2%80%99s-silence-scotus-abortion-ruling-angers-conservatives
Abortion	Supreme Court Abortion Decision Will Affect These States Next	left	HuffPost	Left	https://www.allsides.com/news/2016-06-28-0932/supreme-court-abortion-decision-will-affect-these-states-next
Abortion	Clinton hails Texas abortion decision a 'victory for women', Trump stays silent	left	The Guardian	Lean Left	https://www.allsides.com/news/2016-06-28-0459/clinton-hails-texas-abortion-decision-victory-women-trump-stays-silent
Abortion	Hillary Clinton and Donald Trump Duel Over High Court and Abortion	center	Wall Street Journal - News	Center	https://www.allsides.com/news/2016-06-11-1121/hillary-clinton-and-donald-trump-duel-over-high-court-and-abortion
Abortion	Different Interpretations of Same Abortion Research Leads to Political Polarization	center	NPR News	Center	https://www.allsides.com/news/2016-05-12-1038/different-interpretations-same-abortion-research-leads-political-polarization
Abortion	Should Parental Consent Be Required for Pregnant Minors to Have Abortions?	center	ProCon.org	Mixed	https://www.allsides.com/news/2016-04-12-1440/should-parental-consent-be-required-pregnant-minors-have-abortions
Abortion	Should Abortion Be Legal?	center	ProCon.org	Mixed	https://www.allsides.com/news/2016-04-12-1436/should-abortion-be-legal
Abortion	Jury Indicts Two Antiabortion Activists Linked to Planned Parenthood Videos	center	Wall Street Journal - News	Center	https://www.allsides.com/news/2016-01-26-0718/jury-indicts-two-antiabortion-activists-linked-planned-parenthood-videos
Abortion	Trump takes on Planned Parenthood with ban on abortion counseling at federally funded clinics	right	Fox News	Lean Right	https://www.allsides.com/news/2018-05-18-1403/trump-takes-planned-parenthood-ban-abortion-counseling-federally-funded-clinics
Abortion	OPINION: March for Life reminds us that attitudes on abortion are changing -- one beautiful ultrasound at a time	right	Guest Writer - Right	Lean Right	https://www.allsides.com/news/2018-01-19-0841/opinion-march-life-reminds-us-attitudes-abortion-are-changing-one-beautiful
Abortion	Life Is Winning in America	right	National Review	Right	https://www.allsides.com/news/2018-01-19-0837/life-winning-america-read-more-httpwwwnationalreviewcomarticle455577march-life
Abortion	How Have Trump’s Pro-Life Promises Held Up?	right	National Review	Right	https://www.allsides.com/news/2018-01-03-1535/how-have-trump%E2%80%99s-pro-life-promises-held
Abortion	Missouri Judge Rules Law Requiring Women Meet with Doctor 3 Days Before Abortion Is Not Undue Burden	right	Townhall	Right	https://www.allsides.com/news/2017-10-24-0812/missouri-judge-rules-law-requiring-women-meet-doctor-3-days-abortion-not-undue
Abortion	Supreme Court Strikes Down Texas Abortion Restrictions	left	New York Times - News	Lean Left	https://www.allsides.com/news/2016-06-27-1115/supreme-court-strikes-down-texas-abortion-restrictions
Abortion	Hillary Clinton Spoke About Reproductive Justice In A Genuinely Intersectional Way	left	HuffPost	Left	https://www.allsides.com/news/2016-06-11-1123/hillary-clinton-spoke-about-reproductive-justice-genuinely-intersectional-way
Abortion	Oklahoma legislature passes bill making it a felony to perform abortions	left	Washington Post	Lean Left	https://www.allsides.com/news/2016-05-19-1404/oklahoma-legislature-passes-bill-making-it-felony-perform-abortions
Abortion	Camille Paglia: Feminists have abortion wrong, Trump and Hillary miscues highlight a frozen national debate	left	Salon	Left	https://www.allsides.com/news/2016-04-07-0809/camille-paglia-feminists-have-abortion-wrong-trump-and-hillary-miscues
Abortion	Study: Women had to drive 4 times farther after Texas laws closed abortion clinics	left	Vox	Left	https://www.allsides.com/news/2016-03-20-1359/study-women-had-drive-4-times-farther-after-texas-laws-closed-abortion-clinics
Abortion	Fiorina on Defunding Planned Parenthood	center	FactCheck.org	Center	https://www.allsides.com/node/31465
Abortion	Clinton Off on Late-Term Abortions	center	FactCheck.org	Center	https://www.allsides.com/news/2015-11-20-0544/clinton-late-term-abortions
Abortion	Despite Constant Debate, Americans' Abortion Opinions Rarely Change	center	NPR News	Center	https://www.allsides.com/news/2015-11-20-0544/despite-constant-debate-americans-abortion-opinions-rarely-change
Abortion	Obama Argues Against Goverment Shutdown Over Planned Parenthood	center	Wall Street Journal - News	Center	https://www.allsides.com/news/2015-09-20-1117/obama-argues-against-goverment-shutdown-over-planned-parenthood
Abortion	House Approves Bill To Cease Funding Planned Parenthood	center	NPR News	Center	https://www.allsides.com/news/2015-09-19-1059/house-approves-bill-cease-funding-planned-parenthood
Abortion	Democrats are the real abortion extremists	right	George Will	Right	https://www.allsides.com/news/2017-10-20-0807/democrats-are-real-abortion-extremists
Abortion	Tim Murphy resigns after revelations he urged mistress to get an abortion	right	Washington Examiner	Lean Right	https://www.allsides.com/news/2017-10-05-1642/tim-murphy-resigns-after-revelations-he-urged-mistress-get-abortion
Abortion	20-week Abortion ban clears House, faces uphill Senate fight	right	Washington Times	Lean Right	https://www.allsides.com/news/2017-10-04-1214/20-week-abortion-ban-clears-house-faces-uphill-senate-fight
Abortion	Planned Parenthood’s Century of Brutality	right	National Review	Right	https://www.allsides.com/news/2017-06-19-0755/planned-parenthood%E2%80%99s-century-brutality
Abortion	Trump Administration to Significantly Expand Pro-Life Mexico City Policy	right	CBN	Right	https://www.allsides.com/news/2017-05-15-0943/trump-administration-significantly-expand-pro-life-mexico-city-policy
Abortion	Moderate John Kasich Just Defunded Planned Parenthood In Ohio	left	HuffPost	Left	https://www.allsides.com/news/2016-02-22-1232/moderate-john-kasich-just-defunded-planned-parenthood-ohio
Abortion	GOP Still Investigating Planned Parenthood, Even After Sting Videos Backfire	left	HuffPost	Left	https://www.allsides.com/news/2016-01-28-0738/gop-still-investigating-planned-parenthood-even-after-sting-videos-backfire
Abortion	2 Abortion Foes Behing Secret Videos are Indicted	left	New York Times - News	Lean Left	https://www.allsides.com/news/2016-01-26-0725/2-abortion-foes-behing-secret-videos-are-indicted
Abortion	As Reproductive Rights Hang In The Balance, Debate Moderators Drop The Ball	left	HuffPost	Left	https://www.allsides.com/news/2016-01-23-1022/reproductive-rights-hang-balance-debate-moderators-drop-ball
Abortion	Obama Cautions Against 'Demonizing' Planned Parenthood	left	HuffPost	Left	https://www.allsides.com/news/2015-12-01-0647/obama-cautions-against-demonizing-planned-parenthood
Abortion	Fact Check: Was Planned Parenthood Started To 'Control' The Black Population?	center	NPR News	Center	https://www.allsides.com/news/2015-08-15-0952/fact-check-was-planned-parenthood-started-control-black-population
Abortion	Fact Check: How Does Planned Parenthood Spend That Government Money?	center	NPR News	Center	https://www.allsides.com/news/2015-11-20-0544/fact-check-how-does-planned-parenthood-spend-government-money
Abortion	Court blocks anti-abortion group's videos: What is Center for Medical Progress?	center	Christian Science Monitor	Center	https://www.allsides.com/news/2015-11-20-0544/court-blocks-anti-abortion-groups-videos-what-center-medical-progress
Abortion	Both sides of abortion debate need to talk more honestly	center	Al Jazeera	Center	https://www.allsides.com/news/2015-04-29-1314/both-sides-abortion-debate-need-talk-more-honestly
Abortion	What do Americans really think about abortion? The answer may surprise you.	center	Christian Science Monitor	Center	https://www.allsides.com/news/2015-11-20-0544/what-do-americans-really-think-about-abortion-answer-may-surprise-you
Abortion	In Meeting with Ivanka, Cecile Richards Shows Her Hand on Abortion	right	National Review	Right	https://www.allsides.com/news/2017-05-06-0933/meeting-ivanka-cecile-richards-shows-her-hand-abortion
Abortion	Trump to sign rule on abortion providers as part of regulatory rollback	right	Washington Times	Lean Right	https://www.allsides.com/news/2017-04-05-1551/trump-sign-rule-abortion-providers-part-regulatory-rollback
Abortion	California’s Moral Atrocity	right	National Review	Right	https://www.allsides.com/news/2017-03-30-0658/california%E2%80%99s-moral-atrocity
Abortion	Huge, Diverse Crowd Marches for Life in the Nation’s Capital	right	National Review	Right	https://www.allsides.com/news/2017-01-28-1439/huge-diverse-crowd-marches-life-nation%E2%80%99s-capital
Abortion	Strongest White House Support Yet for March for Life	right	Fox News	Lean Right	https://www.allsides.com/news/2017-01-27-0749/strongest-white-house-support-yet-march-life
Abortion	Abortion Rights Leader Nails Hypocrisy Of Anti-Abortion Activists	left	HuffPost	Left	https://www.allsides.com/news/2015-11-29-1010/abortion-rights-leader-nails-hypocrisy-anti-abortion-activists
Abortion	Supreme Court takes first major abortion case in nearly a decade	left	Vox	Left	https://www.allsides.com/news/2015-11-14-1008/supreme-court-takes-first-major-abortion-case-nearly-decade
Abortion	The Republicans Investigating Planned Parenthood Might Have A Teensy, Tiny Bias	left	HuffPost	Left	https://www.allsides.com/news/2015-10-25-1046/republicans-investigating-planned-parenthood-might-have-teensy-tiny-bias
Abortion	Planned Parenthood Probes Find No Wrongdoing, But The Damage Has Been Done	left	HuffPost	Left	https://www.allsides.com/news/2015-10-10-1011/planned-parenthood-probes-find-no-wrongdoing-damage-has-been-done
Abortion	Why the Attacks on Planned Parenthood Keep Failing	left	HuffPost	Left	https://www.allsides.com/news/2015-11-20-0544/why-attacks-planned-parenthood-keep-failing
Abortion	The lessons of Rand Paul's pro-life victory	center	The Week	Center	https://www.allsides.com/news/2015-04-14-1446/lessons-rand-pauls-pro-life-victory
Abortion	5 facts about abortion	center	Pew Research Center	Center	https://www.allsides.com/news/2015-01-23-0932/5-facts-about-abortion
Abortion	GOP-Led House Drops 20-Week Abortion Limit, Will Advance Funding Ban	center	NPR News	Center	https://www.allsides.com/news/2015-01-22-0713/gop-led-house-drops-20-week-abortion-limit-will-advance-funding-ban
Abortion	Abortion Restrictions Pick Up Steam in GOP-Led States	center	Wall Street Journal - News	Center	https://www.allsides.com/news/2015-01-12-1120/abortion-restrictions-pick-steam-gop-led-states
Abortion	Generation Unbound: Drifting into Sex and Parenthood without Marriage	center	Brookings Institution	Center	https://www.allsides.com/news/2014-10-14-0803/generation-unbound-drifting-sex-and-parenthood-without-marriage
Abortion	Report: Trump Poised to Defund International Planned Parenthood on Roe v. Wade Anniversary	right	Townhall	Right	https://www.allsides.com/news/2017-01-22-0939/report-trump-poised-defund-international-planned-parenthood-roe-v-wade
Abortion	Planned Parenthood Doesn’t Need Our Taxes	right	National Review	Right	https://www.allsides.com/news/2017-01-09-0750/planned-parenthood-doesn%E2%80%99t-need-our-taxes-read-more
Abortion	‘11th hour power grab’: Obama mandates state funding for Planned Parenthood	right	Washington Times	Lean Right	https://www.allsides.com/news/2016-12-15-0804/%E2%80%9811th-hour-power-grab%E2%80%99-obama-mandates-state-funding-planned-parenthood
Abortion	Why we shouldn’t be timid about bringing up abortion	right	Guest Writer - Right	Lean Right	https://www.allsides.com/news/2016-10-08-0715/why-we-shouldn%E2%80%99t-be-timid-about-bringing-abortion
Abortion	Tim Kaine says he’s pro-life at home, pro-choice at work	right	Washington Times	Lean Right	https://www.allsides.com/news/2016-07-31-1314/tim-kaine-says-he%E2%80%99s-pro-life-home-pro-choice-work
Abortion	Jeb Bush Opposes Shutdown Over Planned Parenthood Funding; Carly Fiorina Doesn’t	left	New York Times - News	Lean Left	https://www.allsides.com/news/2015-09-27-1028/jeb-bush-opposes-shutdown-over-planned-parenthood-funding-carly-fiorina-doesn%E2%80%99t
Abortion	House Republicans Vote to Stop Funding Planned Parenthood	left	New York Times - News	Lean Left	https://www.allsides.com/news/2015-09-19-1055/house-republicans-vote-stop-funding-planned-parenthood
Abortion	Pope Tells Priests to Forgive Abortion	left	Daily Beast	Left	https://www.allsides.com/news/2015-09-01-1016/pope-tells-priests-forgive-abortion
Abortion	Planned Parenthood's lobbying effort; pay raises for federal workers; and the future Fed rates	left	Washington Post	Lean Left	https://www.allsides.com/news/2015-08-31-1033/planned-parenthoods-lobbying-effort-pay-raises-federal-workers-and-future-fed
Abortion	Anti-Abortion Protesters Rally At Planned Parenthood Sites	left	HuffPost	Left	https://www.allsides.com/news/2015-08-23-0851/anti-abortion-protesters-rally-planned-parenthood-sites
Abortion	Abortion Distortions 2014	center	FactCheck.org	Center	https://www.allsides.com/news/2014-09-30-0618/abortion-distortions-2014
Abortion	Federal Judge Blocks Texas Restriction On Abortion Clinics	center	NPR News	Center	https://www.allsides.com/news/2014-08-30-1010/federal-judge-blocks-texas-restriction-abortion-clinics
Abortion	Administration Offers Contraception Compromise for Religious Employers	center	Wall Street Journal - News	Center	https://www.allsides.com/news/2014-08-23-0919/administration-offers-contraception-compromise-religious-employers
Abortion	Texas Trial to Test Higher Standard for State's Abortion Clinics	center	Wall Street Journal - News	Center	https://www.allsides.com/news/2014-08-04-1026/texas-trial-test-higher-standard-states-abortion-clinics
Abortion	Abortion Policy/Pro-Abortion Rights	center	OpenSecrets.org	Center	https://www.allsides.com/news/2014-06-11-1659/abortion-policypro-abortion-rights
Abortion	Pro-Lifers: Supreme Court Abortion Ruling a 'Sad Day' for Women	right	CBN	Right	https://www.allsides.com/news/2016-06-28-0454/pro-lifers-supreme-court-abortion-ruling-sad-day-women
Abortion	Supreme Court Strikes Down Texas Abortion Clinic Regulations	right	CBN	Right	https://www.allsides.com/news/2016-06-27-1107/supreme-court-strikes-down-texas-abortion-clinic-regulations
Abortion	Supreme Court Strikes Down Texas Abortion Law	right	TheBlaze.com	Right	https://www.allsides.com/news/2016-06-27-1045/supreme-court-strikes-down-texas-abortion-law
Abortion	Supreme Court Set to Rule on Major Abortion Case	right	Townhall	Right	https://www.allsides.com/news/2016-06-27-0434/supreme-court-set-rule-major-abortion-case
Abortion	Trump, Clinton clash in dueling DC speeches	right	Fox News	Lean Right	https://www.allsides.com/news/2016-06-11-1113/trump-clinton-clash-dueling-dc-speeches
Agriculture	Trump offers trade aid to farmers, but some question its fairness	left	Politico	Lean Left	https://www.allsides.com/news/2018-08-28-1354/trump-offers-trade-aid-farmers-some-question-its-fairness
Agriculture	Trump: “Tariffs are the greatest.” Also farmers need $12 billion in aid because of tariffs.	left	Vox	Left	https://www.allsides.com/news/2018-07-24-1210/trump-%E2%80%9Ctariffs-are-greatest%E2%80%9D-also-farmers-need-12-billion-aid-because-tariffs
Agriculture	House Farm Bill Collapses Amid Republican Disarray	left	New York Times - News	Lean Left	https://www.allsides.com/news/2018-05-18-1234/house-farm-bill-collapses-amid-republican-disarray
Agriculture	Farmers’ Anger at Trump Tariffs Puts Republican Candidates in a Bind	left	New York Times - News	Lean Left	https://www.allsides.com/news/2018-04-08-0905/farmers%E2%80%99-anger-trump-tariffs-puts-republican-candidates-bind
Agriculture	McConnell backs bill to ease up on hemp cultivation	left	Politico	Lean Left	https://www.allsides.com/news/2018-03-26-1157/mcconnell-backs-bill-ease-hemp-cultivation
Agriculture	U.S. lawmakers seal Farm Bill agreement in principle	center	Reuters	Center	https://www.allsides.com/news/2018-11-29-1141/us-lawmakers-seal-farm-bill-agreement-principle
Agriculture	U.S. to Pay Farmers $4.7 Billion to Offset Trade-Conflict Losses	center	Wall Street Journal - News	Center	https://www.allsides.com/news/2018-08-28-1353/us-pay-farmers-47-billion-offset-trade-conflict-losses
Agriculture	Farmers’ Anxiety Grows as Details on Federal Aid Remain Unclear	center	Wall Street Journal - News	Center	https://www.allsides.com/news/2018-08-15-1004/farmers%E2%80%99-anxiety-grows-details-federal-aid-remain-unclear
Agriculture	Monsanto ordered to pay $289m damages in Roundup cancer trial	center	BBC News	Center	https://www.allsides.com/news/2018-08-11-1059/monsanto-ordered-pay-289m-damages-roundup-cancer-trial
Agriculture	Trump to offer U.S. farmers billions to ease trade pain	center	Reuters	Center	https://www.allsides.com/news/2018-07-24-1209/trump-offer-us-farmers-billions-ease-trade-pain
Agriculture	USDA announces $6 billion bailout for farmers caught in trade war	right	Washington Examiner	Lean Right	https://www.allsides.com/news/2018-08-28-1353/usda-announces-6-billion-bailout-farmers-caught-trade-war
Agriculture	The $289 Million Verdict Against Monsanto Is Scientifically Outrageous	right	Reason	Lean Right	https://www.allsides.com/news/2018-08-15-1114/289-million-verdict-against-monsanto-scientifically-outrageous
Agriculture	Why Trump’s tariffs could actually help farmers	right	Fox News	Lean Right	https://www.allsides.com/news/2018-07-24-1206/why-trump%E2%80%99s-tariffs-could-actually-help-farmers
Agriculture	The USDA Is Considering Some Lousy GMO-Labeling Rules	right	Reason	Lean Right	https://www.allsides.com/news/2018-07-08-0808/usda-considering-some-lousy-gmo-labeling-rules
Agriculture	The Farm Bill for Billionaires	right	Reason	Lean Right	https://www.allsides.com/news/2018-06-09-1137/farm-bill-billionaires
Agriculture	Trump’s USDA Pick With Ties To Russia Investigation Reportedly Withdraws Nomination	left	HuffPost	Left	https://www.allsides.com/news/2017-11-02-0820/trump%E2%80%99s-usda-pick-ties-russia-investigation-reportedly-withdraws-nomination
Agriculture	How Perdue’s power benefits his friends	left	Politico	Lean Left	https://www.allsides.com/news/2017-03-13-0530/how-perdue%E2%80%99s-power-benefits-his-friends
Agriculture	Donald Trump Taps Former Georgia Gov. Sonny Perdue as Secretary of Agriculture	left	NBCNews.com	Lean Left	https://www.allsides.com/news/2017-01-19-0706/donald-trump-taps-former-georgia-gov-sonny-perdue-secretary-agriculture
Agriculture	California Farm District Accused of Diverting Water	left	New York Times - News	Lean Left	https://www.allsides.com/news/2015-07-21-0834/california-farm-district-accused-diverting-water
Agriculture	California Drought Pits Salmon Runs Against Nut Orchards	left	Newsweek	Lean Left	https://www.allsides.com/news/2015-07-14-0841/california-drought-pits-salmon-runs-against-nut-orchards
Agriculture	House Rejects Farm Bill as Some Conservatives Withhold Support	center	Wall Street Journal - News	Center	https://www.allsides.com/news/2018-05-18-1242/house-rejects-farm-bill-some-conservatives-withhold-support
Agriculture	McConnell bill would legalize hemp as agricultural product	center	The Hill	Center	https://www.allsides.com/news/2018-03-26-1154/mcconnell-bill-would-legalize-hemp-agricultural-product
Agriculture	American meat farmers buoyed by China deals	center	USA TODAY	Center	https://www.allsides.com/news/2017-05-14-0757/american-meat-farmers-buoyed-china-deals
Agriculture	Trump To Nominate Former Georgia Gov. Sonny Perdue To Head Agriculture Department	center	NPR News	Center	https://www.allsides.com/news/2017-01-19-0710/trump-nominate-former-georgia-gov-sonny-perdue-head-agriculture-department
Agriculture	Should Genetically Modified (GMO) Foods Have Mandatory Labeling?	center	ProCon.org	Mixed	https://www.allsides.com/news/2016-04-12-1605/should-genetically-modified-gmo-foods-have-mandatory-labeling
Agriculture	It's Time To Put Our Federal Meat Inspection Law Out To Pasture	right	Reason	Lean Right	https://www.allsides.com/news/2018-05-19-0755/its-time-put-our-federal-meat-inspection-law-out-pasture
Agriculture	House Conservatives Punch GOP Leaders In The Mouth By Torpedoing Farm Bill	right	Townhall	Right	https://www.allsides.com/news/2018-05-18-1258/house-conservatives-punch-gop-leaders-mouth-torpedoing-farm-bill
Agriculture	Mitch McConnell will introduce a bill to greenlight hemp production	right	Washington Examiner	Lean Right	https://www.allsides.com/news/2018-03-26-1152/mitch-mcconnell-will-introduce-bill-greenlight-hemp-production
Agriculture	Donald Trump picks Sonny Perdue to be agriculture secretary	right	Washington Times	Lean Right	https://www.allsides.com/news/2017-01-19-0704/donald-trump-picks-sonny-perdue-be-agriculture-secretary
Agriculture	Community, farmers face water cut-off after California drought decision	right	Fox News	Lean Right	https://www.allsides.com/news/2015-07-14-0916/community-farmers-face-water-cut-after-california-drought-decision
Agriculture	Job and Revenue Losses Mount From Parched California Farms	left	NBCNews.com	Lean Left	https://www.allsides.com/news/2015-07-14-0837/job-and-revenue-losses-mount-parched-california-farms
Agriculture	How much of the world's cropland is actually used to grow food?	left	Vox	Left	https://www.allsides.com/news/2014-08-21-1114/how-much-worlds-cropland-actually-used-grow-food
Agriculture	Senate advances farm bill	left	Politico	Lean Left	https://www.allsides.com/news/2014-02-04-0730/senate-advances-farm-bill
Agriculture	Farm bill on verge of passage after three years of talks	left	Washington Post	Lean Left	https://www.allsides.com/news/2014-02-04-0730/farm-bill-verge-passage-after-three-years-talks
Agriculture	Senate Set To Send Farm Bill To Obama	left	HuffPost	Left	https://www.allsides.com/news/2015-11-20-0544/senate-set-send-farm-bill-obama
Agriculture	California Drought Leaves Few Farmers Unscathed	center	Wall Street Journal - News	Center	https://www.allsides.com/news/2015-07-14-0848/california-drought-leaves-few-farmers-unscathed
Agriculture	Food stamps will shrink Nov. 1: Recipients worry about food, heat	center	Christian Science Monitor	Center	https://www.allsides.com/news/2015-11-20-0543/food-stamps-will-shrink-nov-1-recipients-worry-about-food-heat
Agriculture	House GOP Leaders Aim To Pass Pared-Down Farm Subsidy Bill And Deal With Food Stamp Funding Separately; Prospects For Passage Seem Dim	center	International Business Times	Center	https://www.allsides.com/news/2013-07-11-0658/house-gop-leaders-aim-pass-pared-down-farm-subsidy-bill-and-deal-food-stamp
Agriculture	Senate Passes Bill to End Farmer Payments	center	Wall Street Journal - News	Center	https://www.allsides.com/news/2013-06-11-0713/senate-passes-bill-end-farmer-payments
Agriculture	How The Senate Farm Bill Would Change Subsidies	center	NPR News	Center	https://www.allsides.com/news/2013-06-11-0713/how-senate-farm-bill-would-change-subsidies
Agriculture	Senate expected to pass massive 5-year farm bill	right	Fox News	Lean Right	https://www.allsides.com/news/2014-02-04-0730/senate-expected-pass-massive-5-year-farm-bill
Agriculture	USDA: 1 in 5 U.S. Households on Food Stamps	right	Townhall	Right	https://www.allsides.com/news/2015-11-20-0543/usda-1-5-us-households-food-stamps
Agriculture	Deep cuts to country's food stamp program kick in as Congress debates more	right	Fox News	Lean Right	https://www.allsides.com/news/2015-11-20-0543/deep-cuts-countrys-food-stamp-program-kick-congress-debates-more
Agriculture	USDA Justifies More Spending for Food Stamps	right	TheBlaze.com	Right	https://www.allsides.com/news/2015-11-20-0542/usda-justifies-more-spending-food-stamps
Agriculture	House Republicans drop food stamps from massive farm bill	right	Fox News	Lean Right	https://www.allsides.com/news/2013-07-11-0636/house-republicans-drop-food-stamps-massive-farm-bill
Agriculture	GOP debunked on food stamps: Everything they say about SNAP is wrong	left	Salon	Left	https://www.allsides.com/news/2015-11-20-0543/gop-debunked-food-stamps-everything-they-say-about-snap-wrong
Agriculture	Our family will lose $44 in food stamps	left	CNN (Web News)	Lean Left	https://www.allsides.com/news/2015-11-20-0543/our-family-will-lose-44-food-stamps
Agriculture	Food Stamp benefits drop on Friday	left	Washington Post	Lean Left	https://www.allsides.com/news/2013-11-01-0721/food-stamp-benefits-drop-friday
Agriculture	House Votes To Cut Food Stamps By $40 Billion	left	HuffPost	Left	https://www.allsides.com/news/2015-11-20-0543/house-votes-cut-food-stamps-40-billion
Agriculture	Farm bill 2013: House leadership redoubles its efforts	left	Politico	Lean Left	https://www.allsides.com/news/2013-07-11-0718/farm-bill-2013-house-leadership-redoubles-its-efforts
Agriculture	Senate passes $955B farm bill in 66-27 vote	right	Fox News	Lean Right	https://www.allsides.com/news/2013-06-11-0713/senate-passes-955b-farm-bill-66-27-vote
Agriculture	Obama signs bill that protects makers of genetically engineered crops from federal courts	right	Fox News	Lean Right	https://www.allsides.com/news/2013-03-30-1414/obama-signs-bill-protects-makers-genetically-engineered-crops-federal-courts
Agriculture	The USDA is probably going to intervene in the sugar market, for only the zillionth time	right	HotAir	Lean Right	https://www.allsides.com/news/2013-03-12-2107/usda-probably-going-%C3%83%C2%A2%C3%A2%E2%80%9A%C2%AC%C3%85%E2%80%9Cintervene%C3%83%C2%A2%C3%A2%E2%80%9A%C2%AC%C3%82%C2%9D-sugar-market-only-zillionth-time
Agriculture	The U.S. Sugar Program: Bad for Consumers, Bad for Agriculture, and Bad for America	right	The Heritage Foundation	Lean Right	https://www.allsides.com/news/2012-10-04-1930/us-sugar-program-bad-consumers-bad-agriculture-and-bad-america
Agriculture	Farm Bill 2012: Agriculture Policy Ripe for Reform	right	The Heritage Foundation	Lean Right	https://www.allsides.com/news/2012-10-04-1928/farm-bill-2012-agriculture-policy-ripe-reform
Agriculture	Senate Passes Farm Bill; House Vote Is Less Sure	left	New York Times - News	Lean Left	https://www.allsides.com/news/2013-06-11-0713/senate-passes-farm-bill-house-vote-less-sure
Agriculture	Farm bill set for passage in the Senate	left	Washington Post	Lean Left	https://www.allsides.com/news/2013-06-10-1255/farm-bill-set-passage-senate
Agriculture	Farm Subsidies	right	The Heritage Foundation	Lean Right	https://www.allsides.com/news/2012-10-04-1335/farm-subsidies
Animal Welfare	Animal-welfare groups clash over Proposition 12, which promises cage-free hens by 2022	left	Los Angeles Times	Lean Left	https://www.allsides.com/news/2018-10-30-1044/animal-welfare-groups-clash-over-proposition-12-which-promises-cage-free-hens
Animal Welfare	Yellowstone grizzlies safe from hunting as judge returns them to protected list	left	The Guardian	Lean Left	https://www.allsides.com/news/2018-09-25-1238/yellowstone-grizzlies-safe-hunting-judge-returns-them-protected-list
Animal Welfare	California Voters May Force Meat And Egg Producers Across The Country To Go Cage-Free	center	NPR News	Center	https://www.allsides.com/news/2018-10-30-1044/california-voters-may-force-meat-and-egg-producers-across-country-go-cage-free
Animal Welfare	Yellowstone grizzly bears' protection restored and hunts halted	center	BBC News	Center	https://www.allsides.com/news/2018-09-25-1219/yellowstone-grizzly-bears-protection-restored-and-hunts-halted
Animal Welfare	Cage-free eggs on the midterm ballot for Californians	right	Fox News	Lean Right	https://www.allsides.com/news/2018-10-30-1046/cage-free-eggs-midterm-ballot-californians
Animal Welfare	Grizzly Bears Must Go Back on the Endangered Species List, Fed Judge Rules	right	The Daily Caller	Right	https://www.allsides.com/news/2018-09-25-1224/grizzly-bears-must-go-back-endangered-species-list-fed-judge-rules
Asia	White House press corps evicted from hotel ahead of North Korea summit	left	NBCNews.com	Lean Left	https://www.allsides.com/news/2019-02-26-0713/white-house-press-corps-evicted-hotel-ahead-north-korea-summit
Asia	The Thai boys cave rescue is underway: what we know so far	left	Vox	Left	https://www.allsides.com/news/2018-07-09-0651/thai-boys-cave-rescue-underway-what-we-know-so-far
Asia	Thai cave rescue operation suspended after four more boys freed	left	CNN (Web News)	Lean Left	https://www.allsides.com/news/2018-07-09-0607/thai-cave-rescue-operation-suspended-after-four-more-boys-freed
Asia	Trump to Asia: Unite on North Korea, but Go It Alone on Trade	left	New York Times - News	Lean Left	https://www.allsides.com/news/2017-11-11-0954/trump-asia-unite-north-korea-go-it-alone-trade
Asia	Trump’s ‘Fire and Fury’ Threat Raises Alarm in Asia	left	New York Times - News	Lean Left	https://www.allsides.com/news/2017-08-09-0746/trump%E2%80%99s-%E2%80%98fire-and-fury%E2%80%99-threat-raises-alarm-asia
Asia	Story spiked: Kim's Hanoi hotel masterstroke undone as White House press evicted	center	Reuters	Center	https://www.allsides.com/news/2019-02-26-0715/story-spiked-kims-hanoi-hotel-masterstroke-undone-white-house-press-evicted
Asia	White House press corps booted from Kim Jong Un's hotel	center	USA TODAY	Center	https://www.allsides.com/news/2019-02-26-0709/if-you-are-blessed-enough-have-christian-friend-who-strives-be-content-even
Asia	Cave rescue: Boys and football coach free from Tham Luang	center	BBC News	Center	https://www.allsides.com/news/2018-07-10-0750/cave-rescue-boys-and-football-coach-free-tham-luang
Asia	Cave rescue: Operation resumes to bring out boys	center	BBC News	Center	https://www.allsides.com/news/2018-07-09-0605/cave-rescue-operation-resumes-bring-out-boys
Asia	'Today is D-Day': 4 boys emerge from Thailand cave in first phase of perilous rescue	center	USA TODAY	Center	https://www.allsides.com/news/2018-07-08-0755/today-d-day-4-boys-emerge-thailand-cave-first-phase-perilous-rescue
Asia	Media evicted from Vietnam hotel ahead of Trump-Kim summit	right	Washington Examiner	Lean Right	https://www.allsides.com/news/2019-02-26-0742/media-evicted-vietnam-hotel-ahead-trump-kim-summit
Asia	More boys freed from Thailand cave, but rescuers face 'war with water and time' to get to others	right	Fox News	Lean Right	https://www.allsides.com/news/2018-07-09-0602/more-boys-freed-thailand-cave-rescuers-face-war-water-and-time-get-others
Asia	Russian nuclear-capable bombers fly near Japan, US officials say	right	Fox News	Lean Right	https://www.allsides.com/news/2017-04-12-0942/russian-nuclear-capable-bombers-fly-near-japan-us-officials-say
Asia	Reported bomb blast rocks Bankgkok	right	Fox News	Lean Right	https://www.allsides.com/news/2015-08-17-0711/reported-bomb-blast-rocks-bankgkok
Asia	Dozens killed after magnitude-7.3 earthquake strikes Nepal	right	Fox News	Lean Right	https://www.allsides.com/news/2015-05-12-0647/dozens-killed-after-magnitude-73-earthquake-strikes-nepal
Asia	Beijing’s claims to South China Sea rejected by international tribunal	left	Washington Post	Lean Left	https://www.allsides.com/news/2016-07-12-0749/beijing%E2%80%99s-claims-south-china-sea-rejected-international-tribunal
Asia	Fatal Explosion Reported in Bangkok	left	ABC News	Lean Left	https://www.allsides.com/news/2015-08-17-0716/fatal-explosion-reported-bangkok
Asia	At least 39 dead after another big quake hits Nepal	left	CNN (Web News)	Lean Left	https://www.allsides.com/news/2015-11-20-0544/least-39-dead-after-another-big-quake-hits-nepal
Asia	Nepal Rattled by Powerful New Earthquake East of Capital	left	New York Times - News	Lean Left	https://www.allsides.com/news/2015-05-12-0649/nepal-rattled-powerful-new-earthquake-east-capital
Asia	35 reported killed in Shanghai stampede	left	Washington Post	Lean Left	https://www.allsides.com/news/2015-01-01-0553/35-reported-killed-shanghai-stampede
Asia	Obama Lauds Vietnam, Nudges It To Improve Its Human Rights Record	center	NPR News	Center	https://www.allsides.com/news/2016-05-24-0646/obama-lauds-vietnam-nudges-it-improve-its-human-rights-record
Asia	Deadly explosion rocks central Bangkok	center	USA TODAY	Center	https://www.allsides.com/news/2015-08-17-0713/deadly-explosion-rocks-central-bangkok
Asia	Another Powerful Earthquake Strikes Nepal	center	NPR News	Center	https://www.allsides.com/news/2015-05-12-0651/another-powerful-earthquake-strikes-nepal
Asia	Shanghai Stampede Death Toll Rises to at Least 36; Accounts Differ on Cause	center	Wall Street Journal - News	Center	https://www.allsides.com/news/2015-01-01-0537/shanghai-stampede-death-toll-rises-least-36-accounts-differ-cause
Asia	Indonesia Finds Debris and Bodies From Missing AirAsia Jet	center	Wall Street Journal - News	Center	https://www.allsides.com/news/2014-12-30-0746/indonesia-finds-debris-and-bodies-missing-airasia-jet
Asia	Divers retrieve cockpit voice recorder from AirAsia Flight 8501 wreckage	right	Fox News	Lean Right	https://www.allsides.com/news/2015-01-13-1315/divers-retrieve-cockpit-voice-recorder-airasia-flight-8501-wreckage
Asia	36 dead and dozens injured in Shanghai New Year's Eve stampede	right	Fox News	Lean Right	https://www.allsides.com/news/2015-01-01-0520/httpwwwfoxnewscomworld2015010135-killed-42-injured-shanghai-stampede-local
Asia	Bodies, Debris Found Floating in Waters Near Site Where AirAsia Flight Disappeared	right	TheBlaze.com	Right	https://www.allsides.com/news/2014-12-30-0726/bodies-debris-found-floating-waters-near-site-where-airasia-flight-disappeared
Asia	Objects spotted in search for missing AirAsia flight as hope fades for passengers	right	Fox News	Lean Right	https://www.allsides.com/news/2014-12-29-0614/objects-spotted-search-missing-airasia-flight-hope-fades-passengers
Asia	Pro-democracy protesters in Hong Kong give deadline for demands	right	Fox News	Lean Right	https://www.allsides.com/news/2014-09-30-0631/pro-democracy-protesters-hong-kong-give-deadline-demands
Asia	AirAsia confirms debris from doomed plane; CEO says ‘words cannot express’ sorrow	left	Washington Post	Lean Left	https://www.allsides.com/news/2014-12-30-0759/airasia-confirms-debris-doomed-plane-ceo-says-%E2%80%98words-cannot-express%E2%80%99-sorrow
Asia	AirAsia Plane Debris and Bodies Are Found in Search	left	New York Times - News	Lean Left	https://www.allsides.com/news/2014-12-30-0753/airasia-plane-debris-and-bodies-are-found-search
Asia	Wreckage From AirAsia Flight QZ8501 Found	left	HuffPost	Left	https://www.allsides.com/news/2014-12-30-0751/wreckage-airasia-flight-qz8501-found
Asia	AirAsia Flight 8501 debris recovered; two bodies found	left	CNN (Web News)	Lean Left	https://www.allsides.com/news/2014-12-30-0736/airasia-flight-8501-debris-recovered-two-bodies-found
Asia	Hope Dims for Finding Survivors From Missing AirAsia Jet	left	New York Times - News	Lean Left	https://www.allsides.com/news/2014-12-29-0635/hope-dims-finding-survivors-missing-airasia-jet
Asia	Mass arrests in Hong Kong as police tear down democracy protesters' barricades	center	Christian Science Monitor	Center	https://www.allsides.com/news/2014-12-11-0707/mass-arrests-hong-kong-police-tear-down-democracy-protesters-barricades
Asia	Hong Kong Students March On Chief Executive's Residence	center	NPR News	Center	https://www.allsides.com/news/2014-10-22-0708/hong-kong-students-march-chief-executives-residence
Asia	Free Speech In Hong Kong, Then And Now	center	NPR News	Center	https://www.allsides.com/news/2014-10-17-0741/free-speech-hong-kong-then-and-now
Asia	Hong Kong protesters defiant as deadline approaches	center	USA TODAY	Center	https://www.allsides.com/news/2014-10-05-1201/hong-kong-protesters-defiant-deadline-approaches
Asia	Clashes in Hong Kong as support for protesters shows cracks	center	Christian Science Monitor	Center	https://www.allsides.com/news/2014-10-03-0718/clashes-hong-kong-support-protesters-shows-cracks
Asia	Thousands of pro-democracy protesters in Hong Kong undeterred by tear gas, barricades	right	Fox News	Lean Right	https://www.allsides.com/news/2014-09-29-1436/thousands-pro-democracy-protesters-hong-kong-undeterred-tear-gas-barricades
Asia	Thai Military Declares Coup, After Saying They Weren?t Staging One	right	TheBlaze.com	Right	https://www.allsides.com/news/2014-05-22-0641/thai-military-declares-coup-after-saying-they-werent-staging-one
Asia	In surprise move, Thailand's army declares martial law after months of unrest	right	Fox News	Lean Right	https://www.allsides.com/news/2014-05-20-0710/surprise-move-thailands-army-declares-martial-law-after-months-unrest
Asia	NKorea: Kim Jong Un's Uncle Executed, 'Worse Than a Dog'	right	Newsmax	Right	https://www.allsides.com/news/2013-12-12-1805/nkorea-kim-jong-uns-uncle-executed-worse-dog
Asia	Searchers 'Suspect' Missing AirAsia Jet Is on Ocean Floor	left	ABC News	Lean Left	https://www.allsides.com/news/2014-12-29-0611/searchers-suspect-missing-airasia-jet-ocean-floor
Asia	Search expands for AirAsia Flight QZ8501, likely at 'bottom of the sea'	left	CNN (Web News)	Lean Left	https://www.allsides.com/news/2014-12-29-0609/search-expands-airasia-flight-qz8501-likely-bottom-sea
Asia	In Myanmar, Obama Affirms Support for Democracy	left	New York Times - News	Lean Left	https://www.allsides.com/news/2014-11-14-0732/myanmar-obama-affirms-support-democracy
Asia	Susan Rice: No Evidence Kim Jong Un Has Been Deposed	left	HuffPost	Left	https://www.allsides.com/news/2014-10-13-1109/susan-rice-no-evidence-kim-jong-un-has-been-deposed
Asia	North and South Korea ‘Agree to Talks’	left	Daily Beast	Left	https://www.allsides.com/news/2014-10-04-1006/north-and-south-korea-%E2%80%98agree-talks%E2%80%99
Asia	Hong Kong Police Vow to Stop Protesters From Escalating	center	Wall Street Journal - News	Center	https://www.allsides.com/news/2014-10-02-0651/hong-kong-police-vow-stop-protesters-escalating
Asia	Hong Kong Police Warn Protesters Not To Occupy Government Buildings	center	NPR News	Center	https://www.allsides.com/news/2014-10-02-0649/hong-kong-police-warn-protesters-not-occupy-government-buildings
Asia	Hong Kong Leader To Protesters: 'Stop Campaign Immediately'	center	NPR News	Center	https://www.allsides.com/news/2014-09-30-0651/hong-kong-leader-protesters-stop-campaign-immediately
Asia	Stocks end lower amid Hong Kong protests	center	USA TODAY	Center	https://www.allsides.com/news/2014-09-29-1433/stocks-end-lower-amid-hong-kong-protests
Asia	Coup In Thailand: Military Seizes Control Of Country	center	NPR News	Center	https://www.allsides.com/news/2015-11-20-0544/coup-thailand-military-seizes-control-country
Asia	Protest Camps in Hong Kong Come Under Assault	left	New York Times - News	Lean Left	https://www.allsides.com/news/2014-10-03-0746/protest-camps-hong-kong-come-under-assault
Asia	China warns Hong Kong protesters of ‘unimaginable’ consequences	left	Washington Post	Lean Left	https://www.allsides.com/news/2014-10-02-0704/china-warns-hong-kong-protesters-%E2%80%98unimaginable%E2%80%99-consequences-share-facebook
Asia	Hong Kong Government’s Strategy on Protesters: Wait Them Out	left	New York Times - News	Lean Left	https://www.allsides.com/news/2014-10-01-0643/hong-kong-government%E2%80%99s-strategy-protesters-wait-them-out
Asia	OPINION: China’s Crackdown in Hong Kong	left	New York Times - News	Lean Left	https://www.allsides.com/news/2014-09-30-0706/opinion-china%E2%80%99s-crackdown-hong-kong
Asia	Hong Kong Protesters Set Wednesday Deadline For Government To Meet Demands For Reform	left	HuffPost	Left	https://www.allsides.com/news/2014-09-30-0700/hong-kong-protesters-set-wednesday-deadline-government-meet-demands-reform
Asia	Thailand's armed forces declare martial law nationwide censor some media	center	Wall Street Journal - News	Center	https://www.allsides.com/news/2015-11-20-0544/thailands-armed-forces-declare-martial-law-nationwide-censor-some-media
Asia	Army takes charge of divided Thailand as critics decry a silent coup	center	Christian Science Monitor	Center	https://www.allsides.com/news/2014-05-20-0710/army-takes-charge-divided-thailand-critics-decry-silent-coup
Asia	As China's Economy Cools, World May Feel A Chill	center	NPR News	Center	https://www.allsides.com/news/06152012-0613/chinas-economy-cools-world-may-feel-chill
Asia	Hong Kong's leader to protesters: China won't back down	left	CNN (Web News)	Lean Left	https://www.allsides.com/news/2014-09-30-0643/hong-kongs-leader-protesters-china-wont-back-down
Asia	The protests in Hong Kong, explained in 2 minutes	left	Vox	Left	https://www.allsides.com/news/2014-09-29-1434/protests-hong-kong-explained-2-minutes
Asia	Thai military declares a coup, detains political leaders	left	Washington Post	Lean Left	https://www.allsides.com/news/2015-11-20-0544/thai-military-declares-coup-detains-political-leaders
Asia	Thai Army Declares Coup, Citing Need to ‘Reform’ Nation	left	New York Times - News	Lean Left	https://www.allsides.com/news/2014-05-22-0623/thai-army-declares-coup-citing-need-%E2%80%98reform%E2%80%99-nation
Asia	Thai Army Declares Coup	left	HuffPost	Left	https://www.allsides.com/news/2015-11-20-0544/thai-army-declares-coup
Asia	Thai military says it's taken over the country in a coup	left	CNN (Web News)	Lean Left	https://www.allsides.com/news/2014-05-22-0641/thai-military-says-its-taken-over-country-coup
Asia	Imposing Martial Law, Thai Military Denies Plans for Coup	left	New York Times - News	Lean Left	https://www.allsides.com/news/2014-05-20-0622/imposing-martial-law-thai-military-denies-plans-coup
Asia	Thailand's Army Declares Martial Law	left	HuffPost	Left	https://www.allsides.com/news/2015-11-20-0544/thailands-army-declares-martial-law
Asia	Army declares martial law in Thailand; government wasn't informed, aide says	left	CNN (Web News)	Lean Left	https://www.allsides.com/news/2015-11-20-0544/army-declares-martial-law-thailand-government-wasnt-informed-aide-says
Asia	In Worst-Hit Area of Tacloban, a Killer From Two Sides	left	New York Times - News	Lean Left	https://www.allsides.com/news/2013-11-16-0748/worst-hit-area-tacloban-killer-two-sides
Asia	North Korea sparks missile defense upgrade in Alaska	left	Politico	Lean Left	https://www.allsides.com/news/2015-11-20-0541/north-korea-sparks-missile-defense-upgrade-alaska
Asia	Obama: Myanmar trip not an endorsement	left	CNN (Web News)	Lean Left	https://www.allsides.com/news/2012-11-18-1714/obama-myanmar-trip-not-endorsement
Asia	President Obama defends historic trip to Burma	left	Washington Post	Lean Left	https://www.allsides.com/news/2012-11-18-1709/president-obama-defends-historic-trip-burma
Banking_Finance	Wall Street freaks out about 2020	left	Politico	Lean Left	https://www.allsides.com/news/2019-01-28-0650/wall-street-freaks-out-about-2020
Banking_Finance	Stocks down after Wall Street's biggest day in a decade	left	CBS News	Lean Left	https://www.allsides.com/news/2018-12-27-0747/stocks-down-after-wall-streets-biggest-day-decade
Banking_Finance	Dow plunges points after biggest gain in history	left	CNN (Web News)	Lean Left	https://www.allsides.com/news/2018-12-27-0731/dow-plunges-points-after-biggest-gain-history-0
Banking_Finance	Markets seesaw; Dow slides 400 after record, one-day gain	left	ABC News	Lean Left	https://www.allsides.com/news/2018-12-27-0525/markets-seesaw-dow-slides-400-after-record-one-day-gain
Banking_Finance	Markets stage one of worst Christmas Eves ever, closing down more than 600 points as Trump blames Fed for stock losses in a tweet	left	Washington Post	Lean Left	https://www.allsides.com/news/2018-12-24-1128/markets-stage-one-worst-christmas-eves-ever-closing-down-more-600-points-trump
Banking_Finance	Stocks Rally With Shutdown-Averting Deal in Reach: Markets Wrap	center	Bloomberg	Center	https://www.allsides.com/news/2019-02-12-0759/stocks-rally-shutdown-averting-deal-reach-markets-wrap
Banking_Finance	Stocks Decline as Turbulence Extends Into the New Year	center	Wall Street Journal - News	Center	https://www.allsides.com/news/2019-01-02-0806/stocks-decline-turbulence-extends-new-year
Banking_Finance	Stocks Slide a Day After Record Surge	center	Wall Street Journal - News	Center	https://www.allsides.com/news/2018-12-27-0709/stocks-slide-day-after-record-surge
Banking_Finance	Trump Urges Buying the Dip After Stocks Sink on D.C. Dysfunction	center	Bloomberg	Center	https://www.allsides.com/news/2018-12-26-0436/trump-urges-buying-dip-after-stocks-sink-dc-dysfunction
Banking_Finance	Stocks Extend Fall Despite Mnuchin Bid to Reassure Investors	center	Wall Street Journal - News	Center	https://www.allsides.com/news/2018-12-24-1058/stocks-extend-fall-despite-mnuchin-bid-reassure-investors
Banking_Finance	Stocks take a breather after 1,000-point Dow rally	right	Fox News	Lean Right	https://www.allsides.com/news/2018-12-27-0758/stocks-take-breather-after-1000-point-dow-rally
Banking_Finance	Trump hits Russian bank, North Korean firms with sanctions	right	Washington Times	Lean Right	https://www.allsides.com/news/2018-08-03-0831/trump-hits-russian-bank-north-korean-firms-sanctions
Banking_Finance	OPINION: A Crash Course on Stock Market Crashes — and Corrections	right	Ben Stein	Lean Right	https://www.allsides.com/news/2018-02-07-0705/opinion-crash-course-stock-market-crashes-%E2%80%94-and-corrections
Banking_Finance	The Dow Is Down. The Dow Is Up. Either Way, It's Not Because of the President.	right	Reason	Lean Right	https://www.allsides.com/news/2018-02-06-0754/dow-down-dow-either-way-its-not-because-president
Banking_Finance	Reset: Historic 1,175 Point Market Sell-Off Could Be Just a 'Speed Bump'	right	CBN	Right	https://www.allsides.com/news/2018-02-06-0703/reset-historic-1175-point-market-sell-could-be-just-speed-bump
Banking_Finance	Confusing signals from Washington send markets plunging	left	CNN (Web News)	Lean Left	https://www.allsides.com/news/2018-12-24-1107/confusing-signals-washington-send-markets-plunging
Banking_Finance	IMF warns storm clouds are gathering for next financial crisis	left	The Guardian	Lean Left	https://www.allsides.com/news/2018-12-11-0633/imf-warns-storm-clouds-are-gathering-next-financial-crisis
Banking_Finance	Dow extends deep losses, triggered by uncertainty on U.S.-China trade deal	left	Washington Post	Lean Left	https://www.allsides.com/news/2018-12-06-0753/dow-extends-deep-losses-triggered-uncertainty-us-china-trade-deal
Banking_Finance	Turbulent Stock Market Is Flashing a Warning About the Economy	left	New York Times - News	Lean Left	https://www.allsides.com/news/2018-11-21-0718/turbulent-stock-market-flashing-warning-about-economy
Banking_Finance	Dow falls 300 points after Gary Cohn resigns	left	CNN (Web News)	Lean Left	https://www.allsides.com/news/2018-03-07-0845/dow-falls-300-points-after-gary-cohn-resigns
Banking_Finance	U.S. Stocks Fall Sharply on Arrest of Huawei CFO	center	Wall Street Journal - News	Center	https://www.allsides.com/news/2018-12-06-0816/us-stocks-fall-sharply-arrest-huawei-cfo
Banking_Finance	U.S. Stocks Rally, Tech Surges After Steep Decline: Markets Wrap	center	Bloomberg	Center	https://www.allsides.com/news/2018-11-21-0709/us-stocks-rally-tech-surges-after-steep-decline-markets-wrap
Banking_Finance	Stocks Regain Ground After Selloff	center	Wall Street Journal - News	Center	https://www.allsides.com/news/2018-10-12-0741/stocks-regain-ground-after-selloff
Banking_Finance	Tech Rally Can't Pierce Pessimism in U.S. Stocks	center	Bloomberg	Center	https://www.allsides.com/news/2018-10-11-0829/tech-rally-cant-pierce-pessimism-us-stocks
Banking_Finance	U.S. Stocks Fall Again on Heels of Wednesday Rout	center	Wall Street Journal - News	Center	https://www.allsides.com/news/2018-10-11-0742/us-stocks-fall-again-heels-wednesday-rout
Banking_Finance	Pelosi Ignores Court Ruling, Stands By Leandra English in CFBP Dispute	right	Townhall	Right	https://www.allsides.com/news/2017-11-29-0836/pelosi-ignores-court-ruling-stands-leandra-english-cfbp-dispute
Banking_Finance	Obama-Era Official Sues Trump For Control Of Powerful Agency	right	The Daily Caller	Right	https://www.allsides.com/news/2017-11-27-0729/obama-era-official-sues-trump-control-powerful-agency
Banking_Finance	White House confident Mick Mulvaney trumps outgoing director's pick to head CFPB	right	Washington Examiner	Lean Right	https://www.allsides.com/news/2017-11-25-0715/white-house-confident-mick-mulvaney-trumps-outgoing-directors-pick-head-cfpb
Banking_Finance	Mike Pence casts tie-breaking vote to cancel Obama-era rule favoring class-action suits against banks	right	Washington Examiner	Lean Right	https://www.allsides.com/news/2017-10-25-1426/mike-pence-casts-tie-breaking-vote-cancel-obama-era-rule-favoring-class-action
Banking_Finance	It’s Official: TRUMP Stock Market Rally Is Greatest Rally in US History – Up 4,000 Points in 200 Days	right	The Gateway Pundit	Right	https://www.allsides.com/news/2017-08-25-0505/it%E2%80%99s-official-trump-stock-market-rally-greatest-rally-us-history-%E2%80%93-4000-points
Banking_Finance	Two Giant Banks, Seen as Immune, Become Targets	left	New York Times - News	Lean Left	https://www.allsides.com/news/2014-04-30-0708/two-giant-banks-seen-immune-become-targets
Banking_Finance	Republicans take on Wall Street	left	Politico	Lean Left	https://www.allsides.com/news/2015-11-20-0544/republicans-take-wall-street
Banking_Finance	Yellen, Pledging Continuity at Fed, Sees Economy Strengthening	left	New York Times - News	Lean Left	https://www.allsides.com/news/2014-02-11-0708/yellen-pledging-continuity-fed-sees-economy-strengthening
Banking_Finance	How Washington beat Wall Street	left	Politico	Lean Left	https://www.allsides.com/news/2015-11-20-0543/how-washington-beat-wall-street
Banking_Finance	If memory swerves: The 1 percent laughs last, as Wall Street wins again	left	Thomas Frank	Lean Left	https://www.allsides.com/news/2013-12-30-2327/if-memory-swerves-1-percent-laughs-last-wall-street-wins-again
Banking_Finance	China's Stock Market Plunges Again, Stoking Troubles Worldwide	center	NPR News	Center	https://www.allsides.com/news/2016-01-07-0711/chinas-stock-market-plunges-again-stoking-troubles-worldwide
Banking_Finance	http://www.theblaze.com/wp-content/uploads/2015/08/GettyImages-74067126-620x476.jpg	center	Wall Street Journal - News	Center	https://www.allsides.com/news/2015-12-15-0738/httpwwwtheblazecomwp-contentuploads201508gettyimages-74067126-620x476jpg
Banking_Finance	Is Wall Street Eating Your 401(k) Nest Egg?	center	NPR News	Center	https://www.allsides.com/news/2015-11-20-0544/wall-street-eating-your-401k-nest-egg
Banking_Finance	OPINION: What Hillary gets right about Glass-Steagall	center	Guest Writer	Not Rated	https://www.allsides.com/news/2015-10-15-0657/opinion-what-hillary-gets-right-about-glass-steagall
Banking_Finance	OPINION: The Fed Gives Growth a Chance	center	Guest Writer	Not Rated	https://www.allsides.com/news/2015-09-18-0714/opinion-fed-gives-growth-chance
Banking_Finance	Finally, the Volcker Rule	left	New York Times - News	Lean Left	https://www.allsides.com/news/2015-11-20-0543/finally-volcker-rule
Banking_Finance	Keeping Shareholders in the Dark	left	New York Times - News	Lean Left	https://www.allsides.com/news/2015-11-20-0543/keeping-shareholders-dark
Banking_Finance	Banks Fined $2.3 Billion For Market Rigging	left	HuffPost	Left	https://www.allsides.com/news/2015-11-20-0543/banks-fined-23-billion-market-rigging
Banking_Finance	Spill it, Wall Street liars!: How to make these crooks finally come clean	left	Salon	Left	https://www.allsides.com/news/2015-11-20-0543/spill-it-wall-street-liars-how-make-these-crooks-finally-come-clean
Banking_Finance	Wall Street slumlords? outrageous new scheme: How they could wreck the economy again	left	Salon	Left	https://www.allsides.com/news/2015-11-20-0543/wall-street-slumlords-outrageous-new-scheme-how-they-could-wreck-economy-again
Banking_Finance	Fed Rate Decision Keeps Monetary Debate Raging	center	Wall Street Journal - News	Center	https://www.allsides.com/news/2015-09-18-0706/fed-rate-decision-keeps-monetary-debate-raging
Banking_Finance	Global Stocks Lower After U.S. Jobs Report	center	Wall Street Journal - News	Center	https://www.allsides.com/news/2015-09-04-0755/global-stocks-lower-after-us-jobs-report
Banking_Finance	ECB Ready to Expand Stimulus Programs	center	Wall Street Journal - News	Center	https://www.allsides.com/news/2015-09-03-0832/ecb-ready-expand-stimulus-programs
Banking_Finance	Stocks Pull Back as Momentum Fades	center	Wall Street Journal - News	Center	https://www.allsides.com/news/2015-08-28-0707/stocks-pull-back-momentum-fades
Banking_Finance	OPINION: With Markets in Flux, Should We Panic or Have Patience?	center	Guest Writer	Not Rated	https://www.allsides.com/news/2015-08-27-0755/opinion-markets-flux-should-we-panic-or-have-patience
Banking_Finance	JPMorgan settlement is justice, not a shakedown	left	Washington Post	Lean Left	https://www.allsides.com/news/2015-11-20-0543/jpmorgan-settlement-justice-not-shakedown
Banking_Finance	Stocks down as budget talks continue	left	Politico	Lean Left	https://www.allsides.com/news/2015-11-20-0543/stocks-down-budget-talks-continue
Banking_Finance	For Yellen, a Focus on Reducing Unemployment	left	New York Times - News	Lean Left	https://www.allsides.com/news/2015-11-20-0543/yellen-focus-reducing-unemployment
Banking_Finance	Obama Urges Renewed Focus On Wall Street Reform	left	HuffPost	Left	https://www.allsides.com/news/2015-11-20-0542/obama-urges-renewed-focus-wall-street-reform
Banking_Finance	Obama to Outline Plans for Fannie Mae and Freddie Mac	left	New York Times - News	Lean Left	https://www.allsides.com/news/2015-11-20-0542/obama-outline-plans-fannie-mae-and-freddie-mac
Banking_Finance	From stock market tumble, a more realistic view of China's economy	center	Christian Science Monitor	Center	https://www.allsides.com/news/2015-11-20-0544/stock-market-tumble-more-realistic-view-chinas-economy
Banking_Finance	Keep Calm And Carry The 1: Investors Often Miscalculate Amid Volatility	center	NPR News	Center	https://www.allsides.com/news/2015-11-20-0544/keep-calm-and-carry-1-investors-often-miscalculate-amid-volatility
Banking_Finance	Dow bounces back Tuesday: Why trouble in China may not spread to US	center	Christian Science Monitor	Center	https://www.allsides.com/news/2015-11-20-0544/dow-bounces-back-tuesday-why-trouble-china-may-not-spread-us
Banking_Finance	OPINION: How market crash hurts millennials	center	Guest Writer	Not Rated	https://www.allsides.com/news/2015-11-20-0544/opinion-how-market-crash-hurts-millennials
Banking_Finance	U.S. Stocks Surge as Global Markets Rebound	center	Wall Street Journal - News	Center	https://www.allsides.com/news/2015-08-25-0657/us-stocks-surge-global-markets-rebound
Banking_Finance	Obama's Housing Plan Would Keep Government Involved In Mortgages	left	HuffPost	Left	https://www.allsides.com/news/2015-11-20-0542/obamas-housing-plan-would-keep-government-involved-mortgages
Banking_Finance	Tentative student loan rate deal reached in Senate, aides say	left	Washington Post	Lean Left	https://www.allsides.com/news/2013-07-11-1201/tentative-student-loan-rate-deal-reached-senate-aides-say
Banking_Finance	Stocks Drop Sharply On Cyprus Bailout Tax	left	HuffPost	Left	https://www.allsides.com/news/2013-03-18-0725/stocks-drop-sharply-cyprus-bailout-tax
Banking_Finance	Elizabeth Warren Takes On Eric Holder's 'Too Big To Jail' Statement	left	HuffPost	Left	https://www.allsides.com/news/2013-03-07-1230/elizabeth-warren-takes-eric-holders-too-big-jail-statement
Banking_Finance	What does the rising Dow mean?	left	CNN (Web News)	Lean Left	https://www.allsides.com/news/2013-03-07-0637/what-does-rising-dow-mean
Banking_Finance	Led By Big Sell-Off In China, U.S. Markets Plunge At Opening	center	NPR News	Center	https://www.allsides.com/news/2015-11-20-0544/led-big-sell-china-us-markets-plunge-opening
Banking_Finance	Global Stocks Fall Sharply Amid Concerns About the Chinese Economy	center	Wall Street Journal - News	Center	https://www.allsides.com/news/2015-08-24-0656/global-stocks-fall-sharply-amid-concerns-about-chinese-economy
Banking_Finance	Stock Markets Slip on Growth Fears	center	Wall Street Journal - News	Center	https://www.allsides.com/news/2015-08-20-0730/stock-markets-slip-growth-fears
Banking_Finance	ECB Raises Emergency Lending to Greek Banks	center	Wall Street Journal - News	Center	https://www.allsides.com/news/2015-07-16-0801/ecb-raises-emergency-lending-greek-banks
Banking_Finance	When Greeks Vote Sunday, It's Not Just About A Debt Deal	center	NPR News	Center	https://www.allsides.com/news/2015-11-20-0544/when-greeks-vote-sunday-its-not-just-about-debt-deal
Banking_Finance	Obama Faces Political Risks in Emphasizing Effects of Spending Cuts	left	New York Times - News	Lean Left	https://www.allsides.com/news/2013-03-05-0958/obama-faces-political-risks-emphasizing-effects-spending-cuts
Banking_Finance	Obama Calls Senators In Hopes Of Creating 'Common Sense' Caucus On Sequestration	left	HuffPost	Left	https://www.allsides.com/news/2013-03-05-0956/obama-calls-senators-hopes-creating-common-sense-caucus-sequestration
Banking_Finance	Republican goal to balance budget could mean deep cuts to health programs	left	Washington Post	Lean Left	https://www.allsides.com/news/2013-03-05-0945/republican-goal-balance-budget-could-mean-deep-cuts-health-programs
Banking_Finance	Greece debt crisis: PM Tsipras defiant as bank controls bite	center	BBC News	Center	https://www.allsides.com/news/2015-07-01-1127/greece-debt-crisis-pm-tsipras-defiant-bank-controls-bite
Banking_Finance	Greece Asks for Third Bailout Amid Last-Minute Diplomatic Push	center	Wall Street Journal - News	Center	https://www.allsides.com/news/2015-06-30-0855/greece-asks-third-bailout-amid-last-minute-diplomatic-push
Banking_Finance	Bernie Sanders Steps Up Attack on Wall Street	center	Wall Street Journal - News	Center	https://www.allsides.com/news/2015-05-06-1423/bernie-sanders-steps-attack-wall-street
Banking_Finance	Wall Street Pushes Back on Foreign Bribery Probe	center	Wall Street Journal - News	Center	https://www.allsides.com/news/2015-04-30-1105/wall-street-pushes-back-foreign-bribery-probe
Banking_Finance	Stocks Tumble as Greece Crisis Roils Markets	center	Wall Street Journal - News	Center	https://www.allsides.com/news/2015-04-17-0711/stocks-tumble-greece-crisis-roils-markets
Banking_Finance	When The World Bank Does More Harm Than Good	center	NPR News	Center	https://www.allsides.com/news/2015-11-20-0544/when-world-bank-does-more-harm-good
Banking_Finance	Etsy Shares Surge in Market Debut	center	Wall Street Journal - News	Center	https://www.allsides.com/news/2015-04-16-1207/etsy-shares-surge-market-debut
Banking_Finance	U.S. Stocks Rise Amid Upbeat Earnings	center	Wall Street Journal - News	Center	https://www.allsides.com/news/2014-10-17-0743/us-stocks-rise-amid-upbeat-earnings
Banking_Finance	U.S. Stocks Extend Recent Losses	center	Wall Street Journal - News	Center	https://www.allsides.com/news/2014-10-16-0715/us-stocks-extend-recent-losses
Banking_Finance	J.P. Morgan Returns to Profit	center	Wall Street Journal - News	Center	https://www.allsides.com/news/2014-10-14-0727/jp-morgan-returns-profit
Banking_Finance	Fund Manager’s Formula for Finding a Winner: Look for a Winner	center	Wall Street Journal - News	Center	https://www.allsides.com/news/2014-10-07-0731/fund-manager%E2%80%99s-formula-finding-winner-look-winner
Banking_Finance	Stocks plunge: Dow down 265; Apple sinks 3.8%	center	USA TODAY	Center	https://www.allsides.com/news/2014-09-25-1400/stocks-plunge-dow-down-265-apple-sinks-38
Banking_Finance	Record Bank of America Settlement Latest in Government Crusade	center	Wall Street Journal - News	Center	https://www.allsides.com/news/2014-08-21-1144/record-bank-america-settlement-latest-government-crusade
Banking_Finance	Bank of America Reaches $16.65 Billion Settlement	center	Wall Street Journal - News	Center	https://www.allsides.com/news/2014-08-21-0655/bank-america-reaches-1665-billion-settlement
Banking_Finance	Mortgage lending hits a 14-year low	center	Wall Street Journal - News	Center	https://www.allsides.com/news/2014-04-25-0853/mortgage-lending-hits-14-year-low
Banking_Finance	Fed Puts Rate Increase on the Radar	center	Wall Street Journal - News	Center	https://www.allsides.com/news/2015-11-20-0544/fed-puts-rate-increase-radar
Banking_Finance	Yellen: Fed Likely to Cut Bond Buys in Steps if Needed	center	Wall Street Journal - News	Center	https://www.allsides.com/news/2015-11-20-0544/yellen-fed-likely-cut-bond-buys-steps-if-needed
Banking_Finance	Fear reigns as investors flee stocks	center	USA TODAY	Center	https://www.allsides.com/news/2014-02-03-1742/fear-reigns-investors-flee-stocks
Banking_Finance	Janet Yellen Assumes Top Fed Post	center	Wall Street Journal - News	Center	https://www.allsides.com/news/2014-02-03-1739/janet-yellen-assumes-top-fed-post
Banking_Finance	Janet Yellen confirmation marks new era at Federal Reserve	center	Christian Science Monitor	Center	https://www.allsides.com/news/2014-01-07-1342/janet-yellen-confirmation-marks-new-era-federal-reserve
Banking_Finance	Yellen Confirmed as Fed Chief	center	Wall Street Journal - News	Center	https://www.allsides.com/news/2015-11-20-0543/yellen-confirmed-fed-chief
Banking_Finance	How Bernanke helped the U.S. avert a devastating panic but has failed to engineer a robust recovery	center	Wall Street Journal - News	Center	https://www.allsides.com/news/2015-11-20-0543/how-bernanke-helped-us-avert-devastating-panic-has-failed-engineer-robust
Banking_Finance	Dow closes above 16,000, but some economists are worried	center	Christian Science Monitor	Center	https://www.allsides.com/news/2015-11-20-0543/dow-closes-above-16000-some-economists-are-worried
Banking_Finance	Dow Tops 16,000	center	Wall Street Journal - News	Center	https://www.allsides.com/news/2015-11-20-0543/dow-tops-16000
Banking_Finance	Yellen's Confirmation Process to Test GOP Unity	center	Wall Street Journal - News	Center	https://www.allsides.com/news/2015-11-20-0543/yellens-confirmation-process-test-gop-unity
Banking_Finance	US Gov't Takes Bank Of America To Court And Wins, Jury Finds Countrywide Liable For Fraud	center	Forbes	Center	https://www.allsides.com/news/2013-10-23-1358/us-govt-takes-bank-america-court-and-wins-jury-finds-countrywide-liable-fraud
Banking_Finance	Fitch Ratings warns it could strip the U.S. of its top credit rating	center	Wall Street Journal - News	Center	https://www.allsides.com/news/2015-11-20-0543/fitch-ratings-warns-it-could-strip-us-its-top-credit-rating
Banking_Finance	Yellen Is Obama's Choice as Fed Chief	center	Wall Street Journal - News	Center	https://www.allsides.com/news/2015-11-20-0543/yellen-obamas-choice-fed-chief
Banking_Finance	Can markets rely on Fed to clearly communicate after 'Septaper' misstep?	center	Wall Street Journal - News	Center	https://www.allsides.com/news/2015-11-20-0543/can-markets-rely-fed-clearly-communicate-after-septaper-misstep
Banking_Finance	Fed Stays the Course on Easy Money	center	Wall Street Journal - News	Center	https://www.allsides.com/news/2015-11-20-0543/fed-stays-course-easy-money
Banking_Finance	10 years after financial crisis, Senate prepares to roll back banking rules	left	Washington Post	Lean Left	https://www.allsides.com/news/2018-03-04-1815/10-years-after-financial-crisis-senate-prepares-roll-back-banking-rules
Banking_Finance	Stock Markets Unsettled as Global Rout Persists	left	New York Times - News	Lean Left	https://www.allsides.com/news/2018-02-06-0802/stock-markets-unsettled-global-rout-persists
Banking_Finance	Asian Markets Take A Tumble After U.S. Stocks Decline	left	HuffPost	Left	https://www.allsides.com/news/2018-02-06-0748/asian-markets-take-tumble-after-us-stocks-decline
Banking_Finance	Here are reasons why the stock market should bounce back after historic plunge	left	New York Daily News	Left	https://www.allsides.com/news/2018-02-06-0706/here-are-reasons-why-stock-market-should-bounce-back-after-historic-plunge
Banking_Finance	“The markets are happy”: Why Wall Street didn’t panic about democracy under Trump	left	Vox	Left	https://www.allsides.com/news/2017-12-31-0850/%E2%80%9C-markets-are-happy%E2%80%9D-why-wall-street-didn%E2%80%99t-panic-about-democracy-under-trump
Banking_Finance	S&P, Dow Hit Records as Yields Climb, Dollar Falls: Markets Wrap	center	Bloomberg	Center	https://www.allsides.com/news/2018-09-20-0843/sp-dow-hit-records-yields-climb-dollar-falls-markets-wrap
Banking_Finance	S&P 500, Dow Rise to Record Highs as Investors Set Aside Trade Fears	center	Wall Street Journal - News	Center	https://www.allsides.com/news/2018-09-20-0824/sp-500-dow-rise-record-highs-investors-set-aside-trade-fears
Banking_Finance	Turkish Crisis Rattles Currency Markets	center	Wall Street Journal - News	Center	https://www.allsides.com/news/2018-08-10-0646/turkish-crisis-rattles-currency-markets
Banking_Finance	Stocks Fall on Trade Worries	center	Wall Street Journal - News	Center	https://www.allsides.com/news/2018-04-02-0826/stocks-fall-trade-worries
Banking_Finance	U.S. Stocks Rally as Trade Worries Ease	center	Wall Street Journal - News	Center	https://www.allsides.com/news/2018-03-26-0748/us-stocks-rally-trade-worries-ease
Banking_Finance	Trump to delay major new rule for financial advisers	right	Washington Times	Lean Right	https://www.allsides.com/news/2017-02-03-0736/trump-delay-major-new-rule-financial-advisers
Banking_Finance	Fed’s Yellen: Rate hike likely appropriate ‘relatively soon’	right	Breitbart News	Right	https://www.allsides.com/news/2016-11-17-0700/fed%E2%80%99s-yellen-rate-hike-likely-appropriate-%E2%80%98relatively-soon%E2%80%99
Banking_Finance	U.S. Stock Futures Plunge as China Volatility Hammers Global Stocks	right	Fox News	Lean Right	https://www.allsides.com/news/2016-01-07-0651/us-stock-futures-plunge-china-volatility-hammers-global-stocks
Banking_Finance	U.S. Stocks Bounce, Dow Jumps More Than 300 Points After China Interest Rate Cut	right	TheBlaze.com	Right	https://www.allsides.com/news/2015-11-20-0544/us-stocks-bounce-dow-jumps-more-300-points-after-china-interest-rate-cut
Banking_Finance	OPINION: Market's wild ride: Are Hillary Clinton, Donald Trump and Bernie Sanders partly to blame? | Fox News	right	Guest Writer - Right	Lean Right	https://www.allsides.com/news/2015-11-20-0544/opinion-markets-wild-ride-are-hillary-clinton-donald-trump-and-bernie-sanders
Banking_Finance	The Volcker rule to curb bank trading was first sketched at 1½ pages but may be 900 by the time it's finished.	center	Wall Street Journal - News	Center	https://www.allsides.com/news/2015-11-20-0542/volcker-rule-curb-bank-trading-was-first-sketched-1%C2%BD-pages-may-be-900-time-its
Banking_Finance	Obama: Five years after the crash, Wall Street remains too unregulated	center	Christian Science Monitor	Center	https://www.allsides.com/news/2015-11-20-0542/obama-five-years-after-crash-wall-street-remains-too-unregulated
Banking_Finance	Ex-JPMorgan traders charged in $6B loss	center	USA TODAY	Center	https://www.allsides.com/news/2013-08-14-1309/ex-jpmorgan-traders-charged-6b-loss
Banking_Finance	Should the U.S. government be involved in the mortgage market?	center	Wall Street Journal - News	Center	https://www.allsides.com/news/2015-11-20-0542/should-us-government-be-involved-mortgage-market
Banking_Finance	Larry Summers Circles as Fed Opening Looms	center	Wall Street Journal - News	Center	https://www.allsides.com/news/2013-07-08-1005/larry-summers-circles-fed-opening-looms
Banking_Finance	As Confetti Settles, Strategists Wonder: Will Dow's Rally Last?	center	Wall Street Journal - News	Center	https://www.allsides.com/news/2013-03-06-0642/confetti-settles-strategists-wonder-will-dows-rally-last
Banking_Finance	How (Maybe) to Reach Elusive Big Deal	center	Wall Street Journal - News	Center	https://www.allsides.com/news/2013-03-05-1001/how-maybe-reach-elusive-big-deal
Banking_Finance	Top CFPB Official Sues Trump Administration As Showdown Over Agency Heats Up	left	HuffPost	Left	https://www.allsides.com/news/2017-11-27-0726/top-cfpb-official-sues-trump-administration-showdown-over-agency-heats
Banking_Finance	Dueling Appointments Lead to Clash at Consumer Protection Bureau	left	New York Times - News	Lean Left	https://www.allsides.com/news/2017-11-25-0718/dueling-appointments-lead-clash-consumer-protection-bureau
Banking_Finance	There’s less than meets the eye to the Trump stock rally	left	Vox	Left	https://www.allsides.com/news/2017-10-27-0723/there%E2%80%99s-less-meets-eye-trump-stock-rally
Banking_Finance	While you aren’t looking, the GOP continues to gut financial oversight	left	Washington Post	Lean Left	https://www.allsides.com/news/2017-10-25-1425/while-you-aren%E2%80%99t-looking-gop-continues-gut-financial-oversight
Banking_Finance	Trump to Dismantle Dodd-Frank Financial Regulations on Friday	left	NBCNews.com	Lean Left	https://www.allsides.com/news/2017-02-03-0733/trump-dismantle-dodd-frank-financial-regulations-friday
Banking_Finance	With $116 billion cash, Buffett says Berkshire needs 'huge acquisitions'	center	Reuters	Center	https://www.allsides.com/news/2018-02-24-0904/116-billion-cash-buffett-says-berkshire-needs-huge-acquisitions
Banking_Finance	U.S. Stocks Slip as Investors Remain on Edge	center	Wall Street Journal - News	Center	https://www.allsides.com/news/2018-02-13-0822/us-stocks-slip-investors-remain-edge
Banking_Finance	U.S. Stocks Rise After Worst Week in Years	center	Wall Street Journal - News	Center	https://www.allsides.com/news/2018-02-12-0811/us-stocks-rise-after-worst-week-years
Banking_Finance	U.S. Stocks Bounce Back	center	Wall Street Journal - News	Center	https://www.allsides.com/news/2018-02-09-0745/us-stocks-bounce-back
Banking_Finance	U.S. Stocks Dive as Investors Brace for More Volatility	center	Wall Street Journal - News	Center	https://www.allsides.com/news/2018-02-08-1116/us-stocks-dive-investors-brace-more-volatility
Banking_Finance	Relief Rally: Wall Street Surges After Global Rout, China Rate Cut	right	Fox News	Lean Right	https://www.allsides.com/news/2015-08-25-0655/relief-rally-wall-street-surges-after-global-rout-china-rate-cut
Banking_Finance	Yikes: Dow Drops 1,000 Points	right	Townhall	Right	https://www.allsides.com/news/2015-11-20-0544/yikes-dow-drops-1000-points
Banking_Finance	U.S. Stocks Plunge After Opening Bell	right	TheBlaze.com	Right	https://www.allsides.com/news/2015-11-20-0544/us-stocks-plunge-after-opening-bell
Banking_Finance	Meltdown on Wall Street: Stocks Plunge Amid Global Tumult	right	Fox News	Lean Right	https://www.allsides.com/news/2015-08-24-0654/meltdown-wall-street-stocks-plunge-amid-global-tumult
Banking_Finance	U.S. Stock Futures Point to More Losses	right	Fox News	Lean Right	https://www.allsides.com/news/2015-08-21-0622/us-stock-futures-point-more-losses
Banking_Finance	Trump to take steps rolling back financial regulations	left	CNN (Web News)	Lean Left	https://www.allsides.com/news/2017-02-03-0732/trump-take-steps-rolling-back-financial-regulations
Banking_Finance	Dow Tops Historic 20,000 Mark	left	HuffPost	Left	https://www.allsides.com/news/2017-01-25-0746/dow-tops-historic-20000-mark
Banking_Finance	Bankers celebrate dawn of Trump era	left	Politico	Lean Left	https://www.allsides.com/news/2016-11-17-0805/bankers-celebrate-dawn-trump-era
Banking_Finance	Fed still likely to hike interest rates in December, despite election result	left	Washington Post	Lean Left	https://www.allsides.com/news/2016-11-17-0707/fed-still-likely-hike-interest-rates-december-despite-election-result
Banking_Finance	Panama Papers Leak Casts Light on a Law Firm Founded on Secrecy	left	New York Times - News	Lean Left	https://www.allsides.com/news/2016-04-07-0835/panama-papers-leak-casts-light-law-firm-founded-secrecy
Banking_Finance	U.S. Stocks Rise as Markets Try to Stabilize	center	Wall Street Journal - News	Center	https://www.allsides.com/news/2018-02-07-0811/us-stocks-rise-markets-try-stabilize
Banking_Finance	U.S. Stocks Rebound After Opening Drop	center	Wall Street Journal - News	Center	https://www.allsides.com/news/2018-02-06-0707/us-stocks-rebound-after-opening-drop
Banking_Finance	Dow Industrials Cross 25000 for First Time	center	Wall Street Journal - News	Center	https://www.allsides.com/news/2018-01-04-0858/dow-industrials-cross-25000-first-time
Banking_Finance	Dow Industrials Cross 24000	center	Wall Street Journal - News	Center	https://www.allsides.com/news/2017-11-30-0842/dow-industrials-cross-24000
Banking_Finance	CFPB Official Sues Trump Administration Over Agency Leadership	center	Wall Street Journal - News	Center	https://www.allsides.com/news/2017-11-27-0727/cfpb-official-sues-trump-administration-over-agency-leadership
Banking_Finance	Greece's Tsipras Urges Rejection of Bailout Deal	right	Newsmax	Right	https://www.allsides.com/news/2015-07-01-1228/greeces-tsipras-urges-rejection-bailout-deal
Banking_Finance	World markets plunge, bank lines grow as Greece financial crisis deepens	right	Fox News	Lean Right	https://www.allsides.com/news/2015-06-29-0908/world-markets-plunge-bank-lines-grow-greece-financial-crisis-deepens
Banking_Finance	Bernie Sanders: ‘No special interest that we have not taken on’	right	Washington Times	Lean Right	https://www.allsides.com/news/2015-05-06-1422/bernie-sanders-%E2%80%98no-special-interest-we-have-not-taken-on%E2%80%99
Banking_Finance	Diplomatic disaster: Obama humiliated by allies’ rush to join China’s new bank	right	Washington Times	Lean Right	https://www.allsides.com/news/2015-03-19-0739/diplomatic-disaster-obama-humiliated-allies%E2%80%99-rush-join-china%E2%80%99s-new-bank
Banking_Finance	SOTU Fact Check: Obama Bailed Out Banks On The Backs Of The Middle Class	right	Townhall	Right	https://www.allsides.com/news/2015-01-21-0636/sotu-fact-check-obama-bailed-out-banks-backs-middle-class
Banking_Finance	Putin Says Panama Papers Leaks Are Attempt To Destabilize Russia	left	HuffPost	Left	https://www.allsides.com/news/2016-04-07-0820/putin-says-panama-papers-leaks-are-attempt-destabilize-russia
Banking_Finance	U.S., world stock markets slide as panic in China spreads	left	Washington Post	Lean Left	https://www.allsides.com/news/2016-01-07-0731/us-world-stock-markets-slide-panic-china-spreads
Banking_Finance	Chinese Stock Plunge Forces a Trading Halt, and Global Markets Shudder	left	New York Times - News	Lean Left	https://www.allsides.com/news/2016-01-07-0725/chinese-stock-plunge-forces-trading-halt-and-global-markets-shudder
Banking_Finance	Has Elizabeth Warren defeated Wall Street?	left	Politico	Lean Left	https://www.allsides.com/news/2015-11-20-0544/has-elizabeth-warren-defeated-wall-street
Banking_Finance	The Fed Is Considering Raising Interest Rates, But The Economy May Not Be Ready	left	HuffPost	Left	https://www.allsides.com/news/2015-11-20-0544/fed-considering-raising-interest-rates-economy-may-not-be-ready
Banking_Finance	Succession battle at U.S. financial agency seen headed to courts	center	Reuters	Center	https://www.allsides.com/news/2017-11-26-0528/succession-battle-us-financial-agency-seen-headed-courts
Banking_Finance	Rival appointments set up showdown to lead agency	center	The Hill	Center	https://www.allsides.com/news/2017-11-25-0716/rival-appointments-set-showdown-lead-agency
Banking_Finance	Republicans, Wall Street score victory in dismantling class-action rule	center	Reuters	Center	https://www.allsides.com/news/2017-10-25-1427/vice-president-mike-pence-casting-deciding-vote-senate-voted-late-tuesday-night
Banking_Finance	Congress Makes It Harder to Sue the Financial Industry	center	Wall Street Journal - News	Center	https://www.allsides.com/news/2017-10-25-0822/congress-makes-it-harder-sue-financial-industry
Banking_Finance	Pence breaks tie as Senate votes to repeal banking rule	center	USA TODAY	Center	https://www.allsides.com/news/2017-10-25-0825/pence-breaks-tie-senate-votes-repeal-banking-rule
Banking_Finance	Congress poised in 2015 to order audit of Federal Reserve long sought by Ron Paul	right	Washington Times	Lean Right	https://www.allsides.com/news/2015-01-01-0528/congress-poised-2015-order-audit-federal-reserve-long-sought-ron-paul
Banking_Finance	Wall Street Extends Rally as Traders Cheer Dovish Fed	right	Fox News	Lean Right	https://www.allsides.com/news/2014-12-18-1420/wall-street-extends-rally-traders-cheer-dovish-fed
Banking_Finance	Is a Devastating Stock Market Crash on the Way?	right	TheBlaze.com	Right	https://www.allsides.com/news/2014-09-04-0624/devastating-stock-market-crash-way
Banking_Finance	OPINION: Warren Buffett Betrays America	right	Rich Lowry	Right	https://www.allsides.com/news/2014-08-28-0645/opinion-warren-buffett-betrays-america
Banking_Finance	Market Analyst Is Looking at Something He Says Should Be Causing ?Panic Aplenty?	right	TheBlaze.com	Right	https://www.allsides.com/news/2015-11-20-0543/market-analyst-looking-something-he-says-should-be-causing-panic-aplenty
Banking_Finance	U.S. Stocks Jump At Opening Bell After Global Markets Stabilize	left	HuffPost	Left	https://www.allsides.com/news/2015-11-20-0544/us-stocks-jump-opening-bell-after-global-markets-stabilize
Banking_Finance	Turnaround Tuesday: Dow surges 380 points at open	left	CNN (Web News)	Lean Left	https://www.allsides.com/news/2015-11-20-0544/turnaround-tuesday-dow-surges-380-points-open
Banking_Finance	Stock Markets Rebound Despite Continued Sell-Off in China	left	New York Times - News	Lean Left	https://www.allsides.com/news/2015-08-25-0659/stock-markets-rebound-despite-continued-sell-china
Banking_Finance	Dow falls more than 1,000 points on opening after stocks tumble worldwide	left	Los Angeles Times	Lean Left	https://www.allsides.com/news/2015-08-24-0740/dow-falls-more-1000-points-opening-after-stocks-tumble-worldwide
Banking_Finance	Dow Drops 1,000 Points In Early Trading	left	HuffPost	Left	https://www.allsides.com/news/2015-11-20-0544/dow-drops-1000-points-early-trading
Banking_Finance	What Awaits Wall Street in Trump Tax Plan	center	Wall Street Journal - News	Center	https://www.allsides.com/news/2017-09-28-0645/what-awaits-wall-street-trump-tax-plan
Banking_Finance	Markets Eye Debt Ceiling With Unease	center	Wall Street Journal - News	Center	https://www.allsides.com/news/2017-08-25-1118/markets-eye-debt-ceiling-unease
Banking_Finance	Trump’s Fury Over North Korea Means Little for Stocks	center	Wall Street Journal - News	Center	https://www.allsides.com/news/2017-08-11-0829/trump%E2%80%99s-fury-over-north-korea-means-little-stocks
Banking_Finance	Federal Reserve Expected to Deliver Rate Increase	center	Wall Street Journal - News	Center	https://www.allsides.com/news/2017-06-14-0517/federal-reserve-expected-deliver-rate-increase
Banking_Finance	Markets Leap on French Election Results	center	Wall Street Journal - News	Center	https://www.allsides.com/news/2017-04-24-0833/markets-leap-french-election-results
Banking_Finance	It's time to put the Federal Reserve out of business	right	John Stossel	Lean Right	https://www.allsides.com/news/2015-11-20-0543/its-time-put-federal-reserve-out-business
Banking_Finance	Reuters News - Senator Paul plans 'hold' on Yellen Fed nomination	right	Townhall	Right	https://www.allsides.com/news/2015-11-20-0543/reuters-news-senator-paul-plans-hold-yellen-fed-nomination
Banking_Finance	Community banks, lenders cast doubt on Obama push to wind down Fannie, Freddie	right	Fox News	Lean Right	https://www.allsides.com/news/2015-11-20-0542/community-banks-lenders-cast-doubt-obama-push-wind-down-fannie-freddie
Banking_Finance	Obama to urge Congress in speech to shutter Fannie Mae and Freddie Mac	right	Fox News	Lean Right	https://www.allsides.com/news/2015-11-20-0542/obama-urge-congress-speech-shutter-fannie-mae-and-freddie-mac
Banking_Finance	Democrats pull out race card in sequester game	right	Washington Times	Lean Right	https://www.allsides.com/news/2013-03-05-0942/democrats-pull-out-race-card-sequester-game
Banking_Finance	Dow plummets 1,000 points at open as global selloff deepens	left	CNN (Web News)	Lean Left	https://www.allsides.com/news/2015-11-20-0544/dow-plummets-1000-points-open-global-selloff-deepens
Banking_Finance	New day of carnage for financial markets amid global sell-off	left	Washington Post	Lean Left	https://www.allsides.com/news/2015-08-24-0702/new-day-carnage-financial-markets-amid-global-sell
Banking_Finance	In Greek Debt Crisis, Mixed Messages and No Progress	left	New York Times - News	Lean Left	https://www.allsides.com/news/2015-07-02-0705/greek-debt-crisis-mixed-messages-and-no-progress
Banking_Finance	Tsipras Signals Greece May Accept Bailout Terms	left	New York Times - News	Lean Left	https://www.allsides.com/news/2015-07-01-1106/tsipras-signals-greece-may-accept-bailout-terms
Banking_Finance	Greece’s Debt Crisis Sends Stocks Falling Around Globe	left	New York Times - News	Lean Left	https://www.allsides.com/news/2015-06-29-0837/greece%E2%80%99s-debt-crisis-sends-stocks-falling-around-globe
Banking_Finance	Gary Cohn Backs Breaking Up Big Banks	center	Wall Street Journal - News	Center	https://www.allsides.com/news/2017-04-06-1143/gary-cohn-backs-breaking-big-banks
Banking_Finance	Fed Chairwoman Janet Yellen’s Report to Congress: Live Analysis	center	Wall Street Journal - News	Center	https://www.allsides.com/news/2017-02-14-0755/fed-chairwoman-janet-yellen%E2%80%99s-report-congress-live-analysis
Banking_Finance	Donald Trump Plans to Undo Dodd-Frank Law, Fiduciary Rule	center	Wall Street Journal - News	Center	https://www.allsides.com/news/2017-02-03-0816/donald-trump-plans-undo-dodd-frank-law-fiduciary-rule
Banking_Finance	Dow Surpasses 20000	center	Wall Street Journal - News	Center	https://www.allsides.com/news/2017-01-25-0725/dow-surpasses-20000
Banking_Finance	Dow Tops 19000 for First Time	center	Wall Street Journal - News	Center	https://www.allsides.com/news/2016-11-22-0750/dow-tops-19000-first-time
Banking_Finance	Dodd-Frank offshoot cited as too secretive	right	Washington Times	Lean Right	https://www.allsides.com/news/2013-02-18-0712/dodd-frank-offshoot-cited-too-secretive
Banking_Finance	Puerto Rico says it cannot pay its debt, setting off potential crisis in the U.S.	left	Washington Post	Lean Left	https://www.allsides.com/news/2015-06-29-0826/puerto-rico-says-it-cannot-pay-its-debt-setting-potential-crisis-us
Banking_Finance	Conservatives declare victory in battle vs. government bank	left	Politico	Lean Left	https://www.allsides.com/news/2015-05-20-1540/conservatives-declare-victory-battle-vs-government-bank
Banking_Finance	Bernie Sanders Urges Breaking Up Big Banks	left	New York Times - News	Lean Left	https://www.allsides.com/news/2015-05-06-1424/bernie-sanders-urges-breaking-big-banks
Banking_Finance	Fed Delays Volcker Rule, Giving Wall Street Another Holiday Gift	left	HuffPost	Left	https://www.allsides.com/news/2014-12-19-0719/fed-delays-volcker-rule-giving-wall-street-another-holiday-gift
Banking_Finance	Russians Rush To Stores As Country Fears Bank Run	left	HuffPost	Left	https://www.allsides.com/news/2014-12-17-0719/russians-rush-stores-country-fears-bank-run
Banking_Finance	Fed’s Yellen: Rate Increase Could Become Appropriate ‘Relatively Soon’	center	Wall Street Journal - News	Center	https://www.allsides.com/news/2016-11-17-0702/fed%E2%80%99s-yellen-rate-increase-could-become-appropriate-%E2%80%98relatively-soon%E2%80%99
Banking_Finance	Stocks, Treasury Yields and Pound Fall as Investors Turn Cautious	center	Wall Street Journal - News	Center	https://www.allsides.com/news/2016-07-05-0718/stocks-treasury-yields-and-pound-fall-investors-turn-cautious
Banking_Finance	Global Markets Rise as Brexit Worries Ease	center	Wall Street Journal - News	Center	https://www.allsides.com/news/2016-06-29-0459/global-markets-rise-brexit-worries-ease
Banking_Finance	Global Markets Steadier After Brexit-Related Rout	center	Wall Street Journal - News	Center	https://www.allsides.com/news/2016-06-28-0456/global-markets-steadier-after-brexit-related-rout
Banking_Finance	‘Brexit’ Vote Wreaks Havoc in Markets	center	Wall Street Journal - News	Center	https://www.allsides.com/news/2016-06-24-0734/%E2%80%98brexit%E2%80%99-vote-wreaks-havoc-markets
Banking_Finance	Russia’s major interest rate hike fails to halt ruble’s plummet	left	Washington Post	Lean Left	https://www.allsides.com/news/2014-12-16-0711/russia%E2%80%99s-major-interest-rate-hike-fails-halt-ruble%E2%80%99s-plummet
Banking_Finance	Inside Wall Street’s new heist: How big banks exploited a broken Democratic caucus	left	Salon	Left	https://www.allsides.com/news/2014-12-16-0704/inside-wall-street%E2%80%99s-new-heist-how-big-banks-exploited-broken-democratic-caucus
Banking_Finance	EXCLUSIVE: Bank of America’s horrid “customer service” scandal	left	Salon	Left	https://www.allsides.com/news/2014-10-09-0706/exclusive-bank-america%E2%80%99s-horrid-%E2%80%9Ccustomer-service%E2%80%9D-scandal
Banking_Finance	Big Banks Face Another Round of U.S. Charges	left	New York Times - News	Lean Left	https://www.allsides.com/news/2014-10-07-0752/big-banks-face-another-round-us-charges
Banking_Finance	The big “middle class” rip-off: How a short sale taught me rich people’s ethics	left	Salon	Left	https://www.allsides.com/news/2014-09-29-0805/big-%E2%80%9Cmiddle-class%E2%80%9D-rip-how-short-sale-taught-me-rich-people%E2%80%99s-ethics
Banking_Finance	Should Glass-Steagall Be Reinstated?	center	ProCon.org	Mixed	https://www.allsides.com/news/2016-04-12-1403/should-glass-steagall-be-reinstated
Banking_Finance	Panama Papers: Biggest Banks Are Top Users of Offshore Services	center	Wall Street Journal - News	Center	https://www.allsides.com/news/2016-04-05-0801/panama-papers-biggest-banks-are-top-users-offshore-services
Banking_Finance	Stock Selloff Heats Up Again – Live Analysis	center	Wall Street Journal - News	Center	https://www.allsides.com/news/2016-01-20-0825/stock-selloff-heats-again-%E2%80%93-live-analysis
Banking_Finance	Stocks dive deeper: Dow off around 400	center	USA TODAY	Center	https://www.allsides.com/news/2016-01-15-1429/stocks-dive-deeper-dow-around-400
Banking_Finance	Global Markets Tumble on China Volatility	center	Wall Street Journal - News	Center	https://www.allsides.com/news/2016-01-07-0713/global-markets-tumble-china-volatility
Bridging Divides	I’ve Seen Civil War Destroy the Democrats Before. We Can’t Let it Happen Again.	left	Politico	Lean Left	https://www.allsides.com/news/2019-03-18-0136/i%E2%80%99ve-seen-civil-war-destroy-democrats-we-can%E2%80%99t-let-it-happen-again
Bridging Divides	Intellectual humility: the importance of knowing you might be wrong	left	Vox	Left	https://www.allsides.com/news/2019-01-04-0707/intellectual-humility-importance-knowing-you-might-be-wrong
Bridging Divides	The Bipartisan Group That’s Not Afraid of Partisanship	left	The Atlantic	Lean Left	https://www.allsides.com/news/2018-12-30-0733/bipartisan-group-%E2%80%99s-not-afraid-partisanship
Bridging Divides	Bill Clinton: George H.W. Bush’s Oval Office note to me revealed the heart of who he was	left	Washington Post	Lean Left	https://www.allsides.com/news/2018-12-05-0900/bill-clinton-george-hw-bush%E2%80%99s-oval-office-note-me-revealed-heart-who-he-was
Bridging Divides	Can lefties and right-wingers find common ground? One site thinks so	left	San Francisco Chronicle	Left	https://www.allsides.com/news/2018-12-03-1549/can-lefties-and-right-wingers-find-common-ground-one-site-thinks-so
Bridging Divides	As politics around the world pull apart, can the center rally?	center	Christian Science Monitor	Center	https://www.allsides.com/news/2019-03-20-1756/politics-around-world-pull-apart-can-center-rally
Bridging Divides	‘More unites us than divides us’ say researchers	center	University of Bath	Not Rated	https://www.allsides.com/news/2019-02-12-0623/%E2%80%98more-unites-us-divides-us%E2%80%99-say-researchers
Bridging Divides	Americans have a New Year's resolution for Washington: Cut it out, already	center	USA TODAY	Center	https://www.allsides.com/news/2018-12-31-0544/americans-have-new-years-resolution-washington-cut-it-out-already
Bridging Divides	Warning To Democrats: Most Americans Against U.S. Getting More Politically Correct	center	NPR News	Center	https://www.allsides.com/news/2018-12-19-0542/warning-democrats-most-americans-against-us-getting-more-politically-correct
Bridging Divides	Divided America, difficult conversations: If you're ready to have them, here's how	center	Chicago Tribune	Center	https://www.allsides.com/news/2018-11-13-0555/divided-america-difficult-conversations-if-youre-ready-have-them-heres-how
Bridging Divides	OPINION: Searching for Common Ground	right	Guest Writer - Right	Lean Right	https://www.allsides.com/news/2019-03-07-0611/opinion-searching-common-ground
Bridging Divides	'This Is America. This Is Good': Encounter Between Political Rivals Cruz and O'Rourke Proves Civility Not Dead	right	CBN	Right	https://www.allsides.com/news/2018-11-16-0658/america-good-encounter-between-political-rivals-cruz-and-orourke-proves
Bridging Divides	The Way Forward from the Midterms	right	National Review	Right	https://www.allsides.com/news/2018-11-14-0752/way-forward-midterms
Bridging Divides	OPINION: Bringing American politics back from the brink	right	Mitch McConnell	Right	https://www.allsides.com/news/2018-10-29-0845/opinion-bringing-american-politics-back-brink
Bridging Divides	OPINION; What Do We Have In Common?	right	Ben Shapiro	Right	https://www.allsides.com/news/2018-10-10-0746/opinion-what-do-we-have-common
Bridging Divides	Train for Thanksgiving With Our Angry Uncle Bot	left	Guest Writer - Left	Lean Left	https://www.allsides.com/news/2018-11-19-0920/train-thanksgiving-our-angry-uncle-bot
Bridging Divides	Michael Moore Issues Slice Of Thanksgiving Dinner Advice For Democrats	left	HuffPost	Left	https://www.allsides.com/news/2018-11-22-0553/michael-moore-issues-slice-thanksgiving-dinner-advice-democrats
Bridging Divides	Biden and McCain's longtime friendship to be on display at memorial service	left	NBCNews.com	Lean Left	https://www.allsides.com/news/2018-08-30-0726/biden-and-mccains-longtime-friendship-be-display-memorial-service
Bridging Divides	Will politics be the death of civility?	left	CBS News	Lean Left	https://www.allsides.com/news/2018-07-24-0630/will-politics-be-death-civility
Bridging Divides	OPINION: The 'civility debate' isn't about manners. It's an old-school power play.	left	CNN (Web News)	Lean Left	https://www.allsides.com/news/2018-07-06-0653/opinion-civility-debate-isnt-about-manners-its-old-school-power-play
Bridging Divides	The Kavanaugh debate was destructive tribalism on steroids: Here’s how we can stop it from happening again	center	The Hill	Center	https://www.allsides.com/news/2018-10-15-1445/kavanaugh-debate-was-destructive-tribalism-steroids-here%E2%80%99s-how-we-can-stop-it
Bridging Divides	John McCain: Why Joe Biden will eulogize his longtime friend. 'If he needed my personal help, I’d go'	center	USA TODAY	Center	https://www.allsides.com/news/2018-08-30-0723/john-mccain-why-joe-biden-will-eulogize-his-longtime-friend-if-he-needed-my
Bridging Divides	Lies, Intimidation Used to Keep Charlottesville Divided — Yet Hope Remains	center	IVN	Center	https://www.allsides.com/news/2018-05-02-1123/lies-intimidation-used-keep-charlottesville-divided-%E2%80%94-yet-hope-remains
Bridging Divides	When a far-left Democrat met a bigly Trump fan	center	BBC News	Center	https://www.allsides.com/news/2018-04-27-0837/when-far-left-democrat-met-bigly-trump-fan
Bridging Divides	Former presidents, first ladies come together to honor Barbara Bush	center	The Hill	Center	https://www.allsides.com/news/2018-04-23-1230/former-presidents-first-ladies-come-together-honor-barbara-bush
Bridging Divides	OPINION: Screaming and Whining Aren't Strategies	right	Ben Shapiro	Right	https://www.allsides.com/news/2018-09-05-0735/opinion-screaming-and-whining-arent-strategies
Bridging Divides	After Calls for Civility at McCain Memorial, Nation Looks Ahead to Nasty Kavanaugh Confirmation Battle	right	CBN	Right	https://www.allsides.com/news/2018-09-03-0951/after-calls-civility-mccain-memorial-nation-looks-ahead-nasty-kavanaugh
Bridging Divides	Former Vice President Biden to Lead Memorial Tribute to McCain	right	Independent Journal Review	Lean Right	https://www.allsides.com/news/2018-08-30-0725/former-vice-president-biden-lead-memorial-tribute-mccain
Bridging Divides	Religious-Freedom and LGBT Advocates Offer Rare Lessons in Pluralism	right	National Review	Right	https://www.allsides.com/news/2018-07-02-0539/religious-freedom-and-lgbt-advocates-offer-rare-lessons-pluralism
Bridging Divides	Barbara Bush's funeral attended by Melania Trump, Clintons, others	right	Fox News	Lean Right	https://www.allsides.com/news/2018-04-23-1229/barbara-bushs-funeral-attended-melania-trump-clintons-others
Bridging Divides	Bill Clinton and Orrin Hatch Among Speakers at Muhammad Ali’s Memorial	left	New York Times - News	Lean Left	https://www.allsides.com/news/2016-06-10-1749/bill-clinton-and-orrin-hatch-among-speakers-muhammad-ali%E2%80%99s-memorial
Bridging Divides	What's the Answer to Political Polarization in the U.S.?	left	The Atlantic	Lean Left	https://www.allsides.com/news/2016-10-25-1628/whats-answer-political-polarization-us
Bridging Divides	How to fix our polarized politics? Strengthen political parties.	left	Washington Post	Lean Left	https://www.allsides.com/news/2016-10-25-1634/how-fix-our-polarized-politics-strengthen-political-parties
Bridging Divides	Prayer and politics in Congress	center	Christian Science Monitor	Center	https://www.allsides.com/news/2016-10-17-1509/prayer-and-politics-congress
Bridging Divides	Bipartisan Groups are bridging the political divide in Washington	center	No Labels	Center	https://www.allsides.com/news/2016-10-25-1637/bipartisan-groups-are-bridging-political-divide-washington
Bridging Divides	Democrats and Republicans unite — at least briefly, on a baseball diamond	left	Politico	Lean Left	https://www.allsides.com/news/2018-06-14-2327/democrats-and-republicans-unite-%E2%80%94-least-briefly-baseball-diamond
Bridging Divides	The Conversations We Need to Have	left	Slate	Left	https://www.allsides.com/news/2018-05-24-1548/conversations-we-need-have
Bridging Divides	Civility is now a foreign concept in Americans politics. How did we get here — and how do we fix it?	left	NBCNews.com	Lean Left	https://www.allsides.com/news/2018-05-12-0831/civility-now-foreign-concept-americans-politics-how-did-we-get-here-%E2%80%94-and-how
Bridging Divides	Why are the Bushes, Clintons, Obamas and Melania smiling so broadly at a funeral?	left	The Guardian	Lean Left	https://www.allsides.com/news/2018-04-23-1231/why-are-bushes-clintons-obamas-and-melania-smiling-so-broadly-funeral
Bridging Divides	A Hillary Staffer Goes to CPAC	left	Annafi Wahed	Lean Left	https://www.allsides.com/news/2018-03-07-0930/hillary-staffer-goes-cpac
Bridging Divides	Lawmakers Join Powerful Coalition to Cure America’s Toxic Political Environment	center	IVN	Center	https://www.allsides.com/news/2018-04-20-0635/lawmakers-join-powerful-coalition-cure-america%E2%80%99s-toxic-political-environment
Bridging Divides	Real immigration debate? New senators schooled in how work got done.	center	Christian Science Monitor	Center	https://www.allsides.com/news/2018-02-14-1744/real-immigration-debate-new-senators-schooled-how-work-got-done
Bridging Divides	Calls to split California reveal deeper problems in tech, politics	center	The Hill	Center	https://www.allsides.com/news/2018-01-31-0100/calls-split-california-reveal-deeper-problems-tech-politics
Bridging Divides	Sign the Listen First Pledge	center	Listen First Project	Mixed	https://www.allsides.com/news/2018-01-02-0950/sign-listen-first-pledge
Bridging Divides	Host a Conversation	center	Living Room Conversations	Mixed	https://www.allsides.com/news/2018-01-02-0945/host-conversation
Bridging Divides	OPINIONS: Respecting our differences heals a divided America	right	Deseret News	Lean Right	https://www.allsides.com/news/2018-04-20-1559/opinions-respecting-our-differences-heals-divided-america
Bridging Divides	Civility Isn’t Surrender	right	National Review	Right	https://www.allsides.com/news/2018-03-10-0923/civility-isn%E2%80%99t-surrender
Bridging Divides	OPINION: Is bipartisanship dead? Not by a long shot	right	Lisa Gable	Right	https://www.allsides.com/news/2018-02-27-0719/opinion-bipartisanship-dead-not-long-shot
Bridging Divides	OPINION: Overused Cries of Racism Make It Harder for Us to Unite	right	John Fund	Lean Right	https://www.allsides.com/news/2018-02-12-0726/opinion-overused-cries-racism-make-it-harder-us-unite
Bridging Divides	Empathize With Your Political Foe	right	Guest Writer - Right	Lean Right	https://www.allsides.com/news/2018-01-22-1247/empathize-your-political-foe
Bridging Divides	Trump Has Divided the Country. Some Americans Are Trying to Bring Us Back Together	left	Time Magazine	Lean Left	https://www.allsides.com/news/2018-01-20-0805/trump-has-divided-country-some-americans-are-trying-bring-us-back-together
Bridging Divides	Righteousness and Relationships	left	Guest Writer - Left	Lean Left	https://www.allsides.com/news/2018-01-12-1730/righteousness-and-relationships
Bridging Divides	Bridging the Divide	left	U.S. News & World Report	Lean Left	https://www.allsides.com/news/2018-01-05-0934/bridging-divide
Bridging Divides	Want to fix agriculture? Stop with the name-calling — and death threats.	left	Washington Post	Lean Left	https://www.allsides.com/news/2018-01-09-0915/want-fix-agriculture-stop-name-calling-%E2%80%94-and-death-threats
Bridging Divides	2017 political moments sure to melt the heart	left	CNN (Web News)	Lean Left	https://www.allsides.com/news/2017-12-31-0929/2017-political-moments-sure-melt-heart
Bridging Divides	Connect Students Across the Country	center	Mismatch.org	Mixed	https://www.allsides.com/news/2018-01-02-0944/connect-students-across-country
Bridging Divides	Biden consoles Meghan McCain over father's cancer on 'The View'	center	The Hill	Center	https://www.allsides.com/news/2017-12-14-0939/biden-consoles-meghan-mccain-over-fathers-cancer-view
Bridging Divides	Preserving and Protecting Our Precious Civic Ecosystem	center	Living Room Conversations	Mixed	https://www.allsides.com/news/2017-11-30-1300/preserving-and-protecting-our-precious-civic-ecosystem
Bridging Divides	3 Tips To Ensure A Peaceful Thanksgiving	center	Billy Binion	Center	https://www.allsides.com/news/2017-11-22-1207/3-tips-ensure-peaceful-thanksgiving
Bridging Divides	Trump supporters don't mind him working with Democrats, poll says	center	USA TODAY	Center	https://www.allsides.com/news/2017-09-21-0733/trump-supporters-dont-mind-him-working-democrats-poll-says
Bridging Divides	North Carolina leads the nation in listening first	right	Guest Writer - Right	Lean Right	https://www.allsides.com/news/2018-01-04-1412/north-carolina-leads-nation-listening-first
Bridging Divides	When it comes to politics, listen first in 2018	right	Guest Writer - Right	Lean Right	https://www.allsides.com/news/2018-01-05-1334/when-it-comes-politics-listen-first-2018
Bridging Divides	Don’t Go Bowling Alone: Recommitting to Community in 2018	right	National Review	Right	https://www.allsides.com/news/2017-12-31-0744/don%E2%80%99t-go-bowling-alone-recommitting-community-2018
Bridging Divides	OPINION: This Thanksgiving, thank private property. Every day, it protects us from the tragedy of the commons	right	John Stossel	Lean Right	https://www.allsides.com/news/2017-11-22-1102/opinoin-thanksgiving-thank-private-property-every-day-it-protects-us-tragedy
Bridging Divides	America, Meet America: Getting Past Our Toxic Partisanship	right	Guest Writer - Right	Lean Right	https://www.allsides.com/news/2017-07-07-1314/america-meet-america-getting-past-our-toxic-partisanship
Bridging Divides	Come out of the political closet in 2018 and help heal our divide	left	Joan Blades	Left	https://www.allsides.com/news/2017-12-31-0742/come-out-political-closet-2018-and-help-heal-our-divide
Bridging Divides	This Is What It’s Like to Be the Only Trump Fan at Thanksgiving Dinner	left	Politico	Lean Left	https://www.allsides.com/news/2017-11-22-1109/what-it%E2%80%99s-be-only-trump-fan-thanksgiving-dinner
Bridging Divides	Thanksgiving is an annual reminder of America’s refugee origins	left	Washington Post	Lean Left	https://www.allsides.com/news/2017-11-22-1106/thanksgiving-annual-reminder-america%E2%80%99s-refugee-origins
Bridging Divides	Steve Scalise, Steny Hoyer and 15 other lawmakers want to help you have a civil Thanksgiving dinner	left	Washington Post	Lean Left	https://www.allsides.com/news/2017-11-22-1020/steve-scalise-steny-hoyer-and-15-other-lawmakers-want-help-you-have-civil
Bridging Divides	Bewildered by That Rarest of Sightings in Washington: Bipartisanship	left	New York Times - News	Lean Left	https://www.allsides.com/news/2017-09-16-0918/bewildered-rarest-sightings-washington-bipartisanship
Bridging Divides	Five Ex-Presidents Issue Joint Appeal for Hurricane Relief	center	Wall Street Journal - News	Center	https://www.allsides.com/news/2017-09-09-0831/five-ex-presidents-issue-joint-appeal-hurricane-relief
Bridging Divides	A UVA Alum Weighs In on Charlottesville: Casting Out Hate With Civility	center	Billy Binion	Center	https://www.allsides.com/news/2017-08-16-1254/uva-alum-weighs-charlottesville-casting-out-hate-civility
Bridging Divides	Independents can bridge the bipartisan divide	center	Guest Writer	Not Rated	https://www.allsides.com/news/2017-07-20-2328/independents-can-bridge-bipartisan-divide
Bridging Divides	The Case for Civil Discourse	center	Billy Binion	Center	https://www.allsides.com/news/2017-06-22-0939/case-civil-discourse
Bridging Divides	Terry McLaughlin: Living Room Conversations offer respectful discourse	center	theunion.com	Not Rated	https://www.allsides.com/news/2017-05-16-1426/terry-mclaughlin-living-room-conversations-offer-respectful-discourse
Bridging Divides	Leave Jimmy Fallon Alone	right	National Review	Right	https://www.allsides.com/news/2017-05-22-0927/leave-jimmy-fallon-alone
Bridging Divides	OPINION: Heed Barack Obama’s and George Washington’s Farewell Call To Action	right	Ralph Benko	Right	https://www.allsides.com/news/2017-01-18-1033/opinion-heed-barack-obama%E2%80%99s-and-george-washington%E2%80%99s-farewell-call-action
Bridging Divides	Five ways Trump can change the conversation about police	right	Guest Writer - Right	Lean Right	https://www.allsides.com/news/2016-12-01-0652/five-ways-trump-can-change-conversation-about-police
Bridging Divides	4 ways to burst the ‘filter bubble’ isolating you from different viewpoints	right	Deseret News	Lean Right	https://www.allsides.com/news/2016-12-01-0636/4-ways-burst-%E2%80%98filter-bubble%E2%80%99-isolating-you-different-viewpoints
Bridging Divides	How to burst the ‘filter bubble’ fueling political polarization	right	Deseret News	Lean Right	https://www.allsides.com/news/2016-12-05-0901/how-burst-%E2%80%98filter-bubble%E2%80%99-fueling-political-polarization
Bridging Divides	The debt ceiling deal is a template for how Trump can get things done	left	Vox	Left	https://www.allsides.com/news/2017-09-07-0816/debt-ceiling-deal-template-how-trump-can-get-things-done
Bridging Divides	'The US hasn't been this divided since the 60s': Slipknot's Corey Taylor on how to save America	left	The Guardian	Lean Left	https://www.allsides.com/news/2017-09-06-0724/us-hasnt-been-divided-60s-slipknots-corey-taylor-how-save-america
Bridging Divides	Liberals and conservatives must stand together against the extremes	left	Guest Writer - Left	Lean Left	https://www.allsides.com/news/2017-09-03-0827/liberals-and-conservatives-must-stand-together-against-extremes
Bridging Divides	To win in Trump era, liberals must first listen to his voters	left	Guest Writer - Left	Lean Left	https://www.allsides.com/news/2017-07-23-0855/win-trump-era-liberals-must-first-listen-his-voters
Bridging Divides	Ryan and Pelosi back 'Team Scalise' at congressional baseball game	left	CNN (Web News)	Lean Left	https://www.allsides.com/news/2017-06-15-1758/ryan-and-pelosi-back-team-scalise-congressional-baseball-game
Bridging Divides	Communities Share Differences in Living Room Conversations	center	Living Room Conversations	Mixed	https://www.allsides.com/news/2017-03-31-1851/communities-share-differences-living-room-conversations
Bridging Divides	Civics for the Internet Age	center	Stanford Social Innovation Review	Not Rated	https://www.allsides.com/news/2017-03-10-1642/civics-internet-age
Bridging Divides	Talk about it: Movement works to bridge political divisions through dialogue	center	East Bay Times	Not Rated	https://www.allsides.com/news/2017-03-09-0806/talk-about-it-movement-works-bridge-political-divisions-through-dialogue
Bridging Divides	Stephen Colbert vs. Jimmy Fallon: What's the role of satire in the Trump era?	center	Christian Science Monitor	Center	https://www.allsides.com/news/2017-02-17-0817/stephen-colbert-vs-jimmy-fallon-whats-role-satire-trump-era
Bridging Divides	In stormy Senate, a timely moment of truce	center	Christian Science Monitor	Center	https://www.allsides.com/news/2017-02-11-1651/stormy-senate-timely-moment-truce
Bridging Divides	OPINION: The Future of the American Center	right	David Brooks	Lean Right	https://www.allsides.com/news/2016-11-29-1423/opinion-future-american-center
Bridging Divides	Glenn Beck to Donald Trump: ‘I will support you’	right	Washington Times	Lean Right	https://www.allsides.com/news/2016-11-12-0945/glenn-beck-donald-trump-%E2%80%98i-will-support-you%E2%80%99
Bridging Divides	There Is No ‘Trump’s America’ or ‘Obama’s America’	right	National Review	Right	https://www.allsides.com/news/2016-11-15-0553/there-no-%E2%80%98trump%E2%80%99s-america%E2%80%99-or-%E2%80%98obama%E2%80%99s-america%E2%80%99
Bridging Divides	The Heartfelt, 'Good-Luck' Note Bush 41 Wrote to Bill Clinton	right	Newsmax	Right	https://www.allsides.com/news/2016-06-18-0934/heartfelt-good-luck-note-bush-41-wrote-bill-clinton
Bridging Divides	The ‘magnanimous, bipartisan and dignified’ letter George H.W. Bush left for Bill Clinton before leaving office	right	The Telegraph - UK	Lean Right	https://www.allsides.com/news/2016-06-18-0926/%E2%80%98magnanimous-bipartisan-and-dignified%E2%80%99-letter-george-hw-bush-left-bill-clinton
Bridging Divides	The real reasons Trump can’t work with Democrats	left	Vox	Left	https://www.allsides.com/news/2017-04-04-1309/real-reasons-trump-can%E2%80%99t-work-democrats
Bridging Divides	OPINION: How Trump Can Break the Gridlock	left	Willam A. Galston	Lean Left	https://www.allsides.com/news/2017-03-29-1454/opinion-how-trump-can-break-gridlock
Bridging Divides	Why I've left my liberal comfort zone – and found conservative friends	left	Joan Blades	Left	https://www.allsides.com/news/2017-03-21-1241/why-ive-left-my-liberal-comfort-zone-%E2%80%93-and-found-conservative-friends
Bridging Divides	You’re A Trump Supporter. I’m An Elitist Hollywood Liberal. But What Can We Do Together?	left	Guest Writer - Left	Lean Left	https://www.allsides.com/news/2017-03-21-1209/you%E2%80%99re-trump-supporter-i%E2%80%99m-elitist-hollywood-liberal-what-can-we-do-together
Bridging Divides	Give Them Something to Talk About	left	HuffPost	Left	https://www.allsides.com/news/2017-03-17-0807/give-them-something-talk-about
Bridging Divides	America needs a dose of real talk	center	The Outline	Not Rated	https://www.allsides.com/news/2017-02-27-0940/america-needs-dose-real-talk
Bridging Divides	The power in welcoming alternative views	center	Christian Science Monitor	Center	https://www.allsides.com/news/2017-01-24-0838/power-welcoming-alternative-views
Bridging Divides	Academics use new dictionary to aid students in era of fake news	center	The Times Higher Education	Not Rated	https://www.allsides.com/news/2017-01-19-0600/academics-use-new-dictionary-aid-students-era-fake-news
Bridging Divides	The obvious Obamacare problem no one's talking about	center	Christian Science Monitor	Center	https://www.allsides.com/news/2017-01-05-0832/obvious-obamacare-problem-no-ones-talking-about
Bridging Divides	OPINION: How to unite in spite of Trump	center	USA TODAY	Center	https://www.allsides.com/news/2016-12-23-0716/opinion-how-unite-spite-trump
Bridging Divides	Ending Zombie Politics Needs A Conspiracy To Conspire	right	Ralph Benko	Right	https://www.allsides.com/news/2016-05-27-1825/ending-zombie-politics-needs-conspiracy-conspire
Bridging Divides	David Blankenhorn: Can rethinking diversity unite us?	right	Deseret News	Lean Right	https://www.allsides.com/news/2015-12-29-1451/david-blankenhorn-can-rethinking-diversity-unite-us
Bridging Divides	Her son called her liberal politics ‘intolerant.’ Here’s how she started listening to the other side.	left	Washington Post	Lean Left	https://www.allsides.com/news/2017-03-09-1107/her-son-called-her-liberal-politics-%E2%80%98intolerant%E2%80%99-here%E2%80%99s-how-she-started
Bridging Divides	Ohio, Where Muslim and Christian Refugees Form 'Impossible' Friendships	left	The Atlantic	Lean Left	https://www.allsides.com/news/2017-02-24-0710/ohio-where-muslim-and-christian-refugees-form-impossible-friendships
Bridging Divides	The Political Is Now Personal	left	HuffPost	Left	https://www.allsides.com/news/2017-02-11-1647/political-now-personal
Bridging Divides	How to Talk About Climate Change So Anyone Will Listen	left	New York Magazine	Left	https://www.allsides.com/news/2016-12-14-1425/how-talk-about-climate-change-so-anyone-will-listen
Bridging Divides	A New Dictionary to Explain All Those Hot-Button Words	left	HuffPost	Left	https://www.allsides.com/news/2016-12-14-1205/new-dictionary-explain-all-those-hot-button-words
Bridging Divides	Trump supporter, man he sucker-punched at Fayetteville rally hug in court, vow to heal America	center	Associated Press	Center	https://www.allsides.com/news/2016-12-16-1439/trump-supporter-man-he-sucker-punched-fayetteville-rally-hug-court-vow-heal
Bridging Divides	Charles Schumer Ready for Battle, but Sees Some Common Ground With Donald Trump	center	Wall Street Journal - News	Center	https://www.allsides.com/news/2016-11-19-1312/charles-schumer-ready-battle-sees-some-common-ground-donald-trump
Bridging Divides	Obama says he and Trump had 'excellent conversation'	center	USA TODAY	Center	https://www.allsides.com/news/2016-11-10-1841/obama-says-he-and-trump-had-excellent-conversation
Bridging Divides	After Trump's remarkable win, can national reconciliation follow?	center	Christian Science Monitor	Center	https://www.allsides.com/news/2016-11-09-0924/after-trumps-remarkable-win-can-national-reconciliation-follow
Bridging Divides	How to Get Beyond Our Tribal Politics	center	Guest Writer	Not Rated	https://www.allsides.com/news/2016-11-08-1430/how-get-beyond-our-tribal-politics
Bridging Divides	The art of the Senate deal between Trump, McConnell and Schumer	left	Washington Post	Lean Left	https://www.allsides.com/news/2016-11-19-1305/art-senate-deal-between-trump-mcconnell-and-schumer
Bridging Divides	I Voted Clinton. You Voted Trump. Let’s Talk.	left	New York Times - News	Lean Left	https://www.allsides.com/news/2016-11-29-0721/i-voted-clinton-you-voted-trump-let%E2%80%99s-talk
Bridging Divides	Obama Hosts Trump at White House for First Meeting After Election	left	NBCNews.com	Lean Left	https://www.allsides.com/news/2016-11-10-1843/obama-hosts-trump-white-house-first-meeting-after-election
Bridging Divides	Trump makes first White House visit as president-elect	left	Yahoo! News	Left	https://www.allsides.com/news/2016-11-10-1824/trump-makes-first-white-house-visit-president-elect
Bridging Divides	Van Jones Talks To Donald Trump Supporters In Attempt To Avoid New ‘Civil War’	left	HuffPost	Left	https://www.allsides.com/news/2016-11-07-1427/van-jones-talks-donald-trump-supporters-attempt-avoid-new-%E2%80%98civil-war%E2%80%99
Bridging Divides	Countering political division: the transforming power of a real conversation	center	Christian Science Monitor	Center	https://www.allsides.com/news/2016-11-07-0745/countering-political-division-transforming-power-real-conversation
Bridging Divides	Meet the 5 most bipartisan politicians in Congress	center	Christian Science Monitor	Center	https://www.allsides.com/news/2016-11-02-1539/meet-5-most-bipartisan-politicians-congress
Bridging Divides	The measure of civic virtues in a lost letter	center	Christian Science Monitor	Center	https://www.allsides.com/news/2016-11-07-1418/measure-civic-virtues-lost-letter
Bridging Divides	The Politics of US: Bridging divides	center	Christian Science Monitor	Center	https://www.allsides.com/news/2016-11-02-1022/politics-us-bridging-divides
Bridging Divides	How schools can bring civility to politics	center	Christian Science Monitor	Center	https://www.allsides.com/news/2016-11-02-1657/how-schools-can-bring-civility-politics
Bridging Divides	The Power of a Dinner Table	left	New York Times - News	Lean Left	https://www.allsides.com/news/2016-10-25-1326/power-dinner-table
Bridging Divides	Study shows books can bring Republicans and Democrats together	left	The Guardian	Lean Left	https://www.allsides.com/news/2016-10-25-1635/study-shows-books-can-bring-republicans-and-democrats-together
Bridging Divides	Hillary Clinton knows polarization is here to stay. Here's how she hopes to deal with it.	left	Vox	Left	https://www.allsides.com/news/2016-08-10-1659/hillary-clinton-knows-polarization-here-stay-heres-how-she-hopes-deal-it
Bridging Divides	Hillary Clinton recalls George H. W. Bush's powerful letter	left	Washington Post	Lean Left	https://www.allsides.com/news/2016-06-18-0928/hillary-clinton-recalls-george-h-w-bushs-powerful-letter
Bridging Divides	A Berkeley activist tries to bring civility to the Trump era	left	Newsweek	Lean Left	https://www.allsides.com/news/2016-06-13-1213/berkeley-activist-tries-bring-civility-trump-era
Bridging Divides	America divided? Not in these hundreds of communities.	center	Christian Science Monitor	Center	https://www.allsides.com/news/2016-11-02-1655/america-divided-not-these-hundreds-communities
Bridging Divides	Red blood, blue blood: How do we begin to heal after Clinton vs. Trump?	center	USA TODAY	Center	https://www.allsides.com/news/2016-10-25-1623/red-blood-blue-blood-how-do-we-begin-heal-after-clinton-vs-trump
Bridging Divides	On Nov. 9, how does Trump or Clinton heal the nation?	center	Christian Science Monitor	Center	https://www.allsides.com/news/2016-10-25-1129/nov-9-how-does-trump-or-clinton-heal-nation
Bridging Divides	Youth Voters Feel Defeated by system	center	Guest Writer	Not Rated	https://www.allsides.com/news/2017-01-10-1302/youth-voters-feel-defeated-system
Bridging Divides	Our political divide makes dialogue crucial, but difficult	center	The Seattle Times	Not Rated	https://www.allsides.com/news/2016-09-29-1638/our-political-divide-makes-dialogue-crucial-difficult
Budget - Debt	Defying Congress, Trump Plans to Renew Fight for Border Wall Funding	left	New York Times - News	Lean Left	https://www.allsides.com/news/2019-03-11-1338/defying-congress-trump-plans-renew-fight-border-wall-funding
Budget - Debt	Trump to demand $8.6 billion in new wall funding, setting up fresh battle with Congress	left	Washington Post	Lean Left	https://www.allsides.com/news/2019-03-10-0809/trump-demand-86-billion-new-wall-funding-setting-fresh-battle-congress
Budget - Debt	Trump budget to propose slashing domestic spending, boosting defense	left	Washington Post	Lean Left	https://www.allsides.com/news/2019-03-09-0840/trump-budget-propose-slashing-domestic-spending-boosting-defense
Budget - Debt	Trump vowed to cut the national debt ‘very quickly.’ It just hit a record $22 trillion.	left	ThinkProgress	Left	https://www.allsides.com/news/2019-02-13-1346/trump-vowed-cut-national-debt-%E2%80%98very-quickly%E2%80%99-it-just-hit-record-22-trillion
Budget - Debt	House Democrats Add $1 Billion in Border-Related Spending to Measures to Reopen Government	left	New York Times - News	Lean Left	https://www.allsides.com/news/2019-01-19-0709/house-democrats-add-1-billion-border-related-spending-measures-reopen
Budget - Debt	White House Proposes $4.7 Trillion Budget for Fiscal 2020	center	Wall Street Journal - News	Center	https://www.allsides.com/news/2019-03-11-1341/white-house-proposes-47-trillion-budget-fiscal-2020
Budget - Debt	Trump’s Budget Sets High Expectations for Economic Growth	center	Wall Street Journal - News	Center	https://www.allsides.com/news/2019-03-10-0852/trump%E2%80%99s-budget-sets-high-expectations-economic-growth
Budget - Debt	Trump will ask for $8.6B for wall in budget	center	The Hill	Center	https://www.allsides.com/news/2019-03-10-0850/trump-will-ask-86b-wall-budget
Budget - Debt	New White House, Congressional Spending Fights on the Horizon	center	Wall Street Journal - News	Center	https://www.allsides.com/news/2019-02-17-0737/new-white-house-congressional-spending-fights-horizon
Budget - Debt	National debt tops $22 trillion for the first time as experts warn of ripple effects	center	USA TODAY	Center	https://www.allsides.com/news/2019-02-13-1355/national-debt-tops-22-trillion-first-time-experts-warn-ripple-effects
Budget - Debt	Here's where Trump wants to cut the government	right	Washington Examiner	Lean Right	https://www.allsides.com/news/2019-03-11-1337/heres-where-trump-wants-cut-government
Budget - Debt	White House economic adviser Larry Kudlow foresees another budget fight over border wall	right	Washington Times	Lean Right	https://www.allsides.com/news/2019-03-10-0955/white-house-economic-adviser-larry-kudlow-foresees-another-budget-fight-over
Budget - Debt	White House economic adviser Larry Kudlow promises big cuts in domestic spending for 2020 budget	right	Fox News	Lean Right	https://www.allsides.com/news/2019-03-10-1022/white-house-economic-adviser-larry-kudlow-promises-big-cuts-domestic-spending
Budget - Debt	OPINION: California’s Rendezvous with Reality	right	Victor Hanson	Lean Right	https://www.allsides.com/news/2019-02-28-0719/opinion-california%E2%80%99s-rendezvous-reality
Budget - Debt	National debt hits $22 trillion signaling Titanic like ending	right	Fox News	Lean Right	https://www.allsides.com/news/2019-02-13-1359/national-debt-hits-22-trillion-signaling-titanic-ending
Budget - Debt	A cooped-up Trump's threats fail to break budget deadlock	left	Politico	Lean Left	https://www.allsides.com/news/2018-12-29-0830/cooped-trumps-threats-fail-break-budget-deadlock
Budget - Debt	Trump retreats from public view as government shutdown continues over border wall fight	left	Washington Post	Lean Left	https://www.allsides.com/news/2018-12-29-0827/trump-retreats-public-view-government-shutdown-continues-over-border-wall-fight
Budget - Debt	Shutdown to stretch on until at least Thursday as Senate adjourns with no deal over budget, Trump’s border wall	left	Washington Post	Lean Left	https://www.allsides.com/news/2018-12-23-0736/shutdown-stretch-until-least-thursday-senate-adjourns-no-deal-over-budget-trump
Budget - Debt	Shutdown to stretch on until at least Thursday as Senate adjourns with no deal over budget, Trump’s border wall	left	Washington Post	Lean Left	https://www.allsides.com/news/2018-12-22-1647/shutdown-stretch-until-least-thursday-senate-adjourns-no-deal-over-budget-trump
Budget - Debt	Trump on Coming Debt Crisis: ‘I Won’t Be Here’ When It Blows Up	left	Daily Beast	Left	https://www.allsides.com/news/2018-12-05-1012/trump-coming-debt-crisis-%E2%80%98i-won%E2%80%99t-be-here%E2%80%99-when-it-blows
Budget - Debt	Fallout Grows As Partial Government Shutdown Drags On Into New Year	center	NPR News	Center	https://www.allsides.com/news/2018-12-29-0837/fallout-grows-partial-government-shutdown-drags-new-year
Budget - Debt	Government shutdown: White House aide predicts long standoff as Trump talks border closure	center	USA TODAY	Center	https://www.allsides.com/news/2018-12-29-0835/government-shutdown-white-house-aide-predicts-long-standoff-trump-talks-border
Budget - Debt	Shutdown Means Fewer Visitors to National Parks, and Small Businesses Suffer	center	Wall Street Journal - News	Center	https://www.allsides.com/news/2018-12-29-0833/shutdown-means-fewer-visitors-national-parks-and-small-businesses-suffer
Budget - Debt	Government shutdown, day 2: Acting White House Chief of Staff Mick Mulvaney says shutdown could go into January	center	USA TODAY	Center	https://www.allsides.com/news/2018-12-23-0744/government-shutdown-day-2-acting-white-house-chief-staff-mick-mulvaney-says
Budget - Debt	US shutdown looks set to drag through Christmas	center	BBC News	Center	https://www.allsides.com/news/2018-12-23-0733/us-shutdown-looks-set-drag-through-christmas
Budget - Debt	Dems' $600G media campaign suggests Trump right about his foes using shutdown for 2020 strategy	right	Fox News	Lean Right	https://www.allsides.com/news/2019-01-19-0804/dems-600g-media-campaign-suggests-trump-right-about-his-foes-using-shutdown
Budget - Debt	Lindsey Graham floats renewable legal status in exchange for border wall funding	right	Washington Times	Lean Right	https://www.allsides.com/news/2018-12-30-0747/lindsey-graham-floats-renewable-legal-status-exchange-border-wall-funding
Budget - Debt	Shutdown Day 7: Trump threatens to close border without wall funding	right	Washington Times	Lean Right	https://www.allsides.com/news/2018-12-29-0840/shutdown-day-7-trump-threatens-close-border-without-wall-funding
Budget - Debt	Congress eyes long shutdown as lawmakers give up on pre-Christmas deal	right	Washington Times	Lean Right	https://www.allsides.com/news/2018-12-23-0757/congress-eyes-long-shutdown-lawmakers-give-pre-christmas-deal
Budget - Debt	'Very possible' partial government shutdown will last into the new year, Mulvaney says	right	Fox News	Lean Right	https://www.allsides.com/news/2018-12-23-0748/very-possible-partial-government-shutdown-will-last-new-year-mulvaney-says
Budget - Debt	Congress poised to end where it started	left	CNN (Web News)	Lean Left	https://www.allsides.com/news/2014-12-12-0604/congress-poised-end-where-it-started
Budget - Debt	Warren leads liberal Democrats’ rebellion over provisions in $1 trillion spending bill	left	Washington Post	Lean Left	https://www.allsides.com/news/2014-12-11-0721/warren-leads-liberal-democrats%E2%80%99-rebellion-over-provisions-1-trillion-spending
Budget - Debt	Democrats Revolt Against 'Wall Street Giveaway' In Deal To Prevent Government Shutdown	left	HuffPost	Left	https://www.allsides.com/news/2014-12-11-0717/democrats-revolt-against-wall-street-giveaway-deal-prevent-government-shutdown
Budget - Debt	Mammoth spending bill poised for passage	left	Politico	Lean Left	https://www.allsides.com/news/2014-12-11-0708/mammoth-spending-bill-poised-passage
Budget - Debt	Here's what's tucked in the spending bill	left	CNN (Web News)	Lean Left	https://www.allsides.com/news/2014-12-11-0705/heres-whats-tucked-spending-bill
Budget - Debt	Obama's Budget Proposal Lifts 2013 Caps, Adds Billions In Spending	center	NPR News	Center	https://www.allsides.com/news/2015-02-02-0809/obamas-budget-proposal-lifts-2013-caps-adds-billions-spending
Budget - Debt	Budget 2016: Obama moves left, testing Republicans	center	Christian Science Monitor	Center	https://www.allsides.com/news/2015-02-02-0737/budget-2016-obama-moves-left-testing-republicans
Budget - Debt	House Passes $1.1 Trillion Spending Bill Ahead of Midnight Deadline	center	Wall Street Journal - News	Center	https://www.allsides.com/news/2014-12-12-0612/house-passes-11-trillion-spending-bill-ahead-midnight-deadline
Budget - Debt	What messy budget vote says about Boehner's ability to control his caucus	center	Christian Science Monitor	Center	https://www.allsides.com/news/2014-12-12-0606/what-messy-budget-vote-says-about-boehners-ability-control-his-caucus
Budget - Debt	Congress Will Get A $1.1 Trillion Omnibus Spending Bill This Week	center	NPR News	Center	https://www.allsides.com/news/2014-12-10-0711/congress-will-get-11-trillion-omnibus-spending-bill-week
Budget - Debt	Obama: ‘We can afford’ $74B spending increase	right	Washington Times	Lean Right	https://www.allsides.com/news/2015-01-31-1647/obama-%E2%80%98we-can-afford%E2%80%99-74b-spending-increase
Budget - Debt	Obama seeking to 'fully reverse' sequester cuts in budget plan	right	Fox News	Lean Right	https://www.allsides.com/news/2015-01-29-0754/obama-seeking-fully-reverse-sequester-cuts-budget-plan
Budget - Debt	Nancy Pelosi Says She's "Enormously Disappointed" in White House Over Spending Bill	right	Townhall	Right	https://www.allsides.com/news/2014-12-12-0601/nancy-pelosi-says-shes-enormously-disappointed-white-house-over-spending-bill
Budget - Debt	So lame: Spending battle a preview of Obama’s next two years	right	Washington Times	Lean Right	https://www.allsides.com/news/2014-12-12-0558/so-lame-spending-battle-preview-obama%E2%80%99s-next-two-years
Budget - Debt	House narrowly approves spending bill, legislation heads to Senate	right	Fox News	Lean Right	https://www.allsides.com/news/2014-12-12-0552/house-narrowly-approves-spending-bill-legislation-heads-senate
Budget - Debt	House Vote Sidesteps an Ultimatum on Debt	left	New York Times - News	Lean Left	https://www.allsides.com/news/2013-01-24-1130/house-vote-sidesteps-ultimatum-debt
Budget - Debt	Separating the Debt Limit From the Deficit Problem	left	Center on Budget and Policy Priorities	Left	https://www.allsides.com/news/2013-03-18-1515/separating-debt-limit-deficit-problem
Budget - Debt	Obama Ã¢â‚¬Ëœwill not opposeÃ¢â‚¬â„¢ House GOP plan to suspend debt limit until May	left	Washington Post	Lean Left	https://www.allsides.com/news/2013-01-22-1343/correction-correction-earlier-version-story-incorrectly-stated-day-which-white
Budget - Debt	Schumer: Budget will pass this year	left	Politico	Lean Left	https://www.allsides.com/news/2013-01-20-2052/schumer-budget-will-pass-year
Budget - Debt	House Republicans to vote next week on three-month extension of debt ceiling	left	CNN (Web News)	Lean Left	https://www.allsides.com/news/2013-01-19-0717/house-republicans-vote-next-week-three-month-extension-debt-ceiling
Budget - Debt	House GOP backs down, plans vote to raise debt limit for three months	left	Washington Post	Lean Left	https://www.allsides.com/news/2013-01-19-0714/house-gop-backs-down-plans-vote-raise-debt-limit-three-months
Budget - Debt	Debt ceiling: Is Social Security at risk?	left	CNN (Web News)	Lean Left	https://www.allsides.com/news/2013-01-16-1225/debt-ceiling-social-security-risk
Budget - Debt	Obama On Debt Ceiling: 'We Are Not A Deadbeat Nation'	left	HuffPost	Left	https://www.allsides.com/news/2013-01-14-2049/obama-debt-ceiling-we-are-not-deadbeat-nation
Budget - Debt	House GOP: No one's blinking	left	CNN (Web News)	Lean Left	https://www.allsides.com/news/2013-01-14-2046/house-gop-no-ones-blinking
Budget - Debt	Obama press conference: No Ã¢â‚¬ËœransomÃ¢â‚¬â„¢ for raising debt ceiling	left	Politico	Lean Left	https://www.allsides.com/news/2013-01-14-1028/obama-press-conference-no-%C3%83%C2%A2%C3%A2%E2%80%9A%C2%AC%C3%8B%C5%93ransom%C3%83%C2%A2%C3%A2%E2%80%9A%C2%AC%C3%A2%E2%80%9E%C2%A2-raising-debt-ceiling
Budget - Debt	The Debt CeilingÃ¢â‚¬â„¢s Escape Hatch	left	New York Times - News	Lean Left	https://www.allsides.com/news/2013-01-10-0709/debt-ceiling%C3%83%C2%A2%C3%A2%E2%80%9A%C2%AC%C3%A2%E2%80%9E%C2%A2s-escape-hatch
Budget - Debt	To Stabilize the Debt, Policymakers Should Seek Another $1.4 Trillion in Deficit Savings	left	Center on Budget and Policy Priorities	Left	https://www.allsides.com/news/2013-03-18-1511/stabilize-debt-policymakers-should-seek-another-14-trillion-deficit-savings
Budget - Debt	The Deficit Reduction We Have Achieved So Far	left	Center For American Progress	Lean Left	https://www.allsides.com/news/2015-11-20-0541/deficit-reduction-we-have-achieved-so-far
Budget - Debt	Debt Limit: White House, GOP Spar Over Looming Fight	left	HuffPost	Left	https://www.allsides.com/news/2013-01-07-1053/debt-limit-white-house-gop-spar-over-looming-fight
Budget - Debt	Sen. Mitch McConnell: Ã¢â‚¬ËœThe Tax Issue Is FinishedÃ¢â‚¬â„¢	left	ABC News	Lean Left	https://www.allsides.com/news/2013-01-07-1036/sen-mitch-mcconnell-%C3%83%C2%A2%C3%A2%E2%80%9A%C2%AC%C3%8B%C5%93-tax-issue-finished%C3%83%C2%A2%C3%A2%E2%80%9A%C2%AC%C3%A2%E2%80%9E%C2%A2
Budget - Debt	14th Amendment Option: Nancy Pelosi Urges Obama To 'Just Go Do It'	left	HuffPost	Left	https://www.allsides.com/news/2013-01-06-1632/14th-amendment-option-nancy-pelosi-urges-obama-just-go-do-it
Budget - Debt	Debt ceiling: Welcome to Fight Club	left	CNN (Web News)	Lean Left	https://www.allsides.com/news/2013-01-04-1032/debt-ceiling-welcome-fight-club
Budget - Debt	Newt Gingrich: Debt Ceiling Is A 'Dead Loser'	left	HuffPost	Left	https://www.allsides.com/news/2013-01-04-1030/newt-gingrich-debt-ceiling-dead-loser
Budget - Debt	Reforming Our Tax System, Reducing Our Deficit	left	Center For American Progress	Lean Left	https://www.allsides.com/news/2015-11-20-0541/reforming-our-tax-system-reducing-our-deficit
Budget - Debt	Cokie Roberts on Norquist: 'The Emperor Has No Clothes'	left	ABC News	Lean Left	https://www.allsides.com/news/2012-12-03-1214/cokie-roberts-norquist-emperor-has-no-clothes
Budget - Debt	Grover Norquist: 'Tea Party Two Is Going To Dwarf Tea Party One'	left	HuffPost	Left	https://www.allsides.com/news/2012-12-03-1212/grover-norquist-tea-party-two-going-dwarf-tea-party-one
Budget - Debt	Trying to Turn Obama Voters Into Tax Allies	left	New York Times - News	Lean Left	https://www.allsides.com/news/2012-11-26-1231/trying-turn-obama-voters-tax-allies
Budget - Debt	At Bipartisan Budget Meeting, Familiar Hurdles but a New Attitude	left	New York Times - News	Lean Left	https://www.allsides.com/news/2012-11-18-1703/bipartisan-budget-meeting-familiar-hurdles-new-attitude
Budget - Debt	Obama Asks for Prayer on Budget Deal	left	CNN (Web News)	Lean Left	https://www.allsides.com/news/2012-11-18-1700/obama-asks-prayer-budget-deal
Budget - Debt	Boehner's GOP Problems Complicate Deficit Negotiations	left	ABC News	Lean Left	https://www.allsides.com/news/2012-11-10-1746/boehners-gop-problems-complicate-deficit-negotiations
Budget - Debt	Obama, Boehner head for stalemate on tax cuts	left	CBS News	Lean Left	https://www.allsides.com/news/2012-11-10-1741/obama-boehner-head-stalemate-tax-cuts
Budget - Debt	Progressives should support a ‘grand bargain'	left	Politico	Lean Left	https://www.allsides.com/news/2012-10-26-0716/progressives-should-support-%C3%83%C2%A2%C3%A2%E2%80%9A%C2%AC%C3%8B%C5%93grand-bargain
Budget - Debt	An Open Letter to Conservatives Who Care About the Deficit: Wake Up!	left	The Atlantic	Lean Left	https://www.allsides.com/news/2012-10-20-0022/open-letter-conservatives-who-care-about-deficit-wake
Budget - Debt	Obama and Romney's Deficit Plans: 2 Proposals Both Alike in Hopelessness	left	The Atlantic	Lean Left	https://www.allsides.com/news/2012-10-20-0012/obama-and-romneys-deficit-plans-2-proposals-both-alike-hopelessness
Budget - Debt	Reducing the deficit by more than $4 trillion over the next decade	left	Barack Obama	Lean Left	https://www.allsides.com/news/2012-10-20-0003/reducing-deficit-more-4-trillion-over-next-decade
Budget - Debt	Strengthening State Fiscal Policies for a Stronger Economy	left	Center on Budget and Policy Priorities	Left	https://www.allsides.com/news/2012-10-04-1637/strengthening-state-fiscal-policies-stronger-economy
Budget - Debt	Tax cuts, and debt, and arithmetic: Oh my!	left	Economic Policy Institute	Left	https://www.allsides.com/news/2012-10-04-1605/tax-cuts-and-debt-and-arithmetic-oh-my
Budget - Debt	Timeline: Cutting Poverty and the Federal Deficit Is Possible Congress Came Together to Do Both in the Ã¢â‚¬Ëœ80s and Ã¢â‚¬Ëœ90s	left	Center For American Progress	Lean Left	https://www.allsides.com/news/2012-10-04-1330/timeline-cutting-poverty-and-federal-deficit-possible-congress-came-together-do
Budget - Debt	Economy - Debt & Deficit	left	CNN (Web News)	Lean Left	https://www.allsides.com/news/2012-09-28-1304/economy-debt-deficit
Budget - Debt	Deal reached on $1.01 trillion spending bill	left	Washington Post	Lean Left	https://www.allsides.com/news/2014-12-10-0727/deal-reached-101-trillion-spending-bill
Budget - Debt	Budget winners? Boy Scouts. Budget losers? Michelle Obama.	left	Politico	Lean Left	https://www.allsides.com/news/2014-12-10-0709/budget-winners-boy-scouts-budget-losers-michelle-obama-read-more
Budget - Debt	Massive spending bill hits snag in Congress as deadline draws near	left	Washington Post	Lean Left	https://www.allsides.com/news/2014-12-09-0715/massive-spending-bill-hits-snag-congress-deadline-draws-near
Budget - Debt	The other Republican budget battle	left	Politico	Lean Left	https://www.allsides.com/news/2014-12-04-0915/other-republican-budget-battle
Budget - Debt	How GOP’s play on spending could backfire	left	Politico	Lean Left	https://www.allsides.com/news/2014-11-20-0725/how-gop%E2%80%99s-play-spending-could-backfire
Budget - Debt	Next Budget Battle Has Big Implications for the GOP	center	Wall Street Journal - News	Center	https://www.allsides.com/news/2014-11-24-1128/next-budget-battle-has-big-implications-gop
Budget - Debt	OPINION: The White House fence jumper and the consequences of budget cuts	center	Dana Milbank	Center	https://www.allsides.com/news/2014-09-23-0714/opinion-white-house-fence-jumper-and-consequences-budget-cuts
Budget - Debt	How to Shrink America’s Debt? Start Small	center	Brookings Institution	Center	https://www.allsides.com/news/2014-06-11-1248/how-shrink-america%E2%80%99s-debt-start-small
Budget - Debt	One quarter of U.S. military budget funds personnel	center	Face the Facts USA	Center	https://www.allsides.com/news/2014-06-11-1246/one-quarter-us-military-budget-funds-personnel
Budget - Debt	Once More Unto the Breach…of the Still-Useless Debt Ceiling	center	Brookings Institution	Center	https://www.allsides.com/news/2014-06-11-1242/once-more-unto-breach%E2%80%A6of-still-useless-debt-ceiling
Budget - Debt	Leadership courts centrist support for $1.1T spending bill as shutdown looms	right	Washington Times	Lean Right	https://www.allsides.com/news/2014-12-11-0656/leadership-courts-centrist-support-11t-spending-bill-shutdown-looms
Budget - Debt	House leaders unveil budget bill, race to avert partial shutdown	right	Fox News	Lean Right	https://www.allsides.com/news/2014-12-10-0654/house-leaders-unveil-budget-bill-race-avert-partial-shutdown
Budget - Debt	Lawmakers Agree on $1 Trillion Spending Bill That Puts No Limits on Obama’s Immigration Action	right	TheBlaze.com	Right	https://www.allsides.com/news/2014-12-10-0652/lawmakers-agree-1-trillion-spending-bill-puts-no-limits-obama%E2%80%99s-immigration
Budget - Debt	EXCLUSIVE: Budget cuts, errant B1 bomber blamed in deadly ‘friendly fire’ accident in Afghan war	right	Washington Times	Lean Right	https://www.allsides.com/news/2014-10-30-0704/exclusive-budget-cuts-errant-b1-bomber-blamed-deadly-%E2%80%98friendly-fire%E2%80%99-accident
Budget - Debt	Tom Coburn highlights ridiculous government spending in final Wastebook	right	Washington Times	Lean Right	https://www.allsides.com/news/2014-10-22-0651/tom-coburn-highlights-ridiculous-government-spending-final-wastebook
Budget - Debt	In Control, Republicans See Budget as Way to Push Agenda	left	New York Times - News	Lean Left	https://www.allsides.com/news/2014-11-12-1033/control-republicans-see-budget-way-push-agenda
Budget - Debt	It’s Official: Budget Deficit Falls to Pre-Recession Levels	left	New York Times - News	Lean Left	https://www.allsides.com/news/2014-10-15-1015/it%E2%80%99s-official-budget-deficit-falls-pre-recession-levels
Budget - Debt	How Dangerous Is U.S. Government Debt?	left	Council on Foreign Relations	Lean Left	https://www.allsides.com/news/2014-06-11-1237/how-dangerous-us-government-debt
Budget - Debt	Policy Basics: Where Do Our Federal Tax Dollars Go?	left	Center on Budget and Policy Priorities	Left	https://www.allsides.com/news/2014-06-11-1234/policy-basics-where-do-our-federal-tax-dollars-go
Budget - Debt	Obama to drop entitlement cuts from 2015 budget	left	Politico	Lean Left	https://www.allsides.com/news/2014-02-20-1340/obama-drop-entitlement-cuts-2015-budget
Budget - Debt	Once More Unto the Breach…of the Still-Useless Debt Ceiling	center	Brookings Institution	Center	https://www.allsides.com/news/2014-06-11-1241/once-more-unto-breach%E2%80%A6of-still-useless-debt-ceiling-0
Budget - Debt	Once More Unto the Breach…of the Still-Useless Debt Ceiling	center	Brookings Institution	Center	https://www.allsides.com/news/2014-06-11-1241/once-more-unto-breach%E2%80%A6of-still-useless-debt-ceiling
Budget - Debt	New View Into Fed's Response to Crisis	center	Wall Street Journal - News	Center	https://www.allsides.com/news/2014-02-22-1022/new-view-feds-response-crisis
Budget - Debt	Double Take 'Toons: Ceiling Waxed?	center	NPR News	Center	https://www.allsides.com/news/2015-11-20-0544/double-take-toons-ceiling-waxed
Budget - Debt	GOP Backs Off Fight on Debt Limit	center	Wall Street Journal - News	Center	https://www.allsides.com/news/2014-02-12-1123/gop-backs-fight-debt-limit
Budget - Debt	Transparency troubles: Audit finds $619B gap in federal spending site	right	Fox News	Lean Right	https://www.allsides.com/news/2014-08-06-1555/transparency-troubles-audit-finds-619b-gap-federal-spending-site
Budget - Debt	Cutting the U.S. Budget Would Help the Economy Grow	right	The Heritage Foundation	Lean Right	https://www.allsides.com/news/2014-06-11-1302/cutting-us-budget-would-help-economy-grow
Budget - Debt	Federal Budget Deficits Will Reach Record Peacetime Levels	right	The Heritage Foundation	Lean Right	https://www.allsides.com/news/2014-06-11-1253/federal-budget-deficits-will-reach-record-peacetime-levels
Budget - Debt	Trillion-dollar deficits are sustainable for now, unfortunately	right	American Enterprise Institute	Lean Right	https://www.allsides.com/news/2014-06-11-1251/trillion-dollar-deficits-are-sustainable-now-unfortunately
Budget - Debt	Opinion: A 'dog whistle' to the left: Geitner and Obama	right	Fox News	Lean Right	https://www.allsides.com/news/2015-11-20-0544/opinion-dog-whistle-left-geitner-and-obama
Budget - Debt	Mitch McConnell on allowing debt-ceiling vote: "I had to do what's best for the country"	left	CNN (Web News)	Lean Left	https://www.allsides.com/news/2014-02-16-0850/mitch-mcconnell-allowing-debt-ceiling-vote-i-had-do-whats-best-country
Budget - Debt	Obama Signs Debt Ceiling Measure Into Law	left	HuffPost	Left	https://www.allsides.com/news/2014-02-16-0849/obama-signs-debt-ceiling-measure-law
Budget - Debt	Behind the scenes of a dramatic debt vote	left	Politico	Lean Left	https://www.allsides.com/news/2014-02-13-1321/behind-scenes-dramatic-debt-vote
Budget - Debt	After a day of drama, Senate chokes off a filibuster and sends debt-limit legislation to President Obama.	left	Washington Post	Lean Left	https://www.allsides.com/news/2014-02-13-0717/after-day-drama-senate-chokes-filibuster-and-sends-debt-limit-legislation
Budget - Debt	GOP leaders get their just deserts: How the debt limit fight blew up in their faces	left	Salon	Left	https://www.allsides.com/news/2015-11-20-0544/gop-leaders-get-their-just-deserts-how-debt-limit-fight-blew-their-faces
Budget - Debt	GOP backs off fight on debt limit	center	Wall Street Journal - News	Center	https://www.allsides.com/news/2015-11-20-0544/gop-backs-fight-debt-limit
Budget - Debt	No debt ceiling crisis? Obama economic adviser sees investment boon.	center	Christian Science Monitor	Center	https://www.allsides.com/news/2014-02-11-1334/no-debt-ceiling-crisis-obama-economic-adviser-sees-investment-boon
Budget - Debt	3 Things To Know About The Looming Debt Ceiling Showdown	center	NPR News	Center	https://www.allsides.com/news/2014-02-09-1142/3-things-know-about-looming-debt-ceiling-showdown
Budget - Debt	'Time Is Short' On Debt Ceiling, Treasury Secretary Says	center	NPR News	Center	https://www.allsides.com/news/2014-02-03-1741/time-short-debt-ceiling-treasury-secretary-says
Budget - Debt	Stocks swoon anew amid Fed, emerging market angst	center	USA TODAY	Center	https://www.allsides.com/news/2014-01-29-1134/stocks-swoon-anew-amid-fed-emerging-market-angst
Budget - Debt	Federal Debt Matters, and It Matters Now	right	Townhall	Right	https://www.allsides.com/news/2014-05-10-0944/federal-debt-matters-and-it-matters-now
Budget - Debt	Obama's "End of Austerity" Budget Is Incoherent	right	Townhall	Right	https://www.allsides.com/news/2014-02-22-1026/obamas-end-austerity-budget-incoherent
Budget - Debt	Obama under fire for backtracking on trims to Social Security	right	Fox News	Lean Right	https://www.allsides.com/news/2014-02-20-1332/obama-under-fire-backtracking-trims-social-security
Budget - Debt	Obama budget to drop budget cost-of-living trims	right	CNSNews.com	Right	https://www.allsides.com/news/2014-02-20-1328/obama-budget-drop-budget-cost-living-trims
Budget - Debt	Obama Signs Measure Lifting Federal Debt Limit into Law	right	TheBlaze.com	Right	https://www.allsides.com/news/2014-02-16-0848/obama-signs-measure-lifting-federal-debt-limit-law
Budget - Debt	Senate passes debt-ceiling plan in blow to tea party	left	CNN (Web News)	Lean Left	https://www.allsides.com/news/2014-02-13-0717/senate-passes-debt-ceiling-plan-blow-tea-party
Budget - Debt	The GOP's debt ceiling surrender	left	Politico	Lean Left	https://www.allsides.com/news/2014-02-12-1231/gops-debt-ceiling-surrender
Budget - Debt	'Clean' debt-ceiling hike clears House, heads to Senate	left	CNN (Web News)	Lean Left	https://www.allsides.com/news/2014-02-12-1228/clean-debt-ceiling-hike-clears-house-heads-senate
Budget - Debt	Republicans Vote Against Debt Limit Bill That Would Pay For Budget They Supported	left	HuffPost	Left	https://www.allsides.com/news/2014-02-12-1226/republicans-vote-against-debt-limit-bill-would-pay-budget-they-supported
Budget - Debt	With Debt Ceiling Vote, Boehner Blunts G.O.P. Infighting	left	New York Times - News	Lean Left	https://www.allsides.com/news/2014-02-12-1125/debt-ceiling-vote-boehner-blunts-gop-infighting
Budget - Debt	Pension Cut Angers Senate's Staunchest Military Supporters	center	NPR News	Center	https://www.allsides.com/news/2015-11-20-0543/pension-cut-angers-senates-staunchest-military-supporters
Budget - Debt	It's Looking Like The Senate Will Approve The Budget Deal	center	NPR News	Center	https://www.allsides.com/news/2015-11-20-0543/its-looking-senate-will-approve-budget-deal
Budget - Debt	New Year Likely To Ring In Old Debt Ceiling Fight	center	NPR News	Center	https://www.allsides.com/news/2015-11-20-0543/new-year-likely-ring-old-debt-ceiling-fight
Budget - Debt	Republicans Gird for Debt-Ceiling Fight	center	Wall Street Journal - News	Center	https://www.allsides.com/news/2015-11-20-0543/republicans-gird-debt-ceiling-fight
Budget - Debt	Senate Budget Battle Likely	center	Wall Street Journal - News	Center	https://www.allsides.com/news/2013-12-16-0811/senate-budget-battle-likely
Budget - Debt	Tea party tees off on McConnell after debt vote	right	Townhall	Right	https://www.allsides.com/news/2014-02-13-0717/tea-party-tees-mcconnell-after-debt-vote
Budget - Debt	Mitch McConnell helps Senate pass hike in debt limit	right	Washington Times	Lean Right	https://www.allsides.com/news/2015-11-20-0544/mitch-mcconnell-helps-senate-pass-hike-debt-limit
Budget - Debt	Time to walk the plank on Senate debt vote	right	Fox News	Lean Right	https://www.allsides.com/news/2014-02-12-1234/time-walk-plank-senate-debt-vote
Budget - Debt	Peter King: Boehner Was 'Real Leader' on Debt Vote	right	Newsmax	Right	https://www.allsides.com/news/2014-02-12-1124/peter-king-boehner-was-real-leader-debt-vote
Budget - Debt	Fractured House approves "clean" debt ceiling hike	right	Washington Times	Lean Right	https://www.allsides.com/news/2014-02-12-0619/fractured-house-approves-clean-debt-ceiling-hike
Budget - Debt	House advances "clean" debt-limit bill	left	Washington Post	Lean Left	https://www.allsides.com/news/2015-11-20-0544/house-advances-clean-debt-limit-bill
Budget - Debt	GOP's demented 2015 threat: The debt limit	left	Salon	Left	https://www.allsides.com/news/2014-02-12-0619/gops-demented-2015-threat-debt-limit
Budget - Debt	The GOP's debt ceiling surrender	left	Politico	Lean Left	https://www.allsides.com/news/2014-02-12-0619/gops-debt-ceiling-surrender
Budget - Debt	'Clean' debt-ceiling hike clears House, heads to Senate	left	CNN (Web News)	Lean Left	https://www.allsides.com/news/2015-11-20-0544/clean-debt-ceiling-hike-clears-house-heads-senate
Budget - Debt	John Boehner To Bring Up Clean Debt-Ceiling Vote	left	HuffPost	Left	https://www.allsides.com/news/2014-02-11-1344/john-boehner-bring-clean-debt-ceiling-vote
Budget - Debt	Two-year budget deal seen headed toward passage	center	Wall Street Journal - News	Center	https://www.allsides.com/news/2015-11-20-0543/two-year-budget-deal-seen-headed-toward-passage-0
Budget - Debt	It's 'Not Great,' But House Is Expected To OK Budget Deal	center	NPR News	Center	https://www.allsides.com/news/2015-11-20-0543/its-not-great-house-expected-ok-budget-deal
Budget - Debt	Two-year budget deal seen headed toward passage	center	Wall Street Journal - News	Center	https://www.allsides.com/news/2015-11-20-0543/two-year-budget-deal-seen-headed-toward-passage
Budget - Debt	'Something For Everyone To Dislike' In Budget Deal	center	NPR News	Center	https://www.allsides.com/news/2013-12-11-0818/something-everyone-dislike-budget-deal
Budget - Debt	House, Senate negotiators reached a budget deal Tuesday night.	center	Wall Street Journal - News	Center	https://www.allsides.com/news/2015-11-20-0543/house-senate-negotiators-reached-budget-deal-tuesday-night
Budget - Debt	Confirmed: Boehner's Debt Limit Plan Raises Spending	right	Townhall	Right	https://www.allsides.com/news/2014-02-11-1348/confirmed-boehners-debt-limit-plan-raises-spending
Budget - Debt	Speaker Boehner's Awful Plan To Increase The Debt	right	Townhall	Right	https://www.allsides.com/news/2014-02-10-1245/speaker-boehners-awful-plan-increase-debt
Budget - Debt	Boehner Vows No Default as House GOP Readies Bill on Debt Limit	right	Newsmax	Right	https://www.allsides.com/news/2014-02-09-1148/boehner-vows-no-default-house-gop-readies-bill-debt-limit
Budget - Debt	Congress passes $1.1 trillion spending bill	right	Washington Times	Lean Right	https://www.allsides.com/news/2014-01-16-1637/congress-passes-11-trillion-spending-bill
Budget - Debt	Spending bill takes first swipe at NSA over domestic spying	right	Washington Times	Lean Right	https://www.allsides.com/news/2014-01-14-1227/spending-bill-takes-first-swipe-nsa-over-domestic-spying
Budget - Debt	Boehner to Bring Debt Ceiling to Vote Without Policy Attachments	left	New York Times - News	Lean Left	https://www.allsides.com/news/2014-02-11-0706/boehner-bring-debt-ceiling-vote-without-policy-attachments
Budget - Debt	House GOP to ditch debt limit plan	left	Politico	Lean Left	https://www.allsides.com/news/2015-11-20-0544/house-gop-ditch-debt-limit-plan
Budget - Debt	House GOP to meet Monday to finalize debt limit plan	left	Washington Post	Lean Left	https://www.allsides.com/news/2014-02-10-1158/house-gop-meet-monday-finalize-debt-limit-plan
Budget - Debt	House GOP readies for debt-limit deal, but clock's ticking	left	Washington Post	Lean Left	https://www.allsides.com/news/2015-11-20-0544/house-gop-readies-debt-limit-deal-clocks-ticking
Budget - Debt	House GOP closing in on debt limit package	left	Politico	Lean Left	https://www.allsides.com/news/2014-02-09-1143/house-gop-closing-debt-limit-package
Budget - Debt	Two-year budget deal struck: what you need to know (+video)	center	Christian Science Monitor	Center	https://www.allsides.com/news/2015-11-20-0543/two-year-budget-deal-struck-what-you-need-know-video
Budget - Debt	Bipartisan Negotiators Unveil Budget To Avoid January Shutdown	center	NPR News	Center	https://www.allsides.com/news/2013-12-10-1728/bipartisan-negotiators-unveil-budget-avoid-january-shutdown
Budget - Debt	Yellen Closes In on Fed Chair	center	Wall Street Journal - News	Center	https://www.allsides.com/news/2013-11-21-1750/yellen-closes-fed-chair
Budget - Debt	More Blame Congress Than Obama For Park Woes During Shutdown	center	NPR News	Center	https://www.allsides.com/news/2015-11-20-0543/more-blame-congress-obama-park-woes-during-shutdown
Budget - Debt	See How Food Stamp Cuts Are Hitting Across The U.S.	center	NPR News	Center	https://www.allsides.com/news/2013-11-17-1604/see-how-food-stamp-cuts-are-hitting-across-us
Budget - Debt	Congressional negotiators unveil $1.1T spending bill	right	Fox News	Lean Right	https://www.allsides.com/news/2015-11-20-0543/congressional-negotiators-unveil-11t-spending-bill
Budget - Debt	Ted Cruz's Response about Gov't Shutdown "Mistake" Annoys Interviewer - But Senator Seems to Relish the Friction	right	TheBlaze.com	Right	https://www.allsides.com/news/2015-11-20-0543/ted-cruzs-response-about-govt-shutdown-mistake-annoys-interviewer-senator-seems
Budget - Debt	Lawmakers, veterans groups push to restore military benefits	right	Fox News	Lean Right	https://www.allsides.com/news/2015-11-20-0543/lawmakers-veterans-groups-push-restore-military-benefits
Budget - Debt	Fed-Up Veteran Tells Paul Ryan What He Thinks of Bipartisan Budget Deal in Viral Open Letter	right	TheBlaze.com	Right	https://www.allsides.com/news/2015-11-20-0543/fed-veteran-tells-paul-ryan-what-he-thinks-bipartisan-budget-deal-viral-open
Budget - Debt	Local courts reviving 'debtors' prison' for overdue fines, fees	right	Fox News	Lean Right	https://www.allsides.com/news/2015-11-20-0543/local-courts-reviving-debtors-prison-overdue-fines-fees
Budget - Debt	GOP’s predictable, dramatic nonsense: Here come the empty debt ceiling threats	left	Salon	Left	https://www.allsides.com/news/2014-02-06-1340/gop%E2%80%99s-predictable-dramatic-nonsense-here-come-empty-debt-ceiling-threats
Budget - Debt	Boehner pitches linking debt-limit hike to military benefits	left	Washington Post	Lean Left	https://www.allsides.com/news/2015-11-20-0544/boehner-pitches-linking-debt-limit-hike-military-benefits
Budget - Debt	House GOP finalizes debt-limit playbook	left	Washington Post	Lean Left	https://www.allsides.com/news/2015-11-20-0544/house-gop-finalizes-debt-limit-playbook
Budget - Debt	Battles Loom in Many States Over What to Do With Budget Surpluses	left	New York Times - News	Lean Left	https://www.allsides.com/news/2014-02-03-1733/battles-loom-many-states-over-what-do-budget-surpluses
Budget - Debt	House GOP Warily Eyes Another Debt Ceiling Showdown	left	HuffPost	Left	https://www.allsides.com/news/2014-02-01-1114/house-gop-warily-eyes-another-debt-ceiling-showdown
Budget - Debt	Budget Battle Breeds Dysfunctional Spending	center	Wall Street Journal - News	Center	https://www.allsides.com/news/2013-11-14-1409/budget-battle-breeds-dysfunctional-spending
Budget - Debt	Budget Discord Simmers Among Democrats	center	Wall Street Journal - News	Center	https://www.allsides.com/news/2013-10-21-1305/budget-discord-simmers-among-democrats
Budget - Debt	Cracks show in Democratic coalition as budget talks get under way	center	Wall Street Journal - News	Center	https://www.allsides.com/news/2015-11-20-0543/cracks-show-democratic-coalition-budget-talks-get-under-way
Budget - Debt	Fear of Deeper Defense Cuts Drives New Budget Talks	center	Wall Street Journal - News	Center	https://www.allsides.com/news/2013-10-19-1118/fear-deeper-defense-cuts-drives-new-budget-talks
Budget - Debt	Can GOP, Democrats Come Together On A Budget By Dec. 13?	center	NPR News	Center	https://www.allsides.com/news/2015-11-20-0543/can-gop-democrats-come-together-budget-dec-13
Budget - Debt	1 percent pay raise latest pinch for troops, veterans struggling to pay bills	right	Fox News	Lean Right	https://www.allsides.com/news/2015-11-20-0543/1-percent-pay-raise-latest-pinch-troops-veterans-struggling-pay-bills
Budget - Debt	Budget deal wins final approval in Senate	right	Fox News	Lean Right	https://www.allsides.com/news/2013-12-18-2144/budget-deal-wins-final-approval-senate
Budget - Debt	Budget Battle: Democrats Block Amendment to Restore Military Retirement Benefits for Wounded Warriors	right	Townhall	Right	https://www.allsides.com/news/2015-11-20-0543/budget-battle-democrats-block-amendment-restore-military-retirement-benefits
Budget - Debt	Senate GOP fails in final bid to block military pension cuts in budget bill	right	Fox News	Lean Right	https://www.allsides.com/news/2015-11-20-0543/senate-gop-fails-final-bid-block-military-pension-cuts-budget-bill
Budget - Debt	Senators fight cuts to veteran benefits ahead of key budget test vote	right	Fox News	Lean Right	https://www.allsides.com/news/2015-11-20-0543/senators-fight-cuts-veteran-benefits-ahead-key-budget-test-vote
Budget - Debt	Administration Is Finalizing Budget	left	New York Times - News	Lean Left	https://www.allsides.com/news/2014-01-23-1522/administration-finalizing-budget
Budget - Debt	Obama Signs $1.1 Trillion Government Spending Bill	left	HuffPost	Left	https://www.allsides.com/news/2014-01-18-0920/obama-signs-11-trillion-government-spending-bill
Budget - Debt	In rare bipartisan action, Congress approves $1.1 trillion budget	left	CNN (Web News)	Lean Left	https://www.allsides.com/news/2014-01-16-1639/rare-bipartisan-action-congress-approves-11-trillion-budget
Budget - Debt	Senate Passes $1.1 Trillion Omnibus Spending Bill	left	HuffPost	Left	https://www.allsides.com/news/2014-01-16-1638/senate-passes-11-trillion-omnibus-spending-bill
Budget - Debt	House approves bipartisan spending bill	left	Politico	Lean Left	https://www.allsides.com/news/2014-01-15-1521/house-approves-bipartisan-spending-bill
Budget - Debt	Obama Lauds Budget Accord	center	Wall Street Journal - News	Center	https://www.allsides.com/news/2013-10-17-1737/obama-lauds-budget-accord
Budget - Debt	Stocks Rally After Senate Announces Debt Deal	center	NPR News	Center	https://www.allsides.com/news/2013-10-16-1329/stocks-rally-after-senate-announces-debt-deal
Budget - Debt	Senate close to deal on budget impasse, but will House pass it?	center	Christian Science Monitor	Center	https://www.allsides.com/news/2015-11-20-0543/senate-close-deal-budget-impasse-will-house-pass-it
Budget - Debt	U.S. has defaulted at least twice	center	USA TODAY	Center	https://www.allsides.com/news/2013-10-14-1051/us-has-defaulted-least-twice
Budget - Debt	How The Debt Limit Became 'A Nuclear-Tipped Leverage Point'	center	NPR News	Center	https://www.allsides.com/news/2015-11-20-0543/how-debt-limit-became-nuclear-tipped-leverage-point
Budget - Debt	'Unacceptable': Lawmakers battle military retiree cuts ahead of key budget vote	right	Fox News	Lean Right	https://www.allsides.com/news/2013-12-16-0926/unacceptable-lawmakers-battle-military-retiree-cuts-ahead-key-budget-vote
Budget - Debt	Dems slipping away from Reid on budget deal	right	Fox News	Lean Right	https://www.allsides.com/news/2013-12-16-0922/dems-slipping-away-reid-budget-deal
Budget - Debt	Woodward: We Have a Budget Deal Because Obama Was Not a Part of Negotiations	right	Townhall	Right	https://www.allsides.com/news/2013-12-16-0921/woodward-we-have-budget-deal-because-obama-was-not-part-negotiations
Budget - Debt	Ryan pleads with conservatives as budget deal heads to Senate	right	Washington Times	Lean Right	https://www.allsides.com/news/2015-11-20-0543/ryan-pleads-conservatives-budget-deal-heads-senate
Budget - Debt	Ryan defends budget compromise before final Senate vote set for this week	right	Fox News	Lean Right	https://www.allsides.com/news/2013-12-16-0811/ryan-defends-budget-compromise-final-senate-vote-set-week
Budget - Debt	Lawmakers unveil massive $1.1 trillion spending bill in bipartisan compromise	left	Washington Post	Lean Left	https://www.allsides.com/news/2014-01-14-1224/lawmakers-unveil-massive-11-trillion-spending-bill-bipartisan-compromise
Budget - Debt	Budget deal's pension cuts anger younger military veterans	left	Washington Post	Lean Left	https://www.allsides.com/news/2015-11-20-0543/budget-deals-pension-cuts-anger-younger-military-veterans
Budget - Debt	Senate passes bipartisan budget agreement	left	Washington Post	Lean Left	https://www.allsides.com/news/2013-12-18-2141/senate-passes-bipartisan-budget-agreement
Budget - Debt	Senate approves budget, sends to Obama	left	CNN (Web News)	Lean Left	https://www.allsides.com/news/2013-12-18-2120/senate-approves-budget-sends-obama
Budget - Debt	Budget deal: Progress or pragmatism?	left	CNN (Web News)	Lean Left	https://www.allsides.com/news/2013-12-18-1321/budget-deal-progress-or-pragmatism
Budget - Debt	Senate Democrats press new front in budget battle	center	Wall Street Journal - News	Center	https://www.allsides.com/news/2013-10-14-0749/senate-democrats-press-new-front-budget-battle
Budget - Debt	Government shutdown backfires? GOP says Democrats now guilty of extortion.	center	Christian Science Monitor	Center	https://www.allsides.com/news/2015-11-20-0543/government-shutdown-backfires-gop-says-democrats-now-guilty-extortion
Budget - Debt	Finance officials press U.S. on default risk	center	USA TODAY	Center	https://www.allsides.com/news/2013-10-13-1020/finance-officials-press-us-default-risk
Budget - Debt	Date of Any U.S. Debt Default Is Difficult to Determine	center	Wall Street Journal - News	Center	https://www.allsides.com/news/2013-10-13-1016/date-any-us-debt-default-difficult-determine
Budget - Debt	Boehner: Debt Talks at Impasse	center	Wall Street Journal - News	Center	https://www.allsides.com/news/2013-10-12-1218/boehner-debt-talks-impasse
Budget - Debt	Democrats Looking for Just Five GOP Senators to Back Budget Bill	right	Newsmax	Right	https://www.allsides.com/news/2013-12-15-2233/democrats-looking-just-five-gop-senators-back-budget-bill
Budget - Debt	Tea Party steps up war of words against Boehner over budget vote	right	Fox News	Lean Right	https://www.allsides.com/news/2013-12-15-2228/tea-party-steps-war-words-against-boehner-over-budget-vote
Budget - Debt	House Approves Budget Deal That Would Prevent Gov't Shutdown Despite Some Conservative Opposition	right	TheBlaze.com	Right	https://www.allsides.com/news/2015-11-20-0543/house-approves-budget-deal-would-prevent-govt-shutdown-despite-some
Budget - Debt	PELOSI’S BLUNT ADVICE FOR FELLOW DEMOCRATS ON THE NEW BUDGET DEAL	right	TheBlaze.com	Right	https://www.allsides.com/news/2013-12-12-1803/pelosi%E2%80%99s-blunt-advice-fellow-democrats-new-budget-deal
Budget - Debt	House overwhelmingly approves two-year budget plan on a bipartisan vote	right	Fox News	Lean Right	https://www.allsides.com/news/2013-12-12-1739/house-overwhelmingly-approves-two-year-budget-plan-bipartisan-vote
Budget - Debt	Trump Hits A New High-Water Mark: The Biggest Federal Deficit In 6 Years	left	HuffPost	Left	https://www.allsides.com/news/2018-10-16-1100/trump-hits-new-high-water-mark-biggest-federal-deficit-6-years
Budget - Debt	Deficit expected to hit one trillion dollars two years earlier than expected	left	ThinkProgress	Left	https://www.allsides.com/news/2018-09-11-1700/deficit-expected-hit-one-trillion-dollars-two-years-earlier-expected
Budget - Debt	U.S. Debt on Track to Grow to 'Highest Level in U.S. History by Far' Says CBO	left	Newsweek	Lean Left	https://www.allsides.com/news/2018-06-26-1327/us-debt-track-grow-highest-level-us-history-far-says-cbo
Budget - Debt	McConnell secures budget deal with ‘begging, pleading and cajoling’	left	Politico	Lean Left	https://www.allsides.com/news/2018-03-24-0820/mcconnell-secures-budget-deal-%E2%80%98begging-pleading-and-cajoling%E2%80%99
Budget - Debt	Trump signs massive spending bill, but not before a little drama	left	Washington Post	Lean Left	https://www.allsides.com/news/2018-03-24-0800/share-twitter-share-linkedin-trump-signs-massive-spending-bill-not-little-drama
Budget - Debt	Shutdown’s Initial Impact Likely to Be Minor	center	Wall Street Journal - News	Center	https://www.allsides.com/news/2018-12-22-1621/shutdown%E2%80%99s-initial-impact-likely-be-minor
Budget - Debt	U.S. Government Deficit Grew 17% in Fiscal 2018	center	Wall Street Journal - News	Center	https://www.allsides.com/news/2018-10-16-1059/us-government-deficit-grew-17-fiscal-2018
Budget - Debt	Federal deficit soars 32 percent to $895B	center	The Hill	Center	https://www.allsides.com/news/2018-09-11-1711/federal-deficit-soars-32-percent-895b
Budget - Debt	CBO: Rising Interest Would Increasingly Pressure Government Finances	center	Wall Street Journal - News	Center	https://www.allsides.com/news/2018-06-26-1321/cbo-rising-interest-would-increasingly-pressure-government-finances
Budget - Debt	GOP scrambles to regain fiscal credibility with House budget	center	The Hill	Center	https://www.allsides.com/news/2018-06-24-0804/gop-scrambles-regain-fiscal-credibility-house-budget
Budget - Debt	Congress, Not Trump, Is Responsible for America’s Debt	right	American Spectator	Right	https://www.allsides.com/news/2018-12-09-1055/congress-not-trump-responsible-america%E2%80%99s-debt
Budget - Debt	The Numbers Are in and Republicans Have Ballooned the Deficit to a Six-Year High	right	The Daily Caller	Right	https://www.allsides.com/news/2018-10-16-1125/numbers-are-and-republicans-have-ballooned-deficit-six-year-high
Budget - Debt	Federal Deficit Jumps 32 Percent Amid Booming Economy	right	The Daily Caller	Right	https://www.allsides.com/news/2018-09-11-1705/federal-deficit-jumps-32-percent-amid-booming-economy
Budget - Debt	Trump's economic adviser says he'll be 'tougher and tougher on spending'	right	Washington Times	Lean Right	https://www.allsides.com/news/2018-07-29-0835/trumps-economic-adviser-says-hell-be-tougher-and-tougher-spending
Budget - Debt	Federal debt to reach $100 trillion: CBO	right	Washington Times	Lean Right	https://www.allsides.com/news/2018-06-26-1311/federal-debt-reach-100-trillion-cbo
Budget - Debt	Budget Deal Offers a Reprieve From Washington Paralysis	left	New York Times - News	Lean Left	https://www.allsides.com/news/2015-11-20-0543/budget-deal-offers-reprieve-washington-paralysis
Budget - Debt	Budget Agreement Set For Vote	left	HuffPost	Left	https://www.allsides.com/news/2015-11-20-0543/budget-agreement-set-vote
Budget - Debt	Undeserved applause for Ryan-Murray budget deal	left	Washington Post	Lean Left	https://www.allsides.com/news/2015-11-20-0543/undeserved-applause-ryan-murray-budget-deal
Budget - Debt	Conservative GOPers Get Behind Bipartisan Deal	left	HuffPost	Left	https://www.allsides.com/news/2015-11-20-0543/conservative-gopers-get-behind-bipartisan-deal
Budget - Debt	Budget bill prospects brighten in Senate	left	CNN (Web News)	Lean Left	https://www.allsides.com/news/2015-11-20-0543/budget-bill-prospects-brighten-senate
Budget - Debt	Obama and GOP Open Talks Over Temporary Debt Fix	center	Wall Street Journal - News	Center	https://www.allsides.com/news/2015-11-20-0543/obama-and-gop-open-talks-over-temporary-debt-fix
Budget - Debt	Trickle-Down Stories: How The Shutdown Feels Across America	center	NPR News	Center	https://www.allsides.com/news/2015-11-20-0543/trickle-down-stories-how-shutdown-feels-across-america
Budget - Debt	GOP Offers Debt Ceiling Deal; White House Says 'It's Encouraging'	center	NPR News	Center	https://www.allsides.com/news/2013-10-10-1430/gop-offers-debt-ceiling-deal-white-house-says-its-encouraging
Budget - Debt	Obama, GOP To Meet Amid Signs Of Possible Thaw	center	NPR News	Center	https://www.allsides.com/news/2015-11-20-0543/obama-gop-meet-amid-signs-possible-thaw
Budget - Debt	Obama sets meetings with Republican and Democratic lawmakers over the standoff.	center	Wall Street Journal - News	Center	https://www.allsides.com/news/2015-11-20-0543/obama-sets-meetings-republican-and-democratic-lawmakers-over-standoff
Budget - Debt	AP News - Ryan: Budget deal moves US in 'right direction'	right	Townhall	Right	https://www.allsides.com/news/2015-11-20-0543/ap-news-ryan-budget-deal-moves-us-right-direction
Budget - Debt	KIBBE: Another Republican budget surrender	right	Washington Times	Lean Right	https://www.allsides.com/news/2013-12-12-0732/kibbe-another-republican-budget-surrender
Budget - Debt	Tea partiers turn on Capitol Hill budget deal	right	Washington Times	Lean Right	https://www.allsides.com/news/2015-11-20-0543/tea-partiers-turn-capitol-hill-budget-deal
Budget - Debt	'Ridiculous': Boehner blasts conservative groups over budget complaints	right	Fox News	Lean Right	https://www.allsides.com/news/2015-11-20-0543/ridiculous-boehner-blasts-conservative-groups-over-budget-complaints
Budget - Debt	Conservatives sound alarm over tentative budget deal	right	Fox News	Lean Right	https://www.allsides.com/news/2013-12-11-0818/conservatives-sound-alarm-over-tentative-budget-deal
Budget - Debt	Budget splits Senate appropriators	left	Politico	Lean Left	https://www.allsides.com/news/2013-12-16-0918/budget-splits-senate-appropriators
Budget - Debt	Federal Workers' Pensions Targeted In Budget Deal	left	HuffPost	Left	https://www.allsides.com/news/2013-12-16-0914/federal-workers-pensions-targeted-budget-deal
Budget - Debt	On budget deal, all eyes turn to Senate Republicans	left	CBS News	Lean Left	https://www.allsides.com/news/2013-12-16-0802/budget-deal-all-eyes-turn-senate-republicans
Budget - Debt	Paul Ryan Says GOP Wants Ransom, Again	left	HuffPost	Left	https://www.allsides.com/news/2015-11-20-0543/paul-ryan-says-gop-wants-ransom-again
Budget - Debt	Mitch McConnell's potential cataclysm: Why his budget antics created huge risks	left	Salon	Left	https://www.allsides.com/news/2015-11-20-0543/mitch-mcconnells-potential-cataclysm-why-his-budget-antics-created-huge-risks
Budget - Debt	U.S. Treasury Secretary Lew warns Congress on debt-ceiling breach	center	Wall Street Journal - News	Center	https://www.allsides.com/news/2015-11-20-0543/us-treasury-secretary-lew-warns-congress-debt-ceiling-breach
Budget - Debt	Obama Sets Meetings With House Lawmakers Over Shutdown Standoff	center	Wall Street Journal - News	Center	https://www.allsides.com/news/2013-10-09-1621/obama-sets-meetings-house-lawmakers-over-shutdown-standoff
Budget - Debt	All Talk And No Do: Latest On The Shutdown And Debt Ceiling	center	NPR News	Center	https://www.allsides.com/news/2015-11-20-0543/all-talk-and-no-do-latest-shutdown-and-debt-ceiling
Budget - Debt	Debt ceiling 101: 12 questions about what's going on	center	Christian Science Monitor	Center	https://www.allsides.com/news/2015-11-20-0543/debt-ceiling-101-12-questions-about-whats-going
Budget - Debt	Boehner Ties Deal to Talks on Debt	center	Wall Street Journal - News	Center	https://www.allsides.com/news/2013-10-07-1831/boehner-ties-deal-talks-debt
Budget - Debt	Lawmakers unveil tentative budget deal, call for rolling back sequester	right	Fox News	Lean Right	https://www.allsides.com/news/2013-12-10-1725/lawmakers-unveil-tentative-budget-deal-call-rolling-back-sequester
Budget - Debt	Lawmakers nearing possible budget deal, but no 'grand bargain'	right	Fox News	Lean Right	https://www.allsides.com/news/2013-12-09-0848/lawmakers-nearing-possible-budget-deal-no-grand-bargain
Budget - Debt	Sometimes the 'Makers' Act Like 'Takers'	right	Reason	Lean Right	https://www.allsides.com/news/2013-12-04-1241/sometimes-makers-act-takers
Budget - Debt	Budget deal on the horizon … or not	right	HotAir	Lean Right	https://www.allsides.com/news/2013-12-03-1251/budget-deal-horizon-%E2%80%A6-or-not
Budget - Debt	Betting on the National Debt? LA Times Gets it Wrong	right	TheBlaze.com	Right	https://www.allsides.com/news/2015-11-20-0543/betting-national-debt-la-times-gets-it-wrong
Budget - Debt	CNN vote count: Budget deal nearing Senate approval, but not there yet	left	CNN (Web News)	Lean Left	https://www.allsides.com/news/2015-11-20-0543/cnn-vote-count-budget-deal-nearing-senate-approval-not-there-yet
Budget - Debt	Budget deal in Congress raises White House hopes on other priorities	left	Washington Post	Lean Left	https://www.allsides.com/news/2013-12-15-2218/budget-deal-congress-raises-white-house-hopes-other-priorities
Budget - Debt	How Paul Ryan's Budget Plan Could Bridge The GOP's Divide	left	HuffPost	Left	https://www.allsides.com/news/2013-12-15-2216/how-paul-ryans-budget-plan-could-bridge-gops-divide
Budget - Debt	How Patty Murray won over Dems on budget fight	left	Politico	Lean Left	https://www.allsides.com/news/2015-11-20-0543/how-patty-murray-won-over-dems-budget-fight
Budget - Debt	Senate budget vote no slam dunk	left	Politico	Lean Left	https://www.allsides.com/news/2015-11-20-0543/senate-budget-vote-no-slam-dunk
Budget - Debt	No End In Sight: Shutdown Showdown Enters Week Two	center	NPR News	Center	https://www.allsides.com/news/2015-11-20-0543/no-end-sight-shutdown-showdown-enters-week-two
Budget - Debt	Shutdown Showdown: Assessing Obama's Negotiating Tactics	center	NPR News	Center	https://www.allsides.com/news/2015-11-20-0543/shutdown-showdown-assessing-obamas-negotiating-tactics
Budget - Debt	For Obama And Boehner, No Sign Of Thaw In Frosty Relationship	center	NPR News	Center	https://www.allsides.com/news/2015-11-20-0543/obama-and-boehner-no-sign-thaw-frosty-relationship
Budget - Debt	GOP Begins Search for Broad Deal on Budget	center	Wall Street Journal - News	Center	https://www.allsides.com/news/2015-11-20-0543/gop-begins-search-broad-deal-budget
Budget - Debt	Why A Handful Of Hard-Liners Has A Hold On Boehner	center	NPR News	Center	https://www.allsides.com/news/2013-10-03-1450/why-handful-hard-liners-has-hold-boehner
Budget - Debt	Coburn attacks National Park Service for wasteful spending while parks themselves fall into disrepair	right	Fox News	Lean Right	https://www.allsides.com/news/2015-11-20-0543/coburn-attacks-national-park-service-wasteful-spending-while-parks-themselves
Budget - Debt	After failure in debt showdown, Republicans take aim at one another	right	Washington Times	Lean Right	https://www.allsides.com/news/2013-10-20-1140/after-failure-debt-showdown-republicans-take-aim-one-another
Budget - Debt	US Debt Spikes Above $17 Trillion After Ceiling Lifted	right	Newsmax	Right	https://www.allsides.com/news/2013-10-19-1130/us-debt-spikes-above-17-trillion-after-ceiling-lifted
Budget - Debt	Cruz: No, I Cannot Guarantee Another Shutdown Won't Happen in January	right	Townhall	Right	https://www.allsides.com/news/2015-11-20-0543/cruz-no-i-cannot-guarantee-another-shutdown-wont-happen-january
Budget - Debt	With budget ‘deal,’ national debt free to soar again	right	Fox News	Lean Right	https://www.allsides.com/news/2013-10-17-1742/budget-%E2%80%98deal%E2%80%99-national-debt-free-soar-again
Budget - Debt	Democrats lose on budget deal	left	CNN (Web News)	Lean Left	https://www.allsides.com/news/2015-11-20-0543/democrats-lose-budget-deal
Budget - Debt	Boehner not taking it anymore from conservative groups	left	CNN (Web News)	Lean Left	https://www.allsides.com/news/2015-11-20-0543/boehner-not-taking-it-anymore-conservative-groups
Budget - Debt	Paul Ryan Says He Was 'Caught Off Guard' By Conservative Groups' Opposition To Budget Deal	left	HuffPost	Left	https://www.allsides.com/news/2013-12-12-1749/paul-ryan-says-he-was-caught-guard-conservative-groups-opposition-budget-deal
Budget - Debt	House approves budget deal aimed at averting shutdown	left	CNN (Web News)	Lean Left	https://www.allsides.com/news/2013-12-12-1738/house-approves-budget-deal-aimed-averting-shutdown
Budget - Debt	House Passes Bipartisan Deal on Budget and Pentagon Bill	left	New York Times - News	Lean Left	https://www.allsides.com/news/2013-12-12-1737/house-passes-bipartisan-deal-budget-and-pentagon-bill
Budget - Debt	Obama, congressional leaders meet, but scant progress on shutdown	center	Wall Street Journal - News	Center	https://www.allsides.com/news/2015-11-20-0543/obama-congressional-leaders-meet-scant-progress-shutdown
Budget - Debt	Both Parties Dread Next Hit From Sequester	center	Wall Street Journal - News	Center	https://www.allsides.com/news/2015-11-20-0543/both-parties-dread-next-hit-sequester
Budget - Debt	Government shutdown: White House meeting with lawmakers goes nowhere	center	Christian Science Monitor	Center	https://www.allsides.com/news/2013-10-03-0716/government-shutdown-white-house-meeting-lawmakers-goes-nowhere
Budget - Debt	Obama: 'I'm Exasperated' Over Government Shutdown	center	NPR News	Center	https://www.allsides.com/news/2013-10-02-1417/obama-im-exasperated-over-government-shutdown
Budget - Debt	The Shutdown's Squeeze On Science And Health	center	NPR News	Center	https://www.allsides.com/news/2015-11-20-0543/shutdowns-squeeze-science-and-health
Budget - Debt	Obama signs bill ending partial shutdown, raising debt ceiling	right	Fox News	Lean Right	https://www.allsides.com/news/2015-11-20-0543/obama-signs-bill-ending-partial-shutdown-raising-debt-ceiling
Budget - Debt	It's Over: President Obama Signs Bill to End Partial Gov't Shutdown, Avert Default	right	TheBlaze.com	Right	https://www.allsides.com/news/2013-10-17-0747/its-over-president-obama-signs-bill-end-partial-govt-shutdown-avert-default
Budget - Debt	Whoa: Administration Needlessly Furloughed Thousands of Intelligence Workers During Shutdown	right	Townhall	Right	https://www.allsides.com/news/2013-10-16-1344/whoa-administration-needlessly-furloughed-thousands-intelligence-workers-during
Budget - Debt	Boehner says House will take up Senate budget plan	right	Fox News	Lean Right	https://www.allsides.com/news/2013-10-16-1337/boehner-says-house-will-take-senate-budget-plan
Budget - Debt	House Deal Falls Apart As Conservatives Balk, White House Threatens Veto	right	Townhall	Right	https://www.allsides.com/news/2015-11-20-0543/house-deal-falls-apart-conservatives-balk-white-house-threatens-veto
Budget - Debt	House Republicans appear to be rallying behind $85 billion budget deal	left	Washington Post	Lean Left	https://www.allsides.com/news/2015-11-20-0543/house-republicans-appear-be-rallying-behind-85%C2%A0billion-budget-deal
Budget - Debt	House Set to Vote on Budget, With the Right Still in Dissent	left	New York Times - News	Lean Left	https://www.allsides.com/news/2013-12-12-0732/house-set-vote-budget-right-still-dissent
Budget - Debt	Bipartisan Budget Deal Puts Ryan Under Fire From Fellow Conservatives	left	New York Times - News	Lean Left	https://www.allsides.com/news/2015-11-20-0543/bipartisan-budget-deal-puts-ryan-under-fire-fellow-conservatives
Budget - Debt	Why Ryan Was 'Caught Off Guard'	left	HuffPost	Left	https://www.allsides.com/news/2015-11-20-0543/why-ryan-was-caught-guard
Budget - Debt	Obama?s shutdown critics look like morons after budget dea'	left	Salon	Left	https://www.allsides.com/news/2015-11-20-0543/obamas-shutdown-critics-look-morons-after-budget-dea
Budget - Debt	Obama Shortens Asia Trip Due to Government Shutdown	center	Wall Street Journal - News	Center	https://www.allsides.com/news/2015-11-20-0543/obama-shortens-asia-trip-due-government-shutdown
Budget - Debt	Democrats forced government shutdown. GOP is just trying to protect US from Obamacare.	center	Christian Science Monitor	Center	https://www.allsides.com/news/2015-11-20-0543/democrats-forced-government-shutdown-gop-just-trying-protect-us-obamacare
Budget - Debt	Americans by 72% Oppose Shutdown Tied to Health Care Cuts	center	Bloomberg	Center	https://www.allsides.com/news/2013-10-01-1255/americans-72-oppose-shutdown-tied-health-care-cuts
Budget - Debt	Obama to Republicans: Reopen the government	center	USA TODAY	Center	https://www.allsides.com/news/2013-10-01-1247/obama-republicans-reopen-government
Budget - Debt	No Talks Underway To Resolve Shutdown	center	NPR News	Center	https://www.allsides.com/news/2013-10-01-1239/no-talks-underway-resolve-shutdown
Budget - Debt	House conservatives sabotage Boehner plan to end shutdown	right	Washington Times	Lean Right	https://www.allsides.com/news/2013-10-16-0733/house-conservatives-sabotage-boehner-plan-end-shutdown
Budget - Debt	Senate leaders restart fiscal talks after House GOP scraps vote on budget	right	Fox News	Lean Right	https://www.allsides.com/news/2015-11-20-0543/senate-leaders-restart-fiscal-talks-after-house-gop-scraps-vote-budget
Budget - Debt	House GOP floats plan to address debt ceiling, government funding in response to Senate talks	right	Fox News	Lean Right	https://www.allsides.com/news/2013-10-15-0748/house-gop-floats-plan-address-debt-ceiling-government-funding-response-senate
Budget - Debt	Senate works to end shutdown, raise debt limit	right	Washington Times	Lean Right	https://www.allsides.com/news/2015-11-20-0543/senate-works-end-shutdown-raise-debt-limit
Budget - Debt	Senate leaders scramble to craft budget deal, but will House GOP buy it?	right	Fox News	Lean Right	https://www.allsides.com/news/2015-11-20-0543/senate-leaders-scramble-craft-budget-deal-will-house-gop-buy-it
Budget - Debt	GOP split on budget deal	left	Politico	Lean Left	https://www.allsides.com/news/2015-11-20-0543/gop-split-budget-deal
Budget - Debt	A budget deal that's bad for America	left	CNN (Web News)	Lean Left	https://www.allsides.com/news/2013-12-12-0732/budget-deal-thats-bad-america
Budget - Debt	House GOP leaders defend new budget deal	left	Washington Post	Lean Left	https://www.allsides.com/news/2015-11-20-0543/house-gop-leaders-defend-new-budget-deal
Budget - Debt	GOP's private war goes public	left	Politico	Lean Left	https://www.allsides.com/news/2015-11-20-0543/gops-private-war-goes-public
Budget - Debt	Boehner lashes out at conservative groups over budget deal	left	CNN (Web News)	Lean Left	https://www.allsides.com/news/2015-11-20-0543/boehner-lashes-out-conservative-groups-over-budget-deal
Budget - Debt	No End In Sight As Government Shutdown Begins	center	NPR News	Center	https://www.allsides.com/news/2013-10-01-0753/no-end-sight-government-shutdown-begins
Budget - Debt	Government shutdown begins: What happens now?	center	Christian Science Monitor	Center	https://www.allsides.com/news/2015-11-20-0543/government-shutdown-begins-what-happens-now
Budget - Debt	Thursday Morning Political Mix	center	NPR News	Center	https://www.allsides.com/news/2015-11-20-0543/thursday-morning-political-mix
Budget - Debt	The government is closer to running out of money to pay its bills than previously thought	center	Wall Street Journal - News	Center	https://www.allsides.com/news/2015-11-20-0543/government-closer-running-out-money-pay-its-bills-previously-thought
Budget - Debt	Pentagon warns against government shutdown, but study says it can live on less	center	Christian Science Monitor	Center	https://www.allsides.com/news/2013-09-25-1345/pentagon-warns-against-government-shutdown-study-says-it-can-live-less
Budget - Debt	Budget Talks at Impasse; Democrats Won't Agree on Spending Cuts	right	Newsmax	Right	https://www.allsides.com/news/2013-10-14-1055/budget-talks-impasse-democrats-wont-agree-spending-cuts
Budget - Debt	Republicans accuse Dems of overplaying hand as budget debate shifts to sequester cuts	right	Fox News	Lean Right	https://www.allsides.com/news/2013-10-14-0749/republicans-accuse-dems-overplaying-hand-budget-debate-shifts-sequester-cuts
Budget - Debt	Debt Stalemate Breeds Frustration; US Heads Toward 'Dangerous Moment'	right	Newsmax	Right	https://www.allsides.com/news/2013-10-13-1024/debt-stalemate-breeds-frustration-us-heads-toward-dangerous-moment
Budget - Debt	Obama: Time to end ‘pain of this Republican shutdown’ and raise debt limit	right	Washington Times	Lean Right	https://www.allsides.com/news/2013-10-13-1022/obama-time-end-%E2%80%98pain-republican-shutdown%E2%80%99-and-raise-debt-limit
Budget - Debt	Behind the Senate GOP's Plan to Deal With Obama and Reopen the Government	right	Townhall	Right	https://www.allsides.com/news/2013-10-12-1254/behind-senate-gops-plan-deal-obama-and-reopen-government
Budget - Debt	Conservatives slam Ryan-Murray budget deal	left	Washington Post	Lean Left	https://www.allsides.com/news/2013-12-11-0818/conservatives-slam-ryan-murray-budget-deal
Budget - Debt	House, Senate negotiators reach budget deal	left	Washington Post	Lean Left	https://www.allsides.com/news/2015-11-20-0543/house-senate-negotiators-reach-budget-deal
Budget - Debt	Congress Avoids Reality, Again	left	New York Times - News	Lean Left	https://www.allsides.com/news/2015-11-20-0543/congress-avoids-reality-again
Budget - Debt	Capitol Leaders Agree to a Deal on the Budget	left	New York Times - News	Lean Left	https://www.allsides.com/news/2015-11-20-0543/capitol-leaders-agree-deal-budget
Budget - Debt	Hidden disaster in new budget: Demonic plot to raid pensions	left	Salon	Left	https://www.allsides.com/news/2015-11-20-0543/hidden-disaster-new-budget-demonic-plot-raid-pensions
Budget - Debt	Your Government Shutdown Questions, Answered	center	NPR News	Center	https://www.allsides.com/news/2015-11-20-0543/your-government-shutdown-questions-answered
Budget - Debt	On lack of debt-ceiling talks, plenty of risks to go around.	center	Wall Street Journal - News	Center	https://www.allsides.com/news/2015-11-20-0543/lack-debt-ceiling-talks-plenty-risks-go-around
Budget - Debt	House Nears Vote To Fund Government, Defund Obamacare	center	NPR News	Center	https://www.allsides.com/news/2013-09-20-0714/house-nears-vote-fund-government-defund-obamacare
Budget - Debt	Having contradictory thoughts about the debt ceiling? You're not alone.	center	Christian Science Monitor	Center	https://www.allsides.com/news/2015-11-20-0543/having-contradictory-thoughts-about-debt-ceiling-youre-not-alone
Budget - Debt	Obama to Seek Support from Business Leaders	center	Wall Street Journal - News	Center	https://www.allsides.com/news/2015-11-20-0543/obama-seek-support-business-leaders
Budget - Debt	Can lawmakers find the middle ground in budget impasse?	right	Fox News	Lean Right	https://www.allsides.com/news/2013-10-12-1222/can-lawmakers-find-middle-ground-budget-impasse
Budget - Debt	BAKER: Ending the shutdown and addressing the debt limit	right	Washington Times	Lean Right	https://www.allsides.com/news/2015-11-20-0543/baker-ending-shutdown-and-addressing-debt-limit
Budget - Debt	GOP relents, offers to raise debt limit; White House mulling proposal	right	Washington Times	Lean Right	https://www.allsides.com/news/2013-10-11-0748/gop-relents-offers-raise-debt-limit-white-house-mulling-proposal
Budget - Debt	States step up to fill federal government void	right	Fox News	Lean Right	https://www.allsides.com/news/2015-11-20-0543/states-step-fill-federal-government-void
Budget - Debt	Republicans take stopgap debt-ceiling fix to Obama, partial shutdown unresolved	right	Fox News	Lean Right	https://www.allsides.com/news/2013-10-10-1429/republicans-take-stopgap-debt-ceiling-fix-obama-partial-shutdown-unresolved
Budget - Debt	Rand Paul, Mike Crapo to oppose budget deal	left	Politico	Lean Left	https://www.allsides.com/news/2015-11-20-0543/rand-paul-mike-crapo-oppose-budget-deal
Budget - Debt	Budget Deal Announced By Patty Murray, Paul Ryan	left	HuffPost	Left	https://www.allsides.com/news/2013-12-10-1721/budget-deal-announced-patty-murray-paul-ryan
Budget - Debt	The fools are at it again!: Conservatives' inane new budget strategy	left	Salon	Left	https://www.allsides.com/news/2015-11-20-0543/fools-are-it-again-conservatives-inane-new-budget-strategy
Budget - Debt	Budget deal expected this week amounts to a cease-fire as sides move to avert a standoff	left	Washington Post	Lean Left	https://www.allsides.com/news/2013-12-09-0852/budget-deal-expected-week-amounts-cease-fire-sides-move-avert-standoff
Budget - Debt	Budget talks worry those not in room	left	Politico	Lean Left	https://www.allsides.com/news/2013-12-09-0846/budget-talks-worry-those-not-room
Budget - Debt	CBO Report Warns Of Long-Term Debt Problems	center	NPR News	Center	https://www.allsides.com/news/2013-09-17-1420/cbo-report-warns-long-term-debt-problems
Budget - Debt	Double Take 'Toons: Budget Battle, Redux	center	NPR News	Center	https://www.allsides.com/news/2015-11-20-0542/double-take-toons-budget-battle-redux
Budget - Debt	Congress Searches For A Shutdown-Free Future	center	NPR News	Center	https://www.allsides.com/news/2015-11-20-0542/congress-searches-shutdown-free-future
Budget - Debt	US Treasury to hit debt limit by October. What if pols can't reach a deal?	center	Christian Science Monitor	Center	https://www.allsides.com/news/2013-08-27-1225/us-treasury-hit-debt-limit-october-what-if-pols-cant-reach-deal
Budget - Debt	Jack Lew to GOP: Obama won't negotiate on debt limit	center	USA TODAY	Center	https://www.allsides.com/news/2013-08-27-1224/jack-lew-gop-obama-wont-negotiate-debt-limit
Budget - Debt	Obama to Meet With House Republicans at the White House	right	Townhall	Right	https://www.allsides.com/news/2013-10-10-0752/obama-meet-house-republicans-white-house
Budget - Debt	White House Knew Military Death Benefits Would Be Frozen Days Ago	right	Townhall	Right	https://www.allsides.com/news/2015-11-20-0543/white-house-knew-military-death-benefits-would-be-frozen-days-ago
Budget - Debt	Treasury Secretary Jack Lew refuses to lay out priorities for post-debt spending	right	Washington Times	Lean Right	https://www.allsides.com/news/2015-11-20-0543/treasury-secretary-jack-lew-refuses-lay-out-priorities-post-debt-spending
Budget - Debt	House Republicans eye short-term debt ceiling fix, ahead of White House meeting	right	Fox News	Lean Right	https://www.allsides.com/news/2013-10-09-1618/house-republicans-eye-short-term-debt-ceiling-fix-ahead-white-house-meeting
Budget - Debt	Government Shutdown: Don’t Believe the Hype	right	John Stossel	Lean Right	https://www.allsides.com/news/2013-10-09-1615/government-shutdown-don%E2%80%99t-believe-hype
Budget - Debt	No budget deal this week	left	CNN (Web News)	Lean Left	https://www.allsides.com/news/2013-12-08-2000/no-budget-deal-week
Budget - Debt	Congress Nears Modest Accord on the Budget	left	New York Times - News	Lean Left	https://www.allsides.com/news/2015-11-20-0543/congress-nears-modest-accord-budget
Budget - Debt	GOP's shutdown fever: Why another debacle may be coming	left	Salon	Left	https://www.allsides.com/news/2015-11-20-0543/gops-shutdown-fever-why-another-debacle-may-be-coming
Budget - Debt	No deal yet, but sides said to be closer to budget agreement	left	CNN (Web News)	Lean Left	https://www.allsides.com/news/2015-11-20-0543/no-deal-yet-sides-said-be-closer-budget-agreement
Budget - Debt	Detroit Bankruptcy: Wall Street, Lost Revenues Forced Decline, But City Pensioners to Pay the Costs	left	Democracy Now	Left	https://www.allsides.com/news/2013-12-04-1200/detroit-bankruptcy-wall-street-lost-revenues-forced-decline-city-pensioners-pay
Budget - Debt	The U.S. Treasury Department will hit its borrowing limit in mid-October	center	Wall Street Journal - News	Center	https://www.allsides.com/news/2015-11-20-0542/us-treasury-department-will-hit-its-borrowing-limit-mid-october
Budget - Debt	McCain May Be Our Only Hope for Forging Fiscal Deal	center	National Journal	Center	https://www.allsides.com/news/2013-08-08-1428/mccain-may-be-our-only-hope-forging-fiscal-deal
Budget - Debt	Government Shutdown? Odds Are Uncomfortably High	center	NPR News	Center	https://www.allsides.com/news/2013-08-08-0726/government-shutdown-odds-are-uncomfortably-high
Budget - Debt	Deficits Falling (From Way Up) | FactCheck.org	center	FactCheck.org	Center	https://www.allsides.com/news/2015-11-20-0542/deficits-falling-way-factcheckorg
Budget - Debt	Grand Bargain Eludes Budget Negotiations	center	Wall Street Journal - News	Center	https://www.allsides.com/news/2013-07-29-1131/grand-bargain-eludes-budget-negotiations
Budget - Debt	Here's How We Can End This Stalemate	right	Paul Ryan	Right	https://www.allsides.com/news/2013-10-09-1610/heres-how-we-can-end-stalemate
Budget - Debt	Our government wants you to play a role in the slimdown -- it's your job to panic	right	John Stossel	Lean Right	https://www.allsides.com/news/2015-11-20-0543/our-government-wants-you-play-role-slimdown-its-your-job-panic
Budget - Debt	List of Legislation Passed by the House to End the Government Shutdown	right	Townhall	Right	https://www.allsides.com/news/2015-11-20-0543/list-legislation-passed-house-end-government-shutdown
Budget - Debt	DEAN: Sorry! Your national parks do not belong to you	right	Washington Times	Lean Right	https://www.allsides.com/news/2015-11-20-0543/dean-sorry-your-national-parks-do-not-belong-you
Budget - Debt	Shutdown be damned, feds hang 'help wanted' sign for thousands of open jobs	right	Washington Times	Lean Right	https://www.allsides.com/news/2015-11-20-0543/shutdown-be-damned-feds-hang-help-wanted-sign-thousands-open-jobs
Budget - Debt	Hagel Says Staff Cutbacks Will Save $1 Billion	left	ABC News	Lean Left	https://www.allsides.com/news/2013-12-04-1155/hagel-says-staff-cutbacks-will-save-1-billion
Budget - Debt	Gridlock in Congress could leave millions hurting over the holidays	left	Los Angeles Times	Lean Left	https://www.allsides.com/news/2013-12-03-1318/gridlock-congress-could-leave-millions-hurting-over-holidays
Budget - Debt	Paul Ryan, Patty Murray closer to budget deal	left	Politico	Lean Left	https://www.allsides.com/news/2013-12-03-1304/paul-ryan-patty-murray-closer-budget-deal
Budget - Debt	Hope grows for budget deal	left	Politico	Lean Left	https://www.allsides.com/news/2015-11-20-0543/hope-grows-budget-deal
Budget - Debt	Patty Murray: Democrats' Unlikely Iron Lady Of The Budget Battle	left	HuffPost	Left	https://www.allsides.com/news/2013-11-10-1050/patty-murray-democrats-unlikely-iron-lady-budget-battle
Budget - Debt	Treasury Secretary: Congress Must End Uncertainty On Debt	center	NPR News	Center	https://www.allsides.com/news/2013-07-29-1126/treasury-secretary-congress-must-end-uncertainty-debt
Budget - Debt	Now That Detroit's Filed For Bankruptcy, What Happens Next?	center	NPR News	Center	https://www.allsides.com/news/2013-07-19-1043/now-detroits-filed-bankruptcy-what-happens-next
Budget - Debt	Deficit Deal Even Less Likely	center	Wall Street Journal - News	Center	https://www.allsides.com/news/2013-06-03-1120/deficit-deal-even-less-likely
Budget - Debt	Deficit Deal Even Less Likely	center	Wall Street Journal - News	Center	https://www.allsides.com/news/2015-11-20-0542/deficit-deal-even-less-likely
Budget - Debt	Are All Government Handouts Created Equal?	center	National Journal	Center	https://www.allsides.com/news/2013-05-24-1118/are-all-government-handouts-created-equal
Budget - Debt	House Republicans may be the country's last hope to avoid financial ruin	right	Fox News	Lean Right	https://www.allsides.com/news/2015-11-20-0543/house-republicans-may-be-countrys-last-hope-avoid-financial-ruin
Budget - Debt	Military foundation offers to cover death benefits as lawmakers consider fix	right	Fox News	Lean Right	https://www.allsides.com/news/2013-10-09-0721/military-foundation-offers-cover-death-benefits-lawmakers-consider-fix
Budget - Debt	Debt Ceiling Fight Starts in the Senate	right	Townhall	Right	https://www.allsides.com/news/2015-11-20-0543/debt-ceiling-fight-starts-senate
Budget - Debt	What Should GOP Ask for in Exchange for Repealing Debt Limit?	right	Townhall	Right	https://www.allsides.com/news/2013-10-08-0741/what-should-gop-ask-exchange-repealing-debt-limit
Budget - Debt	Shutdown outrage: Military death benefits denied to families of fallen troops	right	Washington Times	Lean Right	https://www.allsides.com/news/2015-11-20-0543/shutdown-outrage-military-death-benefits-denied-families-fallen-troops
Budget - Debt	Congress heading toward government shutdown as spending talks drag on	left	ABC News	Lean Left	https://www.allsides.com/news/2018-03-20-1309/congress-heading-toward-government-shutdown-spending-talks-drag
Budget - Debt	Trump's America will be saddled with debt – just like his bankrupted hotels	left	The Guardian	Lean Left	https://www.allsides.com/news/2018-02-10-0001/trumps-america-will-be-saddled-debt-%E2%80%93-just-his-bankrupted-hotels
Budget - Debt	Democrats Are Attacking The GOP For Its Hypocrisy On Deficits. That Might Be A Mistake.	left	HuffPost	Left	https://www.allsides.com/news/2017-12-23-1050/democrats-are-attacking-gop-its-hypocrisy-deficits-might-be-mistake
Budget - Debt	Tax Cuts Are the Glue Holding a Fractured Republican Party Together	left	New York Times - News	Lean Left	https://www.allsides.com/news/2017-10-26-1302/tax-cuts-are-glue-holding-fractured-republican-party-together
Budget - Debt	Senate Approves Budget Plan That Smooths Path Toward Tax Cut	left	New York Times - News	Lean Left	https://www.allsides.com/news/2017-10-20-0631/senate-approves-budget-plan-smooths-path-toward-tax-cut
Budget - Debt	House Republicans to vote on a balanced budget amendment amid conservative ire over spending	center	USA TODAY	Center	https://www.allsides.com/news/2018-04-08-0922/house-republicans-vote-balanced-budget-amendment-amid-conservative-ire-over
Budget - Debt	Trump signs budget deal after raising government shutdown threat	center	Reuters	Center	https://www.allsides.com/news/2018-03-24-0801/trump-signs-budget-deal-after-raising-government-shutdown-threat
Budget - Debt	U.S. budget deal grants $1.5 billion for drug-affected babies, families	center	Reuters	Center	https://www.allsides.com/news/2018-02-10-0014/us-budget-deal-grants-15-billion-drug-affected-babies-families
Budget - Debt	House Republicans just cleared the way for tax reform	center	Business Insider	Center	https://www.allsides.com/news/2017-10-26-1257/house-republicans-just-cleared-way-tax-reform
Budget - Debt	Senate narrowly passes 2018 budget, paving way for tax reform	center	The Hill	Center	https://www.allsides.com/news/2017-10-20-0632/senate-narrowly-passes-2018-budget-paving-way-tax-reform
Budget - Debt	Work related to Obama Presidential Center to cost Illinois taxpayers nearly $200 million	right	Fox News	Lean Right	https://www.allsides.com/news/2018-06-16-0917/work-related-obama-presidential-center-cost-illinois-taxpayers-nearly-200
Budget - Debt	Trump defends spending bill, says border wall cash ‘just a down payment’	right	Washington Times	Lean Right	https://www.allsides.com/news/2018-03-25-1258/trump-defends-spending-bill-says-border-wall-cash-%E2%80%98just-down-payment%E2%80%99
Budget - Debt	Trump signs $1.3 trillion spending bill but vows ‘never again’	right	Washington Times	Lean Right	https://www.allsides.com/news/2018-03-24-0803/trump-signs-13-trillion-spending-bill-vows-%E2%80%98never-again%E2%80%99
Budget - Debt	GOP leaders: Do it for the troops on spending bill	right	Washington Times	Lean Right	https://www.allsides.com/news/2018-03-20-1153/gop-leaders-do-it-troops-spending-bill
Budget - Debt	To Spend or Not to Spend	right	American Spectator	Right	https://www.allsides.com/news/2018-02-12-0730/spend-or-not-spend
Budget - Debt	Pelosi rules out budget deal without new tax revenues	left	CNN (Web News)	Lean Left	https://www.allsides.com/news/2013-10-31-1634/pelosi-rules-out-budget-deal-without-new-tax-revenues
Budget - Debt	As Talks Open, Democrats Show Signs of Division	left	New York Times - News	Lean Left	https://www.allsides.com/news/2015-11-20-0543/talks-open-democrats-show-signs-division
Budget - Debt	Budget talks start with low expectations for fiscal deal	left	CNN (Web News)	Lean Left	https://www.allsides.com/news/2015-11-20-0543/budget-talks-start-low-expectations-fiscal-deal
Budget - Debt	All the spin is wrong: The GOP shutdown was about more than tactics	left	Salon	Left	https://www.allsides.com/news/2015-11-20-0543/all-spin-wrong-gop-shutdown-was-about-more-tactics
Budget - Debt	3 ways to avert Washington's next disaster	left	CNN (Web News)	Lean Left	https://www.allsides.com/news/2015-11-20-0543/3-ways-avert-washingtons-next-disaster
Budget - Debt	US Farm Subsidy Recipient Rep. Stephen Fincher Under Fire For Backing Food Stamp Cuts	center	International Business Times	Center	https://www.allsides.com/news/2013-05-24-0614/us-farm-subsidy-recipient-rep-stephen-fincher-under-fire-backing-food-stamp
Budget - Debt	Obama budget would cut deficits, report says	center	Chicago Tribune	Center	https://www.allsides.com/news/2013-05-18-1552/obama-budget-would-cut-deficits-report-says
Budget - Debt	Deficit Is Shrinking Quickly	center	Wall Street Journal - News	Center	https://www.allsides.com/news/2013-05-15-0842/deficit-shrinking-quickly
Budget - Debt	Sequester Has Air Force Clipping Its Wings	center	NPR News	Center	https://www.allsides.com/news/2013-05-11-1009/sequester-has-air-force-clipping-its-wings
Budget - Debt	Van Hollen's Budget Outlook	center	Wall Street Journal - News	Center	https://www.allsides.com/news/2013-05-10-1144/van-hollens-budget-outlook
Budget - Debt	Fox News Poll: Majority would vote against raising debt ceiling	right	Fox News	Lean Right	https://www.allsides.com/news/2015-11-20-0543/fox-news-poll-majority-would-vote-against-raising-debt-ceiling
Budget - Debt	White House Open to Short-Term Hike in Debt Limit	right	TheBlaze.com	Right	https://www.allsides.com/news/2015-11-20-0543/white-house-open-short-term-hike-debt-limit
Budget - Debt	Shutdown casualty: Crisis halts data lawmakers could use to solve budget	right	Washington Times	Lean Right	https://www.allsides.com/news/2013-10-07-1842/shutdown-casualty-crisis-halts-data-lawmakers-could-use-solve-budget
Budget - Debt	How Obama Will Exploit the Debt Limit	right	Townhall	Right	https://www.allsides.com/news/2013-10-07-1050/how-obama-will-exploit-debt-limit
Budget - Debt	Do-Nothing Senate: Shutdown Edition	right	Townhall	Right	https://www.allsides.com/news/2015-11-20-0543/do-nothing-senate-shutdown-edition
Budget - Debt	Lobbyists Ready for a New Fight on U.S. Spending	left	New York Times - News	Lean Left	https://www.allsides.com/news/2013-10-20-1118/lobbyists-ready-new-fight-us-spending
Budget - Debt	Mitch McConnell stands firm on spending cuts for future budget negotiations	left	Washington Post	Lean Left	https://www.allsides.com/news/2013-10-20-1116/mitch-mcconnell-stands-firm-spending-cuts-future-budget-negotiations
Budget - Debt	Playing nice: Budget talks may start with an extra-friendly tone	left	CNN (Web News)	Lean Left	https://www.allsides.com/news/2013-10-19-1123/playing-nice-budget-talks-may-start-extra-friendly-tone
Budget - Debt	Common Interests, Not Confrontation	left	New York Times - News	Lean Left	https://www.allsides.com/news/2015-11-20-0543/common-interests-not-confrontation
Budget - Debt	Two Parties Start Work to Avoid Repeat Crisis	left	New York Times - News	Lean Left	https://www.allsides.com/news/2015-11-20-0543/two-parties-start-work-avoid-repeat-crisis
Budget - Debt	The Federal Deficit Is Actually Shrinking	center	NPR News	Center	https://www.allsides.com/news/2013-05-02-0026/federal-deficit-actually-shrinking-npr
Budget - Debt	Obama Focuses on Senate Republicans to Reach Budget Deal	center	Bloomberg	Center	https://www.allsides.com/news/2013-04-30-1342/obama-focuses-senate-republicans-reach-budget-deal
Budget - Debt	Sequester Puts Some Needing Housing Aid 'Back To Square One'	center	NPR News	Center	https://www.allsides.com/news/2013-04-30-1324/sequester-puts-some-needing-housing-aid-back-square-one
Budget - Debt	Flight Delays Push Congress To End Controller Furloughs	center	NPR News	Center	https://www.allsides.com/news/2013-04-26-1207/flight-delays-push-congress-end-controller-furloughs
Budget - Debt	GOP Hits Turbulence with FAA Claim	center	FactCheck.org	Center	https://www.allsides.com/news/2015-11-20-0542/gop-hits-turbulence-faa-claim
Budget - Debt	'Shutdown' One Week Later and The Majority of The Government is Still Operating	right	Townhall	Right	https://www.allsides.com/news/2015-11-20-0543/shutdown-one-week-later-and-majority-government-still-operating
Budget - Debt	Slimdown standoff enters second week, as upcoming debt-limit looms larger	right	Fox News	Lean Right	https://www.allsides.com/news/2013-10-07-0708/slimdown-standoff-enters-second-week-upcoming-debt-limit-looms-larger
Budget - Debt	Boehner: The U.S. May Default On Its Debt If Obama Continues His Refusal To Negotiate	right	TheBlaze.com	Right	https://www.allsides.com/news/2015-11-20-0543/boehner-us-may-default-its-debt-if-obama-continues-his-refusal-negotiate
Budget - Debt	Boehner: Republicans Will Not Pass 'Clean' Debt-Limit Hike	right	Newsmax	Right	https://www.allsides.com/news/2013-10-06-1110/boehner-republicans-will-not-pass-clean-debt-limit-hike-read-latest-breaking
Budget - Debt	John Boehner, Ted Cruz: Upcoming debt-ceiling vote will have conditions	right	Washington Times	Lean Right	https://www.allsides.com/news/2013-10-06-1107/john-boehner-ted-cruz-upcoming-debt-ceiling-vote-will-have-conditions
Budget - Debt	Ted Cruz, one sore loser	left	Washington Post	Lean Left	https://www.allsides.com/news/2015-11-20-0543/ted-cruz-one-sore-loser
Budget - Debt	Government reopens after Congress passes budget deal, raises debt limit	left	Washington Post	Lean Left	https://www.allsides.com/news/2013-10-17-0747/government-reopens-after-congress-passes-budget-deal-raises-debt-limit
Budget - Debt	Shutdown Over, Government Slowly Gets Back to Normal	left	New York Times - News	Lean Left	https://www.allsides.com/news/2015-11-20-0543/shutdown-over-government-slowly-gets-back-normal
Budget - Debt	It's over, for now: Obama signs bill to end partial shutdown, hike debt ceiling	left	CNN (Web News)	Lean Left	https://www.allsides.com/news/2013-10-17-0747/its-over-now-obama-signs-bill-end-partial-shutdown-hike-debt-ceiling
Budget - Debt	Shutdown showdown Day 16: What you need to know	left	CNN (Web News)	Lean Left	https://www.allsides.com/news/2013-10-16-1449/shutdown-showdown-day-16-what-you-need-know
Budget - Debt	Obama Talks Deficit With Female Senators	center	Wall Street Journal - News	Center	https://www.allsides.com/news/2013-04-24-1241/obama-talks-deficit-female-senators
Budget - Debt	Obama budget 'compromise?' No way, says the GOP	center	Christian Science Monitor	Center	https://www.allsides.com/news/2013-04-13-1643/obama-budget-compromise-no-way-says-gop
Budget - Debt	Obama Makes Budget Gamble	center	Wall Street Journal - News	Center	https://www.allsides.com/news/2013-04-11-1129/obama-makes-budget-gamble
Budget - Debt	Ryan Says He's 'Cautiously Optimistic' On A Bipartisan Budget Deal : NPR	center	NPR News	Center	https://www.allsides.com/news/2013-04-11-1129/ryan-says-hes-cautiously-optimistic-bipartisan-budget-deal-npr
Budget - Debt	Why Obama's Budget Could Make Health Waves	center	NPR News	Center	https://www.allsides.com/news/2013-04-11-1129/why-obamas-budget-could-make-health-waves
Budget - Debt	Lew sticks with 'catastrophic' warnings about debt-ceiling, but short on specifics	right	Fox News	Lean Right	https://www.allsides.com/news/2013-10-06-1038/lew-sticks-catastrophic-warnings-about-debt-ceiling-short-specifics
Budget - Debt	Obamacare, shutdown are bad ideas	right	Rand Paul	Lean Right	https://www.allsides.com/news/2013-10-09-1556/obamacare-shutdown-are-bad-ideas
Budget - Debt	Reality Check: Questionable claims fly in debt-ceiling battle	right	Fox News	Lean Right	https://www.allsides.com/news/2013-10-05-1113/reality-check-questionable-claims-fly-debt-ceiling-battle
Budget - Debt	Who Shut Down the Government?	right	Thomas Sowell	Lean Right	https://www.allsides.com/news/2013-10-17-1453/who-shut-down-government
Budget - Debt	LAMBRO: Playing up the government shutdown	right	Washington Times	Lean Right	https://www.allsides.com/news/2015-11-20-0543/lambro-playing-government-shutdown
Budget - Debt	Obama Applauds Senate Deal On Government Shutdown, Debt Ceiling	left	HuffPost	Left	https://www.allsides.com/news/2013-10-16-1354/obama-applauds-senate-deal-government-shutdown-debt-ceiling
Budget - Debt	Boehner Supports Deal, but Says G.O.P. ‘Fight Will Continue’	left	New York Times - News	Lean Left	https://www.allsides.com/news/2013-10-16-1349/boehner-supports-deal-says-gop-%E2%80%98fight-will-continue%E2%80%99
Budget - Debt	For Senate leaders, bitter history morphs into working relationship on deal	left	CNN (Web News)	Lean Left	https://www.allsides.com/news/2013-10-16-1335/senate-leaders-bitter-history-morphs-working-relationship-deal
Budget - Debt	Congress moves toward vote on budget deal	left	Politico	Lean Left	https://www.allsides.com/news/2013-10-16-1330/congress-moves-toward-vote-budget-deal
Budget - Debt	Senate Budget Deal 'Imminent' After After House Fails	left	HuffPost	Left	https://www.allsides.com/news/2013-10-16-0733/senate-budget-deal-imminent-after-after-house-fails
Budget - Debt	Obama budget: Is it 'austere'?	center	Christian Science Monitor	Center	https://www.allsides.com/news/2013-05-28-1016/obama-budget-it-austere
Budget - Debt	The President's Priorities	center	Wall Street Journal - News	Center	https://www.allsides.com/news/2013-05-28-1016/presidents-priorities
Budget - Debt	Obama Seeks Middle Turf With Budget	center	Wall Street Journal - News	Center	https://www.allsides.com/news/2013-05-28-1016/obama-seeks-middle-turf-budget
Budget - Debt	Obama's Budget: What To Expect	center	NPR News	Center	https://www.allsides.com/news/2013-04-10-0714/obamas-budget-what-expect
Budget - Debt	Obama's budget offends just about everybody. Is that compromise?	center	Christian Science Monitor	Center	https://www.allsides.com/news/2013-04-06-1152/obamas-budget-offends-just-about-everybody-compromise
Budget - Debt	Harry Reid is holding our government hostage	right	Fox News	Lean Right	https://www.allsides.com/news/2015-11-20-0543/harry-reid-holding-our-government-hostage
Budget - Debt	Jackie Gingrich Cushman - It's Frustrating, but it Beats the Alternative	right	Townhall	Right	https://www.allsides.com/news/2015-11-20-0543/jackie-gingrich-cushman-its-frustrating-it-beats-alternative
Budget - Debt	Boehner says Obama still won't negotiate on government funding	right	Washington Times	Lean Right	https://www.allsides.com/news/2013-10-03-0716/boehner-says-obama-still-wont-negotiate-government-funding
Budget - Debt	Obama, lawmakers to meet on shutdown's 2nd day	right	Townhall	Right	https://www.allsides.com/news/2013-10-02-1410/obama-lawmakers-meet-shutdowns-2nd-day
Budget - Debt	White House: Obama asking for ‘nothing’ in shutdown deal	right	Washington Times	Lean Right	https://www.allsides.com/news/2013-10-02-1409/white-house-obama-asking-%E2%80%98nothing%E2%80%99-shutdown-deal
Budget - Debt	GOP's absurd final whimper: It's all over but the crying	left	Salon	Left	https://www.allsides.com/news/2015-11-20-0543/gops-absurd-final-whimper-its-all-over-crying
Budget - Debt	Warring GOP factions sink John Boehner plan	left	Politico	Lean Left	https://www.allsides.com/news/2013-10-16-0733/warring-gop-factions-sink-john-boehner-plan
Budget - Debt	How the shutdown derailed the Republican rebranding campaign	left	Washington Post	Lean Left	https://www.allsides.com/news/2015-11-20-0543/how-shutdown-derailed-republican-rebranding-campaign
Budget - Debt	House, Senate working on competing plans to end shutdown, lift debt ceiling	left	Washington Post	Lean Left	https://www.allsides.com/news/2013-10-15-0748/house-senate-working-competing-plans-end-shutdown-lift-debt-ceiling
Budget - Debt	House Outlines Alternative to Senate Leaders' Fiscal Deal	left	New York Times - News	Lean Left	https://www.allsides.com/news/2015-11-20-0543/house-outlines-alternative-senate-leaders-fiscal-deal
Budget - Debt	Sequester Scorecard: A Month Later, Effects Still Up In Air	center	NPR News	Center	https://www.allsides.com/news/2013-04-05-1202/sequester-scorecard-month-later-effects-still-air
Budget - Debt	With Eye On Budget, Hagel Seeks Pentagon Changes : NPR	center	NPR News	Center	https://www.allsides.com/news/2013-04-03-1437/eye-budget-hagel-seeks-pentagon-changes-npr
Budget - Debt	Sequester Impact Remains Elusive	center	Wall Street Journal - News	Center	https://www.allsides.com/news/2013-04-01-1156/sequester-impact-remains-elusive
Budget - Debt	Obama to sign budget bill that includes sequester cuts	center	USA TODAY	Center	https://www.allsides.com/news/2013-03-25-1124/obama-sign-budget-bill-includes-sequester-cuts
Budget - Debt	Congress to Alter Focus After Passing Budgets	center	Wall Street Journal - News	Center	https://www.allsides.com/news/2013-03-25-1123/congress-alter-focus-after-passing-budgets
Budget - Debt	Shutdown, schmutdown	right	Kathleen Parker	Lean Right	https://www.allsides.com/news/2013-10-02-1029/shutdown-schmutdown
Budget - Debt	LAMBRO: Misreading the shutdown blame	right	Washington Times	Lean Right	https://www.allsides.com/news/2015-11-20-0543/lambro-misreading-shutdown-blame
Budget - Debt	House to try again to pass 3 emergency funding bills amid government slimdown	right	Fox News	Lean Right	https://www.allsides.com/news/2013-10-02-0719/house-try-again-pass-3-emergency-funding-bills-amid-government-slimdown
Budget - Debt	Elderly WWII Vets Vow Major Showdown Wednesday at War Memorial	right	TheBlaze.com	Right	https://www.allsides.com/news/2015-11-20-0543/elderly-wwii-vets-vow-major-showdown-wednesday-war-memorial
Budget - Debt	'Greatest generation' veterans sweep past barricades at memorial in their honor	right	Fox News	Lean Right	https://www.allsides.com/news/2013-10-01-1253/greatest-generation-veterans-sweep-past-barricades-memorial-their-honor
Budget - Debt	How Dems are winning the debt limit fight - and a GOP surrender	left	Salon	Left	https://www.allsides.com/news/2015-11-20-0543/how-dems-are-winning-debt-limit-fight-and-gop-surrender
Budget - Debt	House GOP to offer own shutdown plan -- with Obamacare changes	left	CNN (Web News)	Lean Left	https://www.allsides.com/news/2013-10-15-0748/house-gop-offer-own-shutdown-plan-obamacare-changes
Budget - Debt	World Leaders Press the U.S. on Fiscal Crisis	left	New York Times - News	Lean Left	https://www.allsides.com/news/2013-10-14-1045/world-leaders-press-us-fiscal-crisis
Budget - Debt	Harry Reid Reports Progress In Debt Ceiling, Government Funding Talks	left	HuffPost	Left	https://www.allsides.com/news/2013-10-14-1043/harry-reid-reports-progress-debt-ceiling-government-funding-talks
Budget - Debt	Senate Fails To Break Spending Stalemate	left	HuffPost	Left	https://www.allsides.com/news/2013-10-14-0749/senate-fails-break-spending-stalemate
Budget - Debt	Senate passes Democratic budget plan	center	USA TODAY	Center	https://www.allsides.com/news/2013-03-23-1350/senate-passes-democratic-budget-plan
Budget - Debt	House narrowly passes Paul Ryan's budget plan	center	USA TODAY	Center	https://www.allsides.com/news/2013-03-21-1234/house-narrowly-passes-paul-ryans-budget-plan
Budget - Debt	Obama-Republican Budget Battle Isn?t Only Taxes and Cuts	center	Bloomberg	Center	https://www.allsides.com/news/2015-11-20-0541/obama-republican-budget-battle-isnt-only-taxes-and-cuts
Budget - Debt	Growing the Economy and Stabilizing the Debt	center	Brookings Institution	Center	https://www.allsides.com/news/2015-11-20-0541/growing-economy-and-stabilizing-debt
Budget - Debt	Charting RyanÃ¢â‚¬â„¢s Debt Exaggeration	center	FactCheck.org	Center	https://www.allsides.com/news/2013-03-15-0728/charting-ryan%C3%83%C2%A2%C3%A2%E2%80%9A%C2%AC%C3%A2%E2%80%9E%C2%A2s-debt-exaggeration
Budget - Debt	Obama 'certainly did not' facilitate shutdown, White House claims	right	Washington Times	Lean Right	https://www.allsides.com/news/2013-10-01-1251/obama-certainly-did-not-facilitate-shutdown-white-house-claims
Budget - Debt	Government shutdown begins as gridlocked Congress gives up	right	Washington Times	Lean Right	https://www.allsides.com/news/2015-11-20-0543/government-shutdown-begins-gridlocked-congress-gives
Budget - Debt	Partial shutdown begins: Can Congress, White House compromise?	right	Fox News	Lean Right	https://www.allsides.com/news/2013-10-01-0753/partial-shutdown-begins-can-congress-white-house-compromise
Budget - Debt	Government Spying on Americans Will Continue, Despite Shutdown	right	TheBlaze.com	Right	https://www.allsides.com/news/2015-11-20-0543/government-spying-americans-will-continue-despite-shutdown
Budget - Debt	Surprise: Most Americans Would Blame GOP for Government Shutdown	right	Townhall	Right	https://www.allsides.com/news/2013-09-30-0732/surprise-most-americans-would-blame-gop-government-shutdown
Budget - Debt	Spending Dispute Leaves a Senate Deal Elusive	left	New York Times - News	Lean Left	https://www.allsides.com/news/2015-11-20-0543/spending-dispute-leaves-senate-deal-elusive
Budget - Debt	World Leaders Press the U.S. on Fiscal Crisis	left	New York Times - News	Lean Left	https://www.allsides.com/news/2015-11-20-0543/world-leaders-press-us-fiscal-crisis
Budget - Debt	The ire next time	left	Politico	Lean Left	https://www.allsides.com/news/2015-11-20-0543/ire-next-time
Budget - Debt	Senate Leaders Try to End Debt Crisis; Talks Fail in House	left	New York Times - News	Lean Left	https://www.allsides.com/news/2013-10-12-1546/senate-leaders-try-end-debt-crisis-talks-fail-house
Budget - Debt	Can Ryan and Obama reopen the government; beat debt limit deadline?	left	CNN (Web News)	Lean Left	https://www.allsides.com/news/2013-10-12-1246/can-ryan-and-obama-reopen-government-beat-debt-limit-deadline
Budget - Debt	Democrats' Budget Mixes Tax Increases, Spending Cuts	center	Wall Street Journal - News	Center	https://www.allsides.com/news/2013-03-13-0722/democrats-budget-mixes-tax-increases-spending-cuts
Budget - Debt	Ryan Proposes Caps on Defense Spending	center	Wall Street Journal - News	Center	https://www.allsides.com/news/2013-03-12-2127/ryan-proposes-caps-defense-spending
Budget - Debt	Obama Tells Democrats They Must Be Open to Entitlement Changes	center	Bloomberg	Center	https://www.allsides.com/news/2013-03-12-2111/obama-tells-democrats-they-must-be-open-entitlement-changes
Budget - Debt	Ryan Dislikes Obamacare, Loves Its Revenue	center	International Business Times	Center	https://www.allsides.com/news/2013-03-12-2109/ryan-dislikes-obamacare-loves-its-revenue
Budget - Debt	Republicans and Democrats begin budget duel universes apart	center	Christian Science Monitor	Center	https://www.allsides.com/news/2013-03-12-2102/republicans-and-democrats-begin-budget-duel-universes-apart
Budget - Debt	Government by Gridlock: Why some want a shutdown	right	Fox News	Lean Right	https://www.allsides.com/news/2015-11-20-0543/government-gridlock-why-some-want-shutdown
Budget - Debt	Budget showdown a test of wills as shutdown deadline comes into view	right	Fox News	Lean Right	https://www.allsides.com/news/2015-11-20-0543/budget-showdown-test-wills-shutdown-deadline-comes-view
Budget - Debt	Boehner to Obama: We'll Tie 'Important Spending Cuts ... to Debt Limit Increase'	right	CNSNews.com	Right	https://www.allsides.com/news/2013-09-26-0753/boehner-obama-well-tie-important-spending-cuts-debt-limit-increase
Budget - Debt	KIBBE: Speeding toward the collision	right	Washington Times	Lean Right	https://www.allsides.com/news/2015-11-20-0543/kibbe-speeding-toward-collision
Budget - Debt	House to vote on plan to defund ObamaCare as shutdown looms	right	Fox News	Lean Right	https://www.allsides.com/news/2013-09-20-0714/house-vote-plan-defund-obamacare-shutdown-looms
Budget - Debt	Divide Narrows as Talks to Resolve Fiscal Crisis Go On	left	New York Times - News	Lean Left	https://www.allsides.com/news/2013-10-12-1239/divide-narrows-talks-resolve-fiscal-crisis-go
Budget - Debt	Impasse Grinding On as Negotiations Over a Fiscal Deal Break Down	left	New York Times - News	Lean Left	https://www.allsides.com/news/2013-10-12-1220/impasse-grinding-negotiations-over-fiscal-deal-break-down
Budget - Debt	Boehner is playing to win	left	Washington Post	Lean Left	https://www.allsides.com/news/2015-11-20-0543/boehner-playing-win
Budget - Debt	Why Republicans are losing the shutdown blame game	left	Washington Post	Lean Left	https://www.allsides.com/news/2015-11-20-0543/why-republicans-are-losing-shutdown-blame-game
Budget - Debt	Signs of Progress as Talks Continue on Fiscal Crisis	left	New York Times - News	Lean Left	https://www.allsides.com/news/2013-10-11-0748/signs-progress-talks-continue-fiscal-crisis
Budget - Debt	Ryan Plan Revives '12 Election Issues	center	Wall Street Journal - News	Center	https://www.allsides.com/news/2013-03-12-0659/ryan-plan-revives-12-election-issues
Budget - Debt	Ryan Says His Budget Would Balance In 10 Years	center	NPR News	Center	https://www.allsides.com/news/2013-03-12-0653/ryan-says-his-budget-would-balance-10-years
Budget - Debt	Opening Budget Bids Set Parties' Battle Lines	center	Wall Street Journal - News	Center	https://www.allsides.com/news/2013-03-11-0656/opening-budget-bids-set-parties-battle-lines
Budget - Debt	Paul Ryan Previews Budget Plan	center	Wall Street Journal - News	Center	https://www.allsides.com/news/2013-03-10-0931/paul-ryan-previews-budget-plan
Budget - Debt	Ryan Says His Budget Would Slow Annual Spending Growth to 3.4%	center	Bloomberg	Center	https://www.allsides.com/news/2013-03-10-0926/ryan-says-his-budget-would-slow-annual-spending-growth-34
Budget - Debt	Lawmakers have not tightened travel belts, fly in the face of budget rhetoric	right	Washington Times	Lean Right	https://www.allsides.com/news/2015-11-20-0543/lawmakers-have-not-tightened-travel-belts-fly-face-budget-rhetoric
Budget - Debt	GOP revises plan on debt limit to avert shutdown	right	Townhall	Right	https://www.allsides.com/news/2013-09-18-1217/gop-revises-plan-debt-limit-avert-shutdown
Budget - Debt	Reuters News - Obama to ask business leaders to push Congress to raise debt limit	right	Townhall	Right	https://www.allsides.com/news/2015-11-20-0543/reuters-news-obama-ask-business-leaders-push-congress-raise-debt-limit
Budget - Debt	Debt ceiling, government shutdown battles simmer in summer recess	right	Fox News	Lean Right	https://www.allsides.com/news/2015-11-20-0542/debt-ceiling-government-shutdown-battles-simmer-summer-recess
Budget - Debt	Debt Ceiling to Hit Mid-October	right	Townhall	Right	https://www.allsides.com/news/2015-11-20-0542/debt-ceiling-hit-mid-october
Budget - Debt	The year the government broke	left	Politico	Lean Left	https://www.allsides.com/news/2015-11-20-0543/year-government-broke
Budget - Debt	Veterans deserve services, not political posturing	left	CNN (Web News)	Lean Left	https://www.allsides.com/news/2015-11-20-0543/veterans-deserve-services-not-political-posturing
Budget - Debt	Progress, but still no deal, as shutdown enters Day 11	left	CNN (Web News)	Lean Left	https://www.allsides.com/news/2013-10-11-0748/progress-still-no-deal-shutdown-enters-day-11
Budget - Debt	House G.O.P. Discusses Short-Term Fix on Debt Limit	left	New York Times - News	Lean Left	https://www.allsides.com/news/2013-10-10-1527/house-gop-discusses-short-term-fix-debt-limit
Budget - Debt	Tracing the Calendar Down to the Last Cent	left	New York Times - News	Lean Left	https://www.allsides.com/news/2013-10-10-1440/tracing-calendar-down-last-cent
Budget - Debt	Ryan says U.S. budget deal possible as he readies his own plan	center	Reuters	Center	https://www.allsides.com/news/2013-03-10-0906/ryan-says-us-budget-deal-possible-he-readies-his-own-plan
Budget - Debt	When A Good Jobs Report Is Bad For Political Spin	center	NPR News	Center	https://www.allsides.com/news/2013-03-08-1507/when-good-jobs-report-bad-political-spin
Budget - Debt	Politics Counts: Dow Record's Narrow Impact	center	Wall Street Journal - News	Center	https://www.allsides.com/news/2013-03-08-1505/politics-counts-dow-records-narrow-impact
Budget - Debt	Obama Looks For A Spring Thaw With Congress To Start Melting Deficit	center	NPR News	Center	https://www.allsides.com/news/2013-03-07-1234/obama-looks-spring-thaw-congress-start-melting-deficit
Budget - Debt	House Passes Stopgap Measure to Avoid Government Shutdown	center	Bloomberg	Center	https://www.allsides.com/news/2013-03-06-1157/house-passes-stopgap-measure-avoid-government-shutdown
Budget - Debt	Treasury Secretary Jack Lew: Congress should raise debt ceiling quickly	right	Washington Times	Lean Right	https://www.allsides.com/news/2015-11-20-0542/treasury-secretary-jack-lew-congress-should-raise-debt-ceiling-quickly
Budget - Debt	Ted Cruz doubles down on threat to defund Obamacare, proposes alternatives	right	Washington Times	Lean Right	https://www.allsides.com/news/2013-08-25-0809/ted-cruz-doubles-down-threat-defund-obamacare-proposes-alternatives
Budget - Debt	Obama: ‘We Don’t Have an Urgent Deficit Crisis’	right	TheBlaze.com	Right	https://www.allsides.com/news/2013-08-23-1518/obama-%E2%80%98we-don%E2%80%99t-have-urgent-deficit-crisis%E2%80%99
Budget - Debt	Democrats Hope to Use GOP 'Chaos' to Make Gains at Ballot Box	right	Newsmax	Right	https://www.allsides.com/news/2013-08-23-1512/democrats-hope-use-gop-chaos-make-gains-ballot-box
Budget - Debt	ARNOLD: Keeping bloated government on a forced diet	right	Washington Times	Lean Right	https://www.allsides.com/news/2015-11-20-0542/arnold-keeping-bloated-government-forced-diet
Budget - Debt	GOP offers short-term debt-limit increase, but wants negotiations before ending shutdown	left	Washington Post	Lean Left	https://www.allsides.com/news/2013-10-10-1427/gop-offers-short-term-debt-limit-increase-wants-negotiations-ending-shutdown
Budget - Debt	House GOP pushes plan to raise debt ceiling; Jack Lew warns against default	left	Washington Post	Lean Left	https://www.allsides.com/news/2013-10-10-0752/house-gop-pushes-plan-raise-debt-ceiling-jack-lew-warns-against-default
Budget - Debt	Tracing the Calendar Down to the Last Cent	left	New York Times - News	Lean Left	https://www.allsides.com/news/2015-11-20-0543/tracing-calendar-down-last-cent
Budget - Debt	Boehner To Ask House GOP For Short-Term Debt Ceiling Increase	left	HuffPost	Left	https://www.allsides.com/news/2015-11-20-0543/boehner-ask-house-gop-short-term-debt-ceiling-increase
Budget - Debt	Jack Lew takes on debt deniers	left	Politico	Lean Left	https://www.allsides.com/news/2015-11-20-0543/jack-lew-takes-debt-deniers
Budget - Debt	Underselling the Sequester Cuts	center	FactCheck.org	Center	https://www.allsides.com/news/2013-03-06-0653/underselling-sequester-cuts
Budget - Debt	Four Things To Know About The Next Big Budget Battle	center	NPR News	Center	https://www.allsides.com/news/2013-03-05-0616/four-things-know-about-next-big-budget-battle
Budget - Debt	Delays Grow for Travelers to Tomatoes as U.S. Cuts Hours	center	Bloomberg	Center	https://www.allsides.com/news/2013-03-05-0556/delays-grow-travelers-tomatoes-us-cuts-hours
Budget - Debt	Rhetoric Cools on Near-Term Pain of Cuts	center	Wall Street Journal - News	Center	https://www.allsides.com/news/2013-03-04-0710/rhetoric-cools-near-term-pain-cuts
Budget - Debt	White House Rhetoric cools on Spending Cuts	center	Center - Major Media Sources	Center	https://www.allsides.com/news/2013-03-04-0735/white-house-cools-spending-cuts
Budget - Debt	Republicans revive 'Penny Plan' as sequester alternative to balance budget	right	Fox News	Lean Right	https://www.allsides.com/news/2013-08-08-0726/republicans-revive-penny-plan-sequester-alternative-balance-budget
Budget - Debt	Federal deficit hits lowest point of Obama administration	right	Washington Times	Lean Right	https://www.allsides.com/news/2013-08-07-1321/federal-deficit-hits-lowest-point-obama-administration
Budget - Debt	Why Obama doesn't dare speak about Detroit	right	Fox News	Lean Right	https://www.allsides.com/news/2015-11-20-0542/why-obama-doesnt-dare-speak-about-detroit
Budget - Debt	FED JUDGE SAYS DETROIT CAN MOVE FORWARD WITH BANKRUPTCY – DESPITE CLAIM THAT IT DISHONORS THE PRESIDENT	right	TheBlaze.com	Right	https://www.allsides.com/news/2013-07-24-1509/fed-judge-says-detroit-can-move-forward-bankruptcy-%E2%80%93-despite-claim-it-dishonors
Budget - Debt	John Stossel - Stalled Motor City	right	Townhall	Right	https://www.allsides.com/news/2015-11-20-0542/john-stossel-stalled-motor-city
Budget - Debt	Trump throws transgender patriots under the bus to save funding for his precious border wall	left	Daily Kos	Left	https://www.allsides.com/news/2017-07-28-1353/trump-throws-transgender-patriots-under-bus-save-funding-his-precious-border
Budget - Debt	CBO: Trump's budget doesn't balance federal ledger	left	ABC News	Lean Left	https://www.allsides.com/news/2017-07-13-0958/cbo-trumps-budget-doesnt-balance-federal-ledger
Budget - Debt	Trump's budget plan lands with a thud in Middle America	left	Politico	Lean Left	https://www.allsides.com/news/2017-05-29-0805/trumps-budget-plan-lands-thud-middle-america
Budget - Debt	Looming Trump budget cuts deepen distress on Pine Ridge	left	CNN (Web News)	Lean Left	https://www.allsides.com/news/2017-05-28-0850/looming-trump-budget-cuts-deepen-distress-pine-ridge-0
Budget - Debt	How Trump’s budget would gut the economy: Massive cuts to Medicaid and food stamps will have devastating ripple effects	left	Salon	Left	https://www.allsides.com/news/2017-05-25-1419/how-trump%E2%80%99s-budget-would-gut-economy-massive-cuts-medicaid-and-food-stamps-will
Budget - Debt	Puerto Rico Files for Historic $70 Billion Debt Restructuring	center	Bloomberg	Center	https://www.allsides.com/news/2017-10-12-1629/puerto-rico-files-historic-70-billion-debt-restructuring
Budget - Debt	Chuck Schumer recounts the art of Democrats' deal with Trump	center	USA TODAY	Center	https://www.allsides.com/news/2017-09-10-1143/chuck-schumer-recounts-art-democrats-deal-trump
Budget - Debt	Investors Are Wagering on a Debt-Ceiling Disaster	center	Wall Street Journal - News	Center	https://www.allsides.com/news/2017-08-24-1126/investors-are-wagering-debt-ceiling-disaster
Budget - Debt	Mitch McConnell: ‘Zero Chance’ U.S. Fails to Raise Debt Ceiling	center	Wall Street Journal - News	Center	https://www.allsides.com/news/2017-08-22-0907/mitch-mcconnell-%E2%80%98zero-chance%E2%80%99-us-fails-raise-debt-ceiling
Budget - Debt	Trump may have announced the transgender military ban to save a bill funding the border wall	center	Business Insider	Center	https://www.allsides.com/news/2017-07-28-1353/trump-may-have-announced-transgender-military-ban-save-bill-funding-border-wall
Budget - Debt	The Crash	right	National Review	Right	https://www.allsides.com/news/2018-02-11-0710/crash
Budget - Debt	House passes $4 trillion budget, clears way for Trump tax plan	right	New York Post	Right	https://www.allsides.com/news/2017-10-26-1254/house-passes-4-trillion-budget-clears-way-trump-tax-plan
Budget - Debt	Senate passes $4 trillion budget in crucial step for Trump’s tax overhaul	right	Washington Times	Lean Right	https://www.allsides.com/news/2017-10-20-0635/senate-passes-4-trillion-budget-crucial-step-trump%E2%80%99s-tax-overhaul
Budget - Debt	Congress struggles to explain to voters combo vote to spend billions more, raise debt ceiling	right	Fox News	Lean Right	https://www.allsides.com/news/2017-09-10-1155/congress-struggles-explain-voters-combo-vote-spend-billions-more-raise-debt
Budget - Debt	Ryan: We Will Fund Border Wall	right	Newsmax	Right	https://www.allsides.com/news/2017-08-24-1144/ryan-we-will-fund-border-wall
Budget - Debt	Short-term debt ceiling proposal on lawmakers' minds	left	CNN (Web News)	Lean Left	https://www.allsides.com/news/2013-10-10-0752/short-term-debt-ceiling-proposal-lawmakers-minds
Budget - Debt	As financial markets show signs of worry, White House plans meetings with lawmakers	left	Washington Post	Lean Left	https://www.allsides.com/news/2013-10-09-1627/financial-markets-show-signs-worry-white-house-plans-meetings-lawmakers
Budget - Debt	House Republicans’ shifting demands to fund the government — in one chart	left	Washington Post	Lean Left	https://www.allsides.com/news/2013-10-09-1623/house-republicans%E2%80%99-shifting-demands-fund-government-%E2%80%94-one-chart
Budget - Debt	Military 'death gratuities' on hold until end of shutdown	left	Washington Post	Lean Left	https://www.allsides.com/news/2013-10-09-0721/military-death-gratuities-hold-until-end-shutdown
Budget - Debt	Many in G.O.P. Offer Theory: Default Wouldn't Be That Bad	left	New York Times - News	Lean Left	https://www.allsides.com/news/2015-11-20-0543/many-gop-offer-theory-default-wouldnt-be-bad
Budget - Debt	What the 'sequester' means for you ... and what won't change	center	Christian Science Monitor	Center	https://www.allsides.com/news/2013-03-01-1149/what-sequester-means-you-and-what-wont-change
Budget - Debt	5 Dates To Watch In Budget Showdown	center	NPR News	Center	https://www.allsides.com/news/2013-03-01-1146/5-dates-watch-budget-showdown
Budget - Debt	Revenue Reach	center	FactCheck.org	Center	https://www.allsides.com/news/2013-03-01-0728/revenue-reach
Budget - Debt	Cuts Roll In as Time Runs Out	center	Wall Street Journal - News	Center	https://www.allsides.com/news/2013-03-01-0720/cuts-roll-time-runs-out
Budget - Debt	Deja Vu All Over Again As 'Sequester' Deadline Looms	center	NPR News	Center	https://www.allsides.com/news/2013-03-01-0706/deja-vu-all-over-again-sequester-deadline-looms
Budget - Debt	PRUDEN: Waiting for the repo man in Detroit	right	Washington Times	Lean Right	https://www.allsides.com/news/2015-11-20-0542/pruden-waiting-repo-man-detroit
Budget - Debt	Without big changes, Detroit won't have a second act	right	Reason	Lean Right	https://www.allsides.com/news/2013-07-19-1504/without-big-changes-detroit-wont-have-second-act
Budget - Debt	Obama Takes Romney’s Advice on Detroit	right	Fox News	Lean Right	https://www.allsides.com/news/2013-07-19-1044/obama-takes-romney%E2%80%99s-advice-detroit
Budget - Debt	House passes $638B defense spending bill	right	Washington Times	Lean Right	https://www.allsides.com/news/2013-06-14-1210/house-passes-638b-defense-spending-bill
Budget - Debt	Govt finally ready to make big spending cuts on catfish	right	HotAir	Lean Right	https://www.allsides.com/news/2013-06-01-0854/govt-finally-ready-make-big-spending-cuts-on%C3%83%C2%A2%C3%A2%E2%80%9A%C2%AC%C3%82%C2%A6-catfish
Budget - Debt	The Surreal Logic Of The Debt Ceiling Deniers	left	HuffPost	Left	https://www.allsides.com/news/2015-11-20-0543/surreal-logic-debt-ceiling-deniers
Budget - Debt	On shutdown's 9th day, survivors of fallen troops take center stage	left	CNN (Web News)	Lean Left	https://www.allsides.com/news/2013-10-09-0721/shutdowns-9th-day-survivors-fallen-troops-take-center-stage
Budget - Debt	Why The Debt Ceiling Is Different Than The Shutdown And Worth Freaking Out About	left	ThinkProgress	Left	https://www.allsides.com/news/2013-10-09-1238/why-debt-ceiling-different-shutdown-and-worth-freaking-out-about
Budget - Debt	Obama Reiterates That He Won't Negotiate Until Debt Ceiling Is Raised And Shutdown Is Ended	left	HuffPost	Left	https://www.allsides.com/news/2013-10-08-1332/obama-reiterates-he-wont-negotiate-until-debt-ceiling-raised-and-shutdown-ended
Budget - Debt	Constantly Shifting Majority Supports 'Clean' Govt. Funding in House	left	ABC News	Lean Left	https://www.allsides.com/news/2013-10-08-1331/constantly-shifting-majority-supports-clean-govt-funding-house
Budget - Debt	New Spate of Acrimony in Congress as Cuts Loom	center	Wall Street Journal - News	Center	https://www.allsides.com/news/2013-02-27-0702/new-spate-acrimony-congress-cuts-loom
Budget - Debt	Poll: Americans Divided on Spending Cuts	center	Wall Street Journal - News	Center	https://www.allsides.com/news/2013-02-27-0700/poll-americans-divided-spending-cuts
Budget - Debt	Advocates Warn Sequester Could Mean Big Cuts For The Low-Income	center	NPR News	Center	https://www.allsides.com/news/2013-02-27-0631/advocates-warn-sequester-could-mean-big-cuts-low-income
Budget - Debt	Fresh Front in Budget Battle	center	Wall Street Journal - News	Center	https://www.allsides.com/news/2013-02-25-1321/fresh-front-budget-battle
Budget - Debt	White House Releases New State-by-State Reports on the Impacts of the Sequester	center	Wall Street Journal - News	Center	https://www.allsides.com/news/2013-02-25-0648/white-house-releases-new-state-state-reports-impacts-sequester
Budget - Debt	Remember the debt ceiling? Scandals threaten to stall DC to-do list	right	Fox News	Lean Right	https://www.allsides.com/news/2013-05-21-0908/remember-debt-ceiling-scandals-threaten-stall-dc-do-list
Budget - Debt	The President's Budget for Fiscal Year 2014	right	Whitehouse.gov	Lean Right	https://www.allsides.com/news/2013-05-18-1557/presidents-budget-fiscal-year-2014
Budget - Debt	Projected lower deficit could slow any budget deal	right	Townhall	Right	https://www.allsides.com/news/2013-05-15-1244/projected-lower-deficit-could-slow-any-budget-deal
Budget - Debt	Federal deficit to drop well below $1 trillion	right	Washington Times	Lean Right	https://www.allsides.com/news/2013-05-14-1206/federal-deficit-drop-well-below-1-trillion
Budget - Debt	Marco Rubio - Washington Can't Keep Running From Debt Crisis	right	Townhall	Right	https://www.allsides.com/news/2015-11-20-0542/marco-rubio-washington-cant-keep-running-debt-crisis
Budget - Debt	Obama: Allowing default would be ‘irresponsible’	left	Washington Post	Lean Left	https://www.allsides.com/news/2013-10-08-1327/obama-allowing-default-would-be-%E2%80%98irresponsible%E2%80%99
Budget - Debt	'Shouldn't we be embarrassed?': McCain, Reid denounce denial of death benefits	left	NBCNews.com	Lean Left	https://www.allsides.com/news/2013-10-08-1325/shouldnt-we-be-embarrassed-mccain-reid-denounce-denial-death-benefits
Budget - Debt	Government shutdown unlikely to damage economy, but debt limit could be catastrophe	left	Washington Post	Lean Left	https://www.allsides.com/news/2015-11-20-0543/government-shutdown-unlikely-damage-economy-debt-limit-could-be-catastrophe
Budget - Debt	Obama and the Debt	left	New York Times - News	Lean Left	https://www.allsides.com/news/2015-11-20-0543/obama-and-debt
Budget - Debt	Senate Republicans Flirt With Default	left	HuffPost	Left	https://www.allsides.com/news/2015-11-20-0543/senate-republicans-flirt-default
Budget - Debt	Fresh Front in Budget Battle	center	Wall Street Journal - News	Center	https://www.allsides.com/news/2013-02-25-0646/fresh-front-budget-battle
Budget - Debt	Today's Three Stories To Read About 'The Sequester'	center	NPR News	Center	https://www.allsides.com/news/2013-02-25-0639/todays-three-stories-read-about-sequester
Budget - Debt	Obama administration warns of grim consequences when cuts kick in	center	Christian Science Monitor	Center	https://www.allsides.com/news/2013-02-23-0831/obama-administration-warns-grim-consequences-when-cuts-kick
Budget - Debt	Sequester and public opinion? Advantage Obama.	center	Christian Science Monitor	Center	https://www.allsides.com/news/2013-02-23-0815/sequester-and-public-opinion-advantage-obama
Budget - Debt	Double Take 'Toons: All In A Day's Shirk?	center	NPR News	Center	https://www.allsides.com/news/2013-02-22-0727/double-take-toons-all-days-shirk
Budget - Debt	Federal Reserve Stands by Stimulus Policies, Blames U.S. Lawmakers For Sluggish Economy	right	TheBlaze.com	Right	https://www.allsides.com/news/2013-05-02-0030/federal-reserve-stands-stimulus-policies-blames-us-lawmakers-sluggish-economy
Budget - Debt	Democrats Still Denying Washington Has a Spending Problem	right	Townhall	Right	https://www.allsides.com/news/2015-11-20-0542/democrats-still-denying-washington-has-spending-problem
Budget - Debt	Liberals Lament That FAA Waiver Shows Government Has Enough Money to Do Its Job	right	Reason	Lean Right	https://www.allsides.com/news/2013-04-26-1418/liberals-lament-faa-waiver-shows-government-has-enough-money-do-its-job
Budget - Debt	Obama Sequester Jacking (cartoon)	right	Henry Payne (cartoonist)	Right	https://www.allsides.com/news/2013-04-26-1426/obama-sequester-jacking
Budget - Debt	White House in Full Retreat as FAA Sequester Stunt Backfires	right	Townhall	Right	https://www.allsides.com/news/2013-04-27-1400/white-house-full-retreat-faa-sequester-stunt-backfires
Budget - Debt	Conservatives oppose a hypothetical debt ceiling deal	left	Salon	Left	https://www.allsides.com/news/2013-10-08-0741/conservatives-oppose-hypothetical-debt-ceiling-deal
Budget - Debt	Votes are there to break shutdown, but not the will	left	CNN (Web News)	Lean Left	https://www.allsides.com/news/2015-11-20-0543/votes-are-there-break-shutdown-not-will
Budget - Debt	Democratic cracks open in debt-limit fight	left	Politico	Lean Left	https://www.allsides.com/news/2013-10-08-0741/democratic-cracks-open-debt-limit-fight
Budget - Debt	Right-wing nutjobs' last stand: The debt limit endgame arrives	left	Salon	Left	https://www.allsides.com/news/2015-11-20-0543/right-wing-nutjobs-last-stand-debt-limit-endgame-arrives
Budget - Debt	Cruz: Use debt ceiling debate for leverage	left	CNN (Web News)	Lean Left	https://www.allsides.com/news/2013-10-07-1833/cruz-use-debt-ceiling-debate-leverage
Budget - Debt	Defense Cuts May No Longer Be Political Sacred Cow	center	NPR News	Center	https://www.allsides.com/news/2013-02-21-0647/defense-cuts-may-no-longer-be-political-sacred-cow
Budget - Debt	Rhetoric Turns Harsh as Budget Cuts Loom	center	Wall Street Journal - News	Center	https://www.allsides.com/news/2013-02-20-0658/rhetoric-turns-harsh-budget-cuts-loom
Budget - Debt	Whose Sequester Is It Anyway?	center	NPR News	Center	https://www.allsides.com/news/2013-02-20-0640/whose-sequester-it-anyway
Budget - Debt	Obama Pushes Congress To Avoid Automatic Cuts; GOP Says It's Not The Problem	center	NPR News	Center	https://www.allsides.com/news/2013-02-19-1128/obama-pushes-congress-avoid-automatic-cuts-gop-says-its-not-problem
Budget - Debt	Simpson and Bowles to Offer Up Deficit Fix	center	Wall Street Journal - News	Center	https://www.allsides.com/news/2013-02-19-0641/simpson-and-bowles-offer-deficit-fix
Budget - Debt	House passes bill to end FAA furloughs, now goes to Obama to sign	right	Fox News	Lean Right	https://www.allsides.com/news/2013-04-26-1207/house-passes-bill-end-faa-furloughs-now-goes-obama-sign
Budget - Debt	FAA accused of "shocking" failure on sequesters	right	Washington Times	Lean Right	https://www.allsides.com/news/2013-05-28-1016/faa-accused-shocking-failure-sequesters
Budget - Debt	GOP Weekly Address: "The President's Budget Isn't a Compromise; it's a Blank Check For More Spending and More Debt"	right	Townhall	Right	https://www.allsides.com/news/2013-04-13-1643/gop-weekly-address-presidents-budget-isnt-compromise-its-blank-check-more
Budget - Debt	Obama's budget a blow to immigrant enforcers; funding cut for detentions, states	right	Washington Times	Lean Right	https://www.allsides.com/news/2013-05-28-1016/obamas-budget-blow-immigrant-enforcers-funding-cut-detentions-states
Budget - Debt	Obama doubles estimated cost of health exchanges to $4.4B	right	Washington Times	Lean Right	https://www.allsides.com/news/2013-05-28-1016/obama-doubles-estimated-cost-health-exchanges-44b
Budget - Debt	Obama visits FEMA to pressure Boehner on budget stalemate	left	Washington Post	Lean Left	https://www.allsides.com/news/2013-10-07-1751/obama-visits-fema-pressure-boehner-budget-stalemate
Budget - Debt	Boehner, White House harden stances as shutdown continues, potential default nears	left	Washington Post	Lean Left	https://www.allsides.com/news/2013-10-07-1049/boehner-white-house-harden-stances-shutdown-continues-potential-default-nears
Budget - Debt	White House punts back to Congress over debt ceiling	left	CNN (Web News)	Lean Left	https://www.allsides.com/news/2013-10-07-1047/white-house-punts-back-congress-over-debt-ceiling
Budget - Debt	Boehner Stands Firm On Debt Ceiling	left	HuffPost	Left	https://www.allsides.com/news/2015-11-20-0543/boehner-stands-firm-debt-ceiling
Budget - Debt	Boehner vows no deal on budget or debt limit without spending talks with Obama	left	CNN (Web News)	Lean Left	https://www.allsides.com/news/2013-10-07-0708/boehner-vows-no-deal-budget-or-debt-limit-without-spending-talks-obama
Budget - Debt	Reid Twice Wrong on $2.6 Trillion Ã¢â‚¬ËœCutsÃ¢â‚¬â„¢	center	FactCheck.org	Center	https://www.allsides.com/news/2013-02-08-1355/reid-twice-wrong-26-trillion-%C3%83%C2%A2%C3%A2%E2%80%9A%C2%AC%C3%8B%C5%93cuts%C3%83%C2%A2%C3%A2%E2%80%9A%C2%AC%C3%A2%E2%80%9E%C2%A2
Budget - Debt	Debt Rise Colors Budget Talks	center	Wall Street Journal - News	Center	https://www.allsides.com/news/2013-02-06-0710/debt-rise-colors-budget-talks
Budget - Debt	Obama Calls For Small Package Of Cuts, Tax Changes To Head Off 'Sequester'	center	NPR News	Center	https://www.allsides.com/news/2013-02-05-1202/obama-calls-small-package-cuts-tax-changes-head-sequester
Budget - Debt	Spending Cuts Including to Defense Seen to Start in March	center	Bloomberg	Center	https://www.allsides.com/news/2013-02-03-0824/spending-cuts-including-defense-seen-start-march
Budget - Debt	The risks of aiming low in deficit reduction	center	Christian Science Monitor	Center	https://www.allsides.com/news/2013-02-03-0806/risks-aiming-low-deficit-reduction
Budget - Debt	Yes, Virginia, there really is a way to balance the budget	right	Fox News	Lean Right	https://www.allsides.com/news/2013-05-28-1016/yes-virginia-there-really-way-balance-budget
Budget - Debt	Obama Is Set to Become the First President to Ever Do This	right	TheBlaze.com	Right	https://www.allsides.com/news/2013-05-28-1016/obama-set-become-first-president-ever-do
Budget - Debt	Republicans rip 'unbalanced' budget proposal, bristle at proposed tax hikes	right	Fox News	Lean Right	https://www.allsides.com/news/2013-04-10-1217/republicans-rip-unbalanced-budget-proposal-bristle-proposed-tax-hikes
Budget - Debt	Obama's budget faces bipartisan opposition	right	Washington Times	Lean Right	https://www.allsides.com/news/2013-04-10-0714/obamas-budget-faces-bipartisan-opposition
Budget - Debt	Obama sends Congress $3.77T spending plan, riles both sides	right	Fox News	Lean Right	https://www.allsides.com/news/2013-05-28-1016/obama-sends-congress-377t-spending-plan-riles-both-sides
Budget - Debt	Government's work stacking up a week into shutdown	left	Salon	Left	https://www.allsides.com/news/2013-10-07-0708/governments-work-stacking-week-shutdown
Budget - Debt	A Federal Budget Crisis Months in the Planning	left	New York Times - News	Lean Left	https://www.allsides.com/news/2013-10-06-1055/federal-budget-crisis-months-planning
Budget - Debt	Rand Paul: It’s ‘irresponsible’ of Obama to talk about default	left	Washington Post	Lean Left	https://www.allsides.com/news/2013-10-06-1050/rand-paul-it%E2%80%99s-%E2%80%98irresponsible%E2%80%99-obama-talk-about-default
Budget - Debt	Jack Lew: President Has 'No Option' To Pay Bills If Debt Ceiling Breached	left	HuffPost	Left	https://www.allsides.com/news/2013-10-06-1039/jack-lew-president-has-no-option-pay-bills-if-debt-ceiling-breached
Budget - Debt	Cruz: Use debt ceiling debate for leverage	left	CNN (Web News)	Lean Left	https://www.allsides.com/news/2013-10-06-1039/cruz-use-debt-ceiling-debate-leverage
Budget - Debt	Senate to Vote on Debt Limit	center	Wall Street Journal - News	Center	https://www.allsides.com/news/2013-01-31-1200/senate-vote-debt-limit
Budget - Debt	Will Economic Contraction Affect Debate Over Sequester?	center	NPR News	Center	https://www.allsides.com/news/2013-01-31-0612/will-economic-contraction-affect-debate-over-sequester
Budget - Debt	House Passes GOP's Debt-Ceiling Plan; Senate Democrats Offer Their Support	center	NPR News	Center	https://www.allsides.com/news/2013-01-23-1332/house-passes-gops-debt-ceiling-plan-senate-democrats-offer-their-support
Budget - Debt	White House 'Welcomes' House Vote On Extending Debt Limit	center	NPR News	Center	https://www.allsides.com/news/2013-01-22-1345/white-house-welcomes-house-vote-extending-debt-limit
Budget - Debt	GOP Weighs Short Debt-Limit Rise	center	Wall Street Journal - News	Center	https://www.allsides.com/news/2013-01-18-0722/gop-weighs-short-debt-limit-rise
Budget - Debt	What To Expect From the Coming Obama Budget	right	Townhall	Right	https://www.allsides.com/news/2013-05-28-1016/what-expect-coming-obama-budget
Budget - Debt	WH touts Obama budget, says Republicans want to 'double down' on rejected Romney plan	right	Fox News	Lean Right	https://www.allsides.com/news/2013-04-07-1248/wh-touts-obama-budget-says-republicans-want-double-down-rejected-romney-plan
Budget - Debt	Boehner pans ObamaÃ¢â‚¬â„¢s offer to trade Social Security change for tax hikes	right	Fox News	Lean Right	https://www.allsides.com/news/2013-04-05-1153/boehner-pans-obama%C3%83%C2%A2%C3%A2%E2%80%9A%C2%AC%C3%A2%E2%80%9E%C2%A2s-offer-trade-social-security-change-tax-hikes
Budget - Debt	Change: White House Urges Flexibility on Sequester Reductions	right	Townhall	Right	https://www.allsides.com/news/2013-04-05-1137/change-white-house-urges-flexibility-sequester-reductions
Budget - Debt	Obama sequesters own salary, plans to give back 5 percent of pay	right	Washington Times	Lean Right	https://www.allsides.com/news/2013-04-03-1437/obama-sequesters-own-salary-plans-give-back-5-percent-pay
Budget - Debt	G.O.P. Elders See Liabilities in Shutdown	left	New York Times - News	Lean Left	https://www.allsides.com/news/2015-11-20-0543/gop-elders-see-liabilities-shutdown
Budget - Debt	Republican State Legislators Call For End To Shutdown	left	HuffPost	Left	https://www.allsides.com/news/2013-10-03-1503/republican-state-legislators-call-end-shutdown
Budget - Debt	Capitol Hill shooting halts debate over government shutdown	left	CNN (Web News)	Lean Left	https://www.allsides.com/news/2013-10-03-1445/capitol-hill-shooting-halts-debate-over-government-shutdown
Budget - Debt	John Boehner, between a rock and a hard place on shutdown and debt limit	left	Washington Post	Lean Left	https://www.allsides.com/news/2015-11-20-0543/john-boehner-between-rock-and-hard-place-shutdown-and-debt-limit
Budget - Debt	In Showdown With G.O.P., a Scrappy Reid Plays Hardball	left	New York Times - News	Lean Left	https://www.allsides.com/news/2013-10-03-0716/showdown-gop-scrappy-reid-plays-hardball
Budget - Debt	Going Big On Deficit Reduction Is Dead. Now What?	center	Brookings Institution	Center	https://www.allsides.com/news/2015-11-20-0541/going-big-deficit-reduction-dead-now-what
Budget - Debt	Obama: I Will Not Let Deficit Talks Be Tied To Another Debt Ceiling Debate	center	NPR News	Center	https://www.allsides.com/news/2013-01-14-1027/obama-i-will-not-let-deficit-talks-be-tied-another-debt-ceiling-debate
Budget - Debt	Where Is the Urgency on the Debt Ceiling?	center	Brookings Institution	Center	https://www.allsides.com/news/2015-11-20-0541/where-urgency-debt-ceiling
Budget - Debt	Battle Lines Drawn on Budget	center	Wall Street Journal - News	Center	https://www.allsides.com/news/2013-01-07-1033/battle-lines-drawn-budget
Budget - Debt	Could Reviving Earmarks Get Congress Moving Again?	center	NPR News	Center	https://www.allsides.com/news/2013-01-06-1650/could-reviving-earmarks-get-congress-moving-again
Budget - Debt	White House throwing star-studded concert despite sequester	right	Fox News	Lean Right	https://www.allsides.com/news/2013-04-03-1424/white-house-throwing-star-studded-concert-despite-sequester
Budget - Debt	Despite sequester, Obama?s egg roll rolls on	right	Washington Times	Lean Right	https://www.allsides.com/news/2013-04-01-1204/despite-sequester-obamas-egg-roll-rolls
Budget - Debt	Lawmakers question TSA $50M uniform contract in light of sequester	right	Fox News	Lean Right	https://www.allsides.com/news/2013-03-29-1432/lawmakers-question-tsa-50m-uniform-contract-light-sequester
Budget - Debt	What to Cut: Red tape stalls firing of ineffective federal workers	right	Fox News	Lean Right	https://www.allsides.com/news/2013-03-27-1435/what-cut-red-tape-stalls-firing-ineffective-federal-workers
Budget - Debt	Long-awaited vote on Senate budget exposes cracks among Democrats	right	Fox News	Lean Right	https://www.allsides.com/news/2013-03-23-1356/long-awaited-vote-senate-budget-exposes-cracks-among-democrats
Budget - Debt	Here's How The Government Shutdown Is Hurting Your State	left	HuffPost	Left	https://www.allsides.com/news/2015-11-20-0543/heres-how-government-shutdown-hurting-your-state
Budget - Debt	Government shutdown: Why many Republicans have no reason to deal	left	Politico	Lean Left	https://www.allsides.com/news/2015-11-20-0543/government-shutdown-why-many-republicans-have-no-reason-deal
Budget - Debt	No end in sight to government shutdown after 'unproductive' White House meeting	left	CNN (Web News)	Lean Left	https://www.allsides.com/news/2015-11-20-0543/no-end-sight-government-shutdown-after-unproductive-white-house-meeting
Budget - Debt	Government shutdown: GOP moderates huddle as conservatives set agenda	left	CNN (Web News)	Lean Left	https://www.allsides.com/news/2015-11-20-0543/government-shutdown-gop-moderates-huddle-conservatives-set-agenda
Budget - Debt	Progress? Obama, congressional leaders to talk on shutdown	left	CNN (Web News)	Lean Left	https://www.allsides.com/news/2013-10-02-1425/progress-obama-congressional-leaders-talk-shutdown
Budget - Debt	The Fiscal Cliff Deal and Our Long-Run Budget Challenge	center	Brookings Institution	Center	https://www.allsides.com/news/2015-11-20-0541/fiscal-cliff-deal-and-our-long-run-budget-challenge
Budget - Debt	Mr. Boehner, Tear Down This Debt Ceiling!	center	Brookings Institution	Center	https://www.allsides.com/news/2015-11-20-0541/mr-boehner-tear-down-debt-ceiling
Budget - Debt	How Big Deficits Became the Norm	center	Wall Street Journal - News	Center	https://www.allsides.com/news/2013-01-14-2114/how-big-deficits-became-norm
Budget - Debt	Boehner: Filibuster change 'clearly designed to marginalize' GOP Senators	center	Christian Science Monitor	Center	https://www.allsides.com/news/2012-11-30-1319/boehner-filibuster-change-clearly-designed-marginalize-gop-senators
Budget - Debt	Debt Talks A 'Roosevelt Moment' For Obama	center	NPR News	Center	https://www.allsides.com/news/2012-11-18-1718/debt-talks-roosevelt-moment-obama
Budget - Debt	Guy Benson - Poll: 85 Percent of Americans Support Requiring a Balanced Federal Budget	right	Townhall	Right	https://www.allsides.com/news/2013-03-22-1312/guy-benson-poll-85-percent-americans-support-requiring-balanced-federal-budget
Budget - Debt	The 50 percent solution	right	Charles Krauthammer	Lean Right	https://www.allsides.com/news/2015-11-20-0541/50-percent-solution
Budget - Debt	House passes GOP budget plan promising deep cuts	right	Fox News	Lean Right	https://www.allsides.com/news/2013-03-21-1240/house-passes-gop-budget-plan-promising-deep-cuts
Budget - Debt	Bipartisan House Majority Defeats Senate's Unbalanced Budget	right	Townhall	Right	https://www.allsides.com/news/2013-03-21-1201/bipartisan-house-majority-defeats-senates-unbalanced-budget
Budget - Debt	Congress works on budget for both 2013 and future	right	Townhall	Right	https://www.allsides.com/news/2013-03-19-0641/congress-works-budget-both-2013-and-future
Budget - Debt	‘Exasperated’ Obama cancels part of Asia trip, calls congressional leaders to White House	left	Washington Post	Lean Left	https://www.allsides.com/news/2013-10-02-1423/%E2%80%98exasperated%E2%80%99-obama-cancels-part-asia-trip-calls-congressional-leaders-white
Budget - Debt	Shutdown could be shock therapy	left	CNN (Web News)	Lean Left	https://www.allsides.com/news/2013-10-02-1402/shutdown-could-be-shock-therapy
Budget - Debt	House Now Has The Votes To End Government Shutdown, But It Won't	left	HuffPost	Left	https://www.allsides.com/news/2013-10-02-1355/house-now-has-votes-end-government-shutdown-it-wont
Budget - Debt	In D.C., compromise is a dirty word (and should be)	left	Washington Post	Lean Left	https://www.allsides.com/news/2015-11-20-0543/dc-compromise-dirty-word-and-should-be
Budget - Debt	House G.O.P. Pushes Piecemeal Approach as Democrats Stand Firm	left	New York Times - News	Lean Left	https://www.allsides.com/news/2013-10-02-0719/house-gop-pushes-piecemeal-approach-democrats-stand-firm
Budget - Debt	White HouseÃ¢â‚¬â„¢s Deficit Test: Finding a Bipartisan Bloc	center	Wall Street Journal - News	Center	https://www.allsides.com/news/2012-11-18-1711/white-house%C3%83%C2%A2%C3%A2%E2%80%9A%C2%AC%C3%A2%E2%80%9E%C2%A2s-deficit-test-finding-bipartisan-bloc
Budget - Debt	Obama, Boehner Open to Bargain	center	Wall Street Journal - News	Center	https://www.allsides.com/news/2012-11-10-1718/obama-boehner-open-bargain
Budget - Debt	Public Would Accept Tax Hikes in Debt Deal	center	National Journal	Center	https://www.allsides.com/news/2012-10-20-0020/public-would-accept-tax-hikes-debt-deal
Budget - Debt	Not All Deficit Reduction is Made Equal: Three Tips For ObamaÃ¢â‚¬â„¢s Second Term	center	Brookings Institution	Center	https://www.allsides.com/news/2012-10-20-0009/not-all-deficit-reduction-made-equal-three-tips-obama%C3%83%C2%A2%C3%A2%E2%80%9A%C2%AC%C3%A2%E2%80%9E%C2%A2s-second-term
Budget - Debt	Sen. Bob Corker: Grand bargain fiscal deal possible	right	Washington Times	Lean Right	https://www.allsides.com/news/2015-11-20-0541/sen-bob-corker-grand-bargain-fiscal-deal-possible
Budget - Debt	Corker: Congress can reach a grand bargain, but only if Obama 'gets serious'	right	Fox News	Lean Right	https://www.allsides.com/news/2015-11-20-0541/corker-congress-can-reach-grand-bargain-only-if-obama-gets-serious
Budget - Debt	Democrats? budget a ?left-wing manifesto,? says Mitch McConnell	right	Washington Times	Lean Right	https://www.allsides.com/news/2013-03-15-0733/democrats-budget-left-wing-manifesto-says-mitch-mcconnell
Budget - Debt	?Let Me Ask the Question Again?: GOP Sen. Grills Dem Staffers Over Budget Proposal	right	TheBlaze.com	Right	https://www.allsides.com/news/2013-03-15-0733/let-me-ask-question-again-gop-sen-grills-dem-staffers-over-budget-proposal
Budget - Debt	Guy Benson - No, Paul Ryan's Budget Doesn't Maintain the Obamacare Tax Hikes	right	Townhall	Right	https://www.allsides.com/news/2013-03-14-1244/guy-benson-no-paul-ryans-budget-doesnt-maintain-obamacare-tax-hikes
Budget - Debt	Congress Has No Clue How To End Shutdown	left	HuffPost	Left	https://www.allsides.com/news/2015-11-20-0543/congress-has-no-clue-how-end-shutdown
Budget - Debt	White House: Obama would veto 'piecemeal' funding bills	left	Politico	Lean Left	https://www.allsides.com/news/2013-10-02-0719/white-house-obama-would-veto-piecemeal-funding-bills
Budget - Debt	Taxpayers, you deserve your money back	left	CNN (Web News)	Lean Left	https://www.allsides.com/news/2015-11-20-0543/taxpayers-you-deserve-your-money-back
Budget - Debt	Vulnerable Republicans: End the shutdown	left	Politico	Lean Left	https://www.allsides.com/news/2013-10-01-1246/vulnerable-republicans-end-shutdown
Budget - Debt	Stalemate Obama rips GOP for shutdown	left	CNN (Web News)	Lean Left	https://www.allsides.com/news/2013-10-01-1243/stalemate-obama-rips-gop-shutdown
Budget - Debt	Confirmed: Senate Democrats' Budget Accelerates Spending, Never Balances	right	Townhall	Right	https://www.allsides.com/news/2013-03-14-0806/confirmed-senate-democrats-budget-accelerates-spending-never-balances
Budget - Debt	SENATE DEMSÃ¢â‚¬â„¢ FIRST PROPOSED BUDGET IN 4 YEARS ADDS $4 TRILLION TO NATIONAL DEBT, INCLUDES $1 TRILLION IN NEW TAX HIKES	right	TheBlaze.com	Right	https://www.allsides.com/news/2013-03-14-0632/senate-dems%C3%83%C2%A2%C3%A2%E2%80%9A%C2%AC%C3%A2%E2%80%9E%C2%A2-first-proposed-budget-4-years-adds-4-trillion-national-debt
Budget - Debt	Obama meets with House Republicans, downplays 'immediate' debt crisis	right	Fox News	Lean Right	https://www.allsides.com/news/2013-03-13-1410/obama-meets-house-republicans-downplays-immediate-debt-crisis
Budget - Debt	Obama: My goal isnÃ¢â‚¬â„¢t to balance budget	right	Washington Times	Lean Right	https://www.allsides.com/news/2013-03-13-0751/obama-my-goal-isn%C3%83%C2%A2%C3%A2%E2%80%9A%C2%AC%C3%A2%E2%80%9E%C2%A2t-balance-budget
Budget - Debt	Sequester cuts hit tuition for soldiers, aid for homeless veterans	right	Fox News	Lean Right	https://www.allsides.com/news/2013-03-13-0704/sequester-cuts-hit-tuition-soldiers-aid-homeless-veterans
Budget - Debt	White House budget director takes hard line on border wall, as threat of government shutdown looms	left	Washington Post	Lean Left	https://www.allsides.com/news/2017-04-23-0911/white-house-budget-director-takes-hard-line-border-wall-threat-government
Budget - Debt	Fact Check: Budget Director’s Claims That Programs Don’t Work	left	New York Times - News	Lean Left	https://www.allsides.com/news/2017-03-18-1203/fact-check-budget-director%E2%80%99s-claims-programs-don%E2%80%99t-work
Budget - Debt	Washington prepares for budget cuts, culture changes	left	CNN (Web News)	Lean Left	https://www.allsides.com/news/2017-03-10-0914/washington-prepares-budget-cuts-culture-changes
Budget - Debt	OPINION: Hillary Clinton’s Bad Promise on Debt	left	Guest Writer - Left	Lean Left	https://www.allsides.com/news/2016-10-31-0751/opinion-hillary-clinton%E2%80%99s-bad-promise-debt
Budget - Debt	Great, Donald Trump Threatened To Default On The National Debt	left	HuffPost	Left	https://www.allsides.com/news/2016-05-07-0844/great-donald-trump-threatened-default-national-debt
Budget - Debt	U.S. Military’s Space in Trump Tower Costs $130,000 a Month	center	Wall Street Journal - News	Center	https://www.allsides.com/news/2017-07-20-2226/us-military%E2%80%99s-space-trump-tower-costs-130000-month
Budget - Debt	GOP leaders have few sure votes on debt ceiling	center	The Hill	Center	https://www.allsides.com/news/2017-07-03-1016/gop-leaders-have-few-sure-votes-debt-ceiling
Budget - Debt	Maine, New Jersey lawmakers scramble to end partial government shutdowns	center	Reuters	Center	https://www.allsides.com/news/2017-07-02-0956/maine-new-jersey-lawmakers-scramble-end-partial-government-shutdowns
Budget - Debt	What the Federal Budget Does With Your Money	center	Lifehacker	Center	https://www.allsides.com/news/2017-05-25-1424/what-federal-budget-does-your-money
Budget - Debt	Here's the truth about Meals on Wheels in Trump's budget	center	USA TODAY	Center	https://www.allsides.com/news/2017-03-19-1016/heres-truth-about-meals-wheels-trumps-budget
Budget - Debt	Pelosi: Dems in no hurry to help GOP with debt ceiling	right	Washington Times	Lean Right	https://www.allsides.com/news/2017-08-24-1138/pelosi-dems-no-hurry-help-gop-debt-ceiling
Budget - Debt	Trump banned transgender people in military to save border wall funding: Report	right	Washington Examiner	Lean Right	https://www.allsides.com/news/2017-07-28-1356/trump-banned-transgender-people-military-save-border-wall-funding-report
Budget - Debt	Trump’s budget cuts deficits, but never reaches balance: CBO	right	Washington Times	Lean Right	https://www.allsides.com/news/2017-07-13-1049/trump%E2%80%99s-budget-cuts-deficits-never-reaches-balance-cbo
Budget - Debt	The Best Budget Since Reagan	right	Guest Writer - Right	Lean Right	https://www.allsides.com/news/2017-05-27-0918/best-budget-reagan
Budget - Debt	'Demagoguery at the Highest Level': Mulvaney Slams Dems' 'Lies' About Budget	right	Fox News	Lean Right	https://www.allsides.com/news/2017-05-25-1422/demagoguery-highest-level-mulvaney-slams-dems-lies-about-budget-share-email
Budget - Debt	House GOP's new strategy: Reopen popular parts of government	left	Los Angeles Times	Lean Left	https://www.allsides.com/news/2013-10-01-1233/house-gops-new-strategy-reopen-popular-parts-government
Budget - Debt	President Obama Urges GOP to Abandon 'Ideological Crusade,' End Shutdown	left	ABC News	Lean Left	https://www.allsides.com/news/2013-10-01-1232/president-obama-urges-gop-abandon-ideological-crusade-end-shutdown
Budget - Debt	Government Shutdown Begins As Congress Fails To Pass Continuing Resolution	left	HuffPost	Left	https://www.allsides.com/news/2013-10-01-1230/government-shutdown-begins-congress-fails-pass-continuing-resolution
Budget - Debt	Government shutdown begins; Senate rejects latest House proposal	left	Washington Post	Lean Left	https://www.allsides.com/news/2015-11-20-0543/government-shutdown-begins-senate-rejects-latest-house-proposal
Budget - Debt	Obama Confident, but Wary of Economic Fallout	left	New York Times - News	Lean Left	https://www.allsides.com/news/2015-11-20-0543/obama-confident-wary-economic-fallout
Budget - Debt	OBAMA: DEBT CRISIS? THEREÃ¢â‚¬â„¢S NO Ã¢â‚¬ËœIMMEDIATEÃ¢â‚¬â„¢ DEBT CRISIS!	right	TheBlaze.com	Right	https://www.allsides.com/news/2013-03-14-0651/obama-debt-crisis-there%C3%83%C2%A2%C3%A2%E2%80%9A%C2%AC%C3%A2%E2%80%9E%C2%A2s-no-%C3%83%C2%A2%C3%A2%E2%80%9A%C2%AC%C3%8B%C5%93immediate%C3%83%C2%A2%C3%A2%E2%80%9A%C2%AC%C3%A2%E2%80%9E%C2%A2-debt-crisis
Budget - Debt	Obama's Propaganda Machine: Your Kids Aren't Safe at School, You Know	right	Townhall	Right	https://www.allsides.com/news/2013-03-13-0646/obamas-propaganda-machine-your-kids-arent-safe-school-you-know
Budget - Debt	Sequester cuts hit tuition for soldiers, aid for homeless veterans	right	Fox News	Lean Right	https://www.allsides.com/news/2013-03-12-2119/sequester-cuts-hit-tuition-soldiers-aid-homeless-veterans
Budget - Debt	House Republican plan aims to balance budget in 10 years, without tax hikes	right	Fox News	Lean Right	https://www.allsides.com/news/2013-03-13-0706/house-republican-plan-aims-balance-budget-10-years-without-tax-hikes
Budget - Debt	Paul Ryan: The GOP Plan to Balance the Budget by 2023	right	Wall Street Journal - Editorial	Lean Right	https://www.allsides.com/news/2013-03-12-0701/paul-ryan-gop-plan-balance-budget-2023
Budget - Debt	Conservatives With a Cause: "We're Right"	left	New York Times - News	Lean Left	https://www.allsides.com/news/2015-11-20-0543/conservatives-cause-were-right
Budget - Debt	Congress Plunges Nation Into Chaos	left	HuffPost	Left	https://www.allsides.com/news/2013-10-01-0753/congress-plunges-nation-chaos
Budget - Debt	Shutdown could be shock therapy	left	CNN (Web News)	Lean Left	https://www.allsides.com/news/2015-11-20-0543/shutdown-could-be-shock-therapy
Budget - Debt	Senate for fourth time rejects House anti-Obamacare provisions	left	CNN (Web News)	Lean Left	https://www.allsides.com/news/2015-11-20-0543/senate-fourth-time-rejects-house-anti-obamacare-provisions
Budget - Debt	Washington braces for the first shutdown of the national government in 17 years	left	Washington Post	Lean Left	https://www.allsides.com/news/2013-09-30-0732/washington-braces-first-shutdown-national-government-17-years
Budget - Debt	Rep. Paul Ryan's Budget Would Repeal Obamacare	right	CBN	Right	https://www.allsides.com/news/2013-03-12-0637/rep-paul-ryans-budget-would-repeal-obamacare
Budget - Debt	JAY CARNEY SNAPS AT NPR REPORTER OVER BUDGET QUESTION	right	TheBlaze.com	Right	https://www.allsides.com/news/2013-03-12-0624/jay-carney-snaps-npr-reporter-over-budget-question
Budget - Debt	Senate Democrats unveil bipartisan-backed government funding bill	right	Fox News	Lean Right	https://www.allsides.com/news/2013-03-12-0622/senate-democrats-unveil-bipartisan-backed-government-funding-bill
Budget - Debt	SEQUESTER WEEK TWO Ã¢â‚¬â€ HOW WE DOING?	right	TheBlaze.com	Right	https://www.allsides.com/news/2013-03-11-0637/sequester-week-two-%C3%83%C2%A2%C3%A2%E2%80%9A%C2%AC%C3%A2%E2%82%AC%C2%9D-how-we-doing
Budget - Debt	Ryan: New House Republican budget includes ObamaCare repeal	right	Fox News	Lean Right	https://www.allsides.com/news/2013-03-10-0918/ryan-new-house-republican-budget-includes-obamacare-repeal
Budget - Debt	For the Washington Area, a Second Lightning Strike	left	New York Times - News	Lean Left	https://www.allsides.com/news/2015-11-20-0543/washington-area-second-lightning-strike
Budget - Debt	Senate Action on Health Law Moves to Brink of Shutdown	left	New York Times - News	Lean Left	https://www.allsides.com/news/2015-11-20-0543/senate-action-health-law-moves-brink-shutdown
Budget - Debt	Government shutdown threat is getting very old, very fast	left	CNN (Web News)	Lean Left	https://www.allsides.com/news/2013-09-30-0732/government-shutdown-threat-getting-very-old-very-fast
Budget - Debt	CNN Poll: GOP would bear the brunt of shutdown blame	left	CNN (Web News)	Lean Left	https://www.allsides.com/news/2015-11-20-0543/cnn-poll-gop-would-bear-brunt-shutdown-blame
Budget - Debt	$300 Million in Detroit Aid, but No Bailout	left	New York Times - News	Lean Left	https://www.allsides.com/news/2015-11-20-0543/300-million-detroit-aid-no-bailout
Budget - Debt	Rep. Paul Ryan: Budget assumes repeal of 'Obamacare'	right	Washington Times	Lean Right	https://www.allsides.com/news/2013-03-10-0909/rep-paul-ryan-budget-assumes-repeal-obamacare
Budget - Debt	Crumble: Fact-Checkers, Congress, Voters Reject Obama's Sequester Hype	right	Townhall	Right	https://www.allsides.com/news/2013-03-07-1238/crumble-fact-checkers-congress-voters-reject-obamas-sequester-hype
Budget - Debt	Obama Falls Farther Behind in Spending Fight	right	Fox News	Lean Right	https://www.allsides.com/news/2013-03-07-0620/obama-falls-farther-behind-spending-fight
Budget - Debt	Leaked email adds fuel to claims White House playing politics over impact of cuts	right	Fox News	Lean Right	https://www.allsides.com/news/2013-03-06-1342/leaked-email-adds-fuel-claims-white-house-playing-politics-over-impact-cuts
Budget - Debt	IRS mum, but sequester isnÃ¢â‚¬â„¢t likely to stall Obamacare taxes	right	Washington Times	Lean Right	https://www.allsides.com/news/2013-03-06-0645/irs-mum-sequester-isn%C3%83%C2%A2%C3%A2%E2%80%9A%C2%AC%C3%A2%E2%80%9E%C2%A2t-likely-stall-obamacare-taxes
Budget - Debt	Senate Is Set to Vote on Budget Bill as House Weighs Options	left	New York Times - News	Lean Left	https://www.allsides.com/news/2015-11-20-0543/senate-set-vote-budget-bill-house-weighs-options
Budget - Debt	Senate Set To Pass Bill Averting Disaster	left	HuffPost	Left	https://www.allsides.com/news/2015-11-20-0543/senate-set-pass-bill-averting-disaster
Budget - Debt	House Republicans explore strategy to avoid federal government shutdown	left	Washington Post	Lean Left	https://www.allsides.com/news/2013-09-26-0755/house-republicans-explore-strategy-avoid-federal-government-shutdown
Budget - Debt	Lasting Damage From the Budget Fight	left	New York Times - News	Lean Left	https://www.allsides.com/news/2015-11-20-0543/lasting-damage-budget-fight
Budget - Debt	Government shutdown: House GOP ponders next move in shutdown fight	left	Politico	Lean Left	https://www.allsides.com/news/2015-11-20-0543/government-shutdown-house-gop-ponders-next-move-shutdown-fight
Budget - Debt	Leaked email adds fuel to claims White House playing politics over impact of cuts	right	Fox News	Lean Right	https://www.allsides.com/news/2013-03-06-0622/leaked-email-adds-fuel-claims-white-house-playing-politics-over-impact-cuts
Budget - Debt	House Republicans unveil government funding measure	right	Fox News	Lean Right	https://www.allsides.com/news/2013-03-05-0626/house-republicans-unveil-government-funding-measure
Budget - Debt	Airports to Janet Napolitano: YouÃ¢â‚¬â„¢re wrong about delays	right	Washington Times	Lean Right	https://www.allsides.com/news/2013-03-05-0605/airports-janet-napolitano-you%C3%83%C2%A2%C3%A2%E2%80%9A%C2%AC%C3%A2%E2%80%9E%C2%A2re-wrong-about-delays
Budget - Debt	White House retreats from doomsday spending cuts predictions, but keeps blame on Republicans	right	Fox News	Lean Right	https://www.allsides.com/news/2013-03-04-0644/white-house-retreats-doomsday-spending-cuts-predictions-keeps-blame-republicans
Budget - Debt	Despite Washington angst, officials appear resigned to sequester cuts	right	Fox News	Lean Right	https://www.allsides.com/news/2013-03-04-0641/despite-washington-angst-officials-appear-resigned-sequester-cuts
Budget - Debt	Republicans shun shutdown over Obamacare but flirt with debt default	left	Politico	Lean Left	https://www.allsides.com/news/2015-11-20-0543/republicans-shun-shutdown-over-obamacare-flirt-debt-default
Budget - Debt	House GOP Considers Shutdown Options	left	HuffPost	Left	https://www.allsides.com/news/2015-11-20-0543/house-gop-considers-shutdown-options
Budget - Debt	Analysis: Why a government shutdown (probably) won't happen	left	CNN (Web News)	Lean Left	https://www.allsides.com/news/2013-09-26-0755/analysis-why-government-shutdown-probably-wont-happen
Budget - Debt	Democrats see GOP shutdown threat as opening for 2014 election gains	left	Washington Post	Lean Left	https://www.allsides.com/news/2013-09-25-1433/democrats-see-gop-shutdown-threat-opening-2014-election-gains
Budget - Debt	How government shutdown would hurt Main Street	left	CNN (Web News)	Lean Left	https://www.allsides.com/news/2015-11-20-0543/how-government-shutdown-would-hurt-main-street
Budget - Debt	YOUNG: Washington still doesnÃ¢â‚¬â„¢t get it	right	Washington Times	Lean Right	https://www.allsides.com/news/2013-03-02-0845/young-washington-still-doesn%C3%83%C2%A2%C3%A2%E2%80%9A%C2%AC%C3%A2%E2%80%9E%C2%A2t-get-it
Budget - Debt	Video: Obama blames Republicans for not coming around sequester	right	Fox News	Lean Right	https://www.allsides.com/news/2013-03-01-1109/video-obama-blames-republicans-not-coming-around-sequester
Budget - Debt	PAUL: Sequestration doesnÃ¢â‚¬â„¢t cut nearly enough	right	Washington Times	Lean Right	https://www.allsides.com/news/2013-03-01-0714/paul-sequestration-doesn%C3%83%C2%A2%C3%A2%E2%80%9A%C2%AC%C3%A2%E2%80%9E%C2%A2t-cut-nearly-enough
Budget - Debt	Sequestration process begins: Congress fails to reach agreement on budget fixes before deadline	right	Washington Times	Lean Right	https://www.allsides.com/news/2013-03-01-0711/sequestration-process-begins-congress-fails-reach-agreement-budget-fixes
Budget - Debt	White House to enact sequester cuts Friday, amid questions over impact	right	Fox News	Lean Right	https://www.allsides.com/news/2013-03-01-0649/white-house-enact-sequester-cuts-friday-amid-questions-over-impact
Budget - Debt	Shutdown Countdown: 6 Days To Go	left	ABC News	Lean Left	https://www.allsides.com/news/2013-09-24-1136/shutdown-countdown-6-days-go
Budget - Debt	After past shutdowns, Congress gave federal workers back pay. This time? Don't count on it.	left	Washington Post	Lean Left	https://www.allsides.com/news/2015-11-20-0543/after-past-shutdowns-congress-gave-federal-workers-back-pay-time-dont-count-it
Budget - Debt	Opinion: How Congress could blow up economy	left	Politico	Lean Left	https://www.allsides.com/news/2013-09-24-0733/opinion-how-congress-could-blow-economy
Budget - Debt	Gingrich: Obama's big debt limit deception	left	CNN (Web News)	Lean Left	https://www.allsides.com/news/2013-09-23-1543/gingrich-obamas-big-debt-limit-deception
Budget - Debt	What the GOP can learn from Putin	left	Washington Post	Lean Left	https://www.allsides.com/news/2015-11-20-0543/what-gop-can-learn-putin
Budget - Debt	Economic Armageddon? Republicans call sequester warnings hype	right	Fox News	Lean Right	https://www.allsides.com/news/2013-02-27-1432/economic-armageddon-republicans-call-sequester-warnings-hype
Budget - Debt	The Truth About Sequestration: Will It Harm American Security?	right	Townhall	Right	https://www.allsides.com/news/2013-02-27-0734/truth-about-sequestration-will-it-harm-american-security
Budget - Debt	Boehner: Senate Democrats Should "Get Off Their Ass" and Do Their Job	right	Townhall	Right	https://www.allsides.com/news/2013-02-27-0733/boehner-senate-democrats-should-get-their-ass-and-do-their-job
Budget - Debt	Phil Gramm: Obama and the Sequester Scare	right	Wall Street Journal - Editorial	Lean Right	https://www.allsides.com/news/2013-02-27-0704/phil-gramm-obama-and-sequester-scare
Budget - Debt	The sequester: Answers to your questions	right	Washington Times	Lean Right	https://www.allsides.com/news/2013-02-27-0647/sequester-answers-your-questions
Budget - Debt	Congress: will it be a government shutdown or budget compromise?	left	CNN (Web News)	Lean Left	https://www.allsides.com/news/2015-11-20-0543/congress-will-it-be-government-shutdown-or-budget-compromise
Budget - Debt	Lawmakers scale back ambitions as government shutdown looms	left	Washington Post	Lean Left	https://www.allsides.com/news/2013-09-20-0714/lawmakers-scale-back-ambitions-government-shutdown-looms
Budget - Debt	Pressed From His Right, Speaker Yields on a Budget Showdown	left	New York Times - News	Lean Left	https://www.allsides.com/news/2015-11-20-0543/pressed-his-right-speaker-yields-budget-showdown
Budget - Debt	Shutdown sparring a warm-up for debt fight	left	Politico	Lean Left	https://www.allsides.com/news/2015-11-20-0543/shutdown-sparring-warm-debt-fight
Budget - Debt	Obama Accuses Republicans Of Extortion Over Raising The Debt Ceiling	left	HuffPost	Left	https://www.allsides.com/news/2013-09-18-1243/obama-accuses-republicans-extortion-over-raising-debt-ceiling
Budget - Debt	Obama's cynical sequester strategy	right	Fox News	Lean Right	https://www.allsides.com/news/2013-02-27-0726/obamas-cynical-sequester-strategy
Budget - Debt	White House raises terror threat, warns illegals could flood borders after sequester cuts	right	Washington Times	Lean Right	https://www.allsides.com/news/2013-02-26-0646/white-house-raises-terror-threat-warns-illegals-could-flood-borders-after
Budget - Debt	Doomsayer Obama's 'Mad Max' vision for America	right	Fox News	Lean Right	https://www.allsides.com/news/2013-02-26-0623/doomsayer-obamas-mad-max-vision-america
Budget - Debt	Sequester Armaggedon? GOP Says 'Hardly'	right	CBN	Right	https://www.allsides.com/news/2013-02-26-0650/sequester-armaggedon-gop-says-hardly
Budget - Debt	Republicans urge Obama to end 'road show,' work with Senate to avert automatic cuts	right	Fox News	Lean Right	https://www.allsides.com/news/2013-02-26-0620/republicans-urge-obama-end-road-show-work-senate-avert-automatic-cuts
Budget - Debt	House Bill Cuts Health Funds, Raising Odds of U.S. Shutdown	left	New York Times - News	Lean Left	https://www.allsides.com/news/2013-09-18-1240/house-bill-cuts-health-funds-raising-odds-us-shutdown
Budget - Debt	Obamacare, spending showdown heats up in House	left	CNN (Web News)	Lean Left	https://www.allsides.com/news/2013-09-18-1238/government-shutdown-again-seriously
Budget - Debt	Government shutdown moves closer to reality	left	Washington Post	Lean Left	https://www.allsides.com/news/2015-11-20-0543/government-shutdown-moves-closer-reality
Budget - Debt	GOP leaders link debt hike, CR fights	left	Politico	Lean Left	https://www.allsides.com/news/2015-11-20-0542/gop-leaders-link-debt-hike-cr-fights
Budget - Debt	Obama Vows No Debt Ceiling Negotiations	left	HuffPost	Left	https://www.allsides.com/news/2013-09-15-1049/obama-vows-no-debt-ceiling-negotiations
Budget - Debt	Countdown to Sequestration: Obama Puts Heat on Governors	right	Townhall	Right	https://www.allsides.com/news/2013-02-26-0613/countdown-sequestration-obama-puts-heat-governors
Budget - Debt	Obama's Latest Scare Tactic: Illegal Immigrants Will Come!	right	Townhall	Right	https://www.allsides.com/news/2013-02-26-0611/obamas-latest-scare-tactic-illegal-immigrants-will-come
Budget - Debt	White House ups rhetoric on dangers of sequester	right	Washington Times	Lean Right	https://www.allsides.com/news/2013-02-25-0652/white-house-ups-rhetoric-dangers-sequester
Budget - Debt	Lawmakers, officials list problems cuts would bring, but appear no closer to compromise	right	Fox News	Lean Right	https://www.allsides.com/news/2013-02-25-0631/lawmakers-officials-list-problems-cuts-would-bring-appear-no-closer-compromise
Budget - Debt	Republicans aim to call Obama's 'bluff' on spending cuts	right	Fox News	Lean Right	https://www.allsides.com/news/2013-02-25-0628/republicans-aim-call-obamas-bluff-spending-cuts
Budget - Debt	Q&A: The lowdown on the shutdown, or why you should care about the CR	left	CNN (Web News)	Lean Left	https://www.allsides.com/news/2015-11-20-0542/qa-lowdown-shutdown-or-why-you-should-care-about-cr
Budget - Debt	Opinion: End the budget brinksmanship	left	Politico	Lean Left	https://www.allsides.com/news/2015-11-20-0542/opinion-end-budget-brinksmanship
Budget - Debt	Budget fight: Just the facts	left	CNN (Web News)	Lean Left	https://www.allsides.com/news/2015-11-20-0542/budget-fight-just-facts
Budget - Debt	After six budget showdowns, big government is mostly unchanged	left	Washington Post	Lean Left	https://www.allsides.com/news/2013-08-25-0814/after-six-budget-showdowns-big-government-mostly-unchanged
Budget - Debt	Cruz: Not enough votes now for Obamacare shutdown threat	left	CNN (Web News)	Lean Left	https://www.allsides.com/news/2013-08-25-0807/cruz-not-enough-votes-now-obamacare-shutdown-threat
Budget - Debt	White House sequester warnings fall on deaf ears	right	Washington Times	Lean Right	https://www.allsides.com/news/2013-02-23-0849/white-house-sequester-warnings-fall-deaf-ears
Budget - Debt	Editorial Cartoon: Sequester Diet	right	Henry Payne (cartoonist)	Right	https://www.allsides.com/news/2013-02-22-1313/editorial-cartoon-sequester-diet
Budget - Debt	Do Republicans Really Like Lower Spending or Not?	right	Fox News	Lean Right	https://www.allsides.com/news/2013-02-22-0745/do-republicans-really-lower-spending-or-not
Budget - Debt	Noonan: Government by Freakout	right	Peggy Noonan	Right	https://www.allsides.com/news/2013-02-22-0737/noonan-government-freakout
Budget - Debt	Editorial Cartoon: Sequestration Cuts	right	Dana Summers (cartoonist)	Lean Right	https://www.allsides.com/news/2013-02-26-1437/editorial-cartoon-sequestration-cuts
Budget - Debt	Government Shutdown Looms As Obama, Congressional Leaders Aim For Budget Deal	left	HuffPost	Left	https://www.allsides.com/news/2013-08-25-0806/government-shutdown-looms-obama-congressional-leaders-aim-budget-deal
Budget - Debt	Clock Is Ticking for Recess, and for a Deficit Deal	left	New York Times - News	Lean Left	https://www.allsides.com/news/2013-08-23-0819/clock-ticking-recess-and-deficit-deal
Budget - Debt	AP Newsbreak: Feds Running out of Wildfire Money	left	ABC News	Lean Left	https://www.allsides.com/news/2013-08-21-1437/ap-newsbreak-feds-running-out-wildfire-money
Budget - Debt	Paul Ryan Spending Cuts Face Backlash From Moderate Republicans	left	HuffPost	Left	https://www.allsides.com/news/2013-08-12-1043/paul-ryan-spending-cuts-face-backlash-moderate-republicans
Budget - Debt	Next fiscal fight: Why Wall Street should worry	left	Politico	Lean Left	https://www.allsides.com/news/2013-08-12-1039/next-fiscal-fight-why-wall-street-should-worry
Budget - Debt	Lowry: The great sequester panic	right	Rich Lowry	Right	https://www.allsides.com/news/2013-02-21-0653/lowry-great-sequester-panic
Budget - Debt	Pentagon notifies Congress of likely civilian furloughs over budget cuts	right	Fox News	Lean Right	https://www.allsides.com/news/2013-02-21-0636/pentagon-notifies-congress-likely-civilian-furloughs-over-budget-cuts
Budget - Debt	Why Liberals Hate the New Simpson-Bowles Deficit Reduction Plan	right	Townhall	Right	https://www.allsides.com/news/2013-02-21-0626/why-liberals-hate-new-simpson-bowles-deficit-reduction-plan
Budget - Debt	Exposed: ObamaÃ¢â‚¬â„¢s Hysterical Reaction to Ã¢â‚¬Å“SequestrationÃ¢â‚¬Â	right	Townhall	Right	https://www.allsides.com/news/2013-02-21-0623/exposed-obama%C3%83%C2%A2%C3%A2%E2%80%9A%C2%AC%C3%A2%E2%80%9E%C2%A2s-hysterical-reaction-%C3%83%C2%A2%C3%A2%E2%80%9A%C2%AC%C3%85%E2%80%9Csequestration%C3%83%C2%A2%C3%A2%E2%80%9A%C2%AC%C3%82%C2%9D
Budget - Debt	John Boehner: The President Is Raging Against a Budget Crisis He Created	right	Wall Street Journal - Editorial	Lean Right	https://www.allsides.com/news/2013-02-20-0703/john-boehner-president-raging-against-budget-crisis-he-created
Budget - Debt	Janet Yellen won't say when interest rates will rise because she doesn't know	left	Vox	Left	https://www.allsides.com/news/2015-03-28-0918/janet-yellen-wont-say-when-interest-rates-will-rise-because-she-doesnt-know
Budget - Debt	Senate Passes GOP Budget After Late-Night Debate	left	HuffPost	Left	https://www.allsides.com/news/2015-03-27-1032/senate-passes-gop-budget-after-late-night-debate
Budget - Debt	House GOP smells victory in budget battle	left	Politico	Lean Left	https://www.allsides.com/news/2015-03-25-1526/house-gop-smells-victory-budget-battle
Budget - Debt	House GOP Faces Test On Budget Priorities	left	HuffPost	Left	https://www.allsides.com/news/2015-11-20-0544/house-gop-faces-test-budget-priorities
Budget - Debt	House GOP Faces Test On Budget Priorities	left	HuffPost	Left	https://www.allsides.com/news/2015-03-24-1144/house-gop-faces-test-budget-priorities
Budget - Debt	What happens next for President Trump's first budget?	center	USA TODAY	Center	https://www.allsides.com/news/2017-03-16-1200/what-happens-next-president-trumps-first-budget
Budget - Debt	Trump lashes out at media for failing to report debt decrease	center	USA TODAY	Center	https://www.allsides.com/news/2017-02-25-1045/trump-lashes-out-media-failing-report-debt-decrease
Budget - Debt	National debt: How high is too high?	center	Christian Science Monitor	Center	https://www.allsides.com/news/2017-02-06-0949/national-debt-how-high-too-high
Budget - Debt	Fiscal Hole Will Test President Donald Trump’s Agenda	center	Wall Street Journal - News	Center	https://www.allsides.com/news/2017-02-05-1038/fiscal-hole-will-test-president-donald-trump%E2%80%99s-agenda
Budget - Debt	Donald Trump Faces Pressure on Debt, Deficit	center	Wall Street Journal - News	Center	https://www.allsides.com/news/2016-09-18-1002/donald-trump-faces-pressure-debt-deficit
Budget - Debt	Is the Sky the Limit for the Debt Ceiling?	right	Reason	Lean Right	https://www.allsides.com/news/2017-04-06-1156/sky-limit-debt-ceiling
Budget - Debt	Why Trump's Budget Blueprint Loses Libertarians	right	Reason	Lean Right	https://www.allsides.com/news/2017-03-18-1238/why-trumps-budget-blueprint-loses-libertarians
Budget - Debt	OPINION: Some Honesty (at Last) About America’s Debt	right	Wall Street Journal - Editorial	Lean Right	https://www.allsides.com/news/2016-12-21-0635/opinion-some-honesty-last-about-america%E2%80%99s-debt
Budget - Debt	How to Tell Debt Facts From Political Hype	right	Newsmax	Right	https://www.allsides.com/news/2016-05-12-1225/how-tell-debt-facts-political-hype
Budget - Debt	Gundlach: Trump Would Use Debt Like Reagan for Growth	right	Newsmax	Right	https://www.allsides.com/news/2016-05-07-0846/gundlach-trump-would-use-debt-reagan-growth-read-more-gundlach-says-trump-would
Budget - Debt	Departure of GOP operatives could imperil debt-limit talks	left	Washington Post	Lean Left	https://www.allsides.com/news/2015-11-20-0542/departure-gop-operatives-could-imperil-debt-limit-talks
Budget - Debt	Obama, Before a Military Audience, Vows to End Across-the-Board Cuts	left	New York Times - News	Lean Left	https://www.allsides.com/news/2015-11-20-0542/obama-military-audience-vows-end-across-board-cuts
Budget - Debt	At Camp Pendleton, President Obama takes on sequester politics	left	Politico	Lean Left	https://www.allsides.com/news/2013-08-08-0726/camp-pendleton-president-obama-takes-sequester-politics
Budget - Debt	How U.S. can budget for future	left	CNN (Web News)	Lean Left	https://www.allsides.com/news/2013-07-29-1116/how-us-can-budget-future
Budget - Debt	Billions in Debt, Detroit Tumbles Into Insolvency	left	New York Times - News	Lean Left	https://www.allsides.com/news/2013-07-18-2006/billions-debt-detroit-tumbles-insolvency
Budget - Debt	President Armageddon	right	Wall Street Journal - Editorial	Lean Right	https://www.allsides.com/news/2013-02-20-0701/president-armageddon
Budget - Debt	Looming budget freefall is one neither party can afford	right	Fox News	Lean Right	https://www.allsides.com/news/2013-02-20-0636/looming-budget-freefall-one-neither-party-can-afford
Budget - Debt	Obama Seeks Sequester Scare	right	Fox News	Lean Right	https://www.allsides.com/news/2013-02-20-0633/obama-seeks-sequester-scare
Budget - Debt	Video: Obama Angrily Denounces His Own Idea	right	Townhall	Right	https://www.allsides.com/news/2013-02-19-1149/video-obama-angrily-denounces-his-own-idea
Budget - Debt	Obama pins blame on Republicans for looming cuts...	right	Fox News	Lean Right	https://www.allsides.com/news/2013-02-19-1108/obama-pins-blame-republicans-looming-cuts
Budget - Debt	House Republicans To Defund ACORN Again, Even Though It Still Does Not Exist	left	HuffPost	Left	https://www.allsides.com/news/2013-06-04-1409/house-republicans-defund-acorn-again-even-though-it-still-does-not-exist
Budget - Debt	Paul Ryan admits GOP can't govern without a hostage crisis	left	Washington Post	Lean Left	https://www.allsides.com/news/2013-05-30-1200/paul-ryan-admits-gop-can%C3%83%C2%A2%C3%A2%E2%80%9A%C2%AC%C3%A2%E2%80%9E%C2%A2t-govern-without-hostage-crisis
Budget - Debt	Senate GOP engaged in budget battle	left	Politico	Lean Left	https://www.allsides.com/news/2013-05-24-1128/senate-gop-engaged-budget-battle
Budget - Debt	Deficit projection reduced to $642 billion, CBO says	left	Washington Post	Lean Left	https://www.allsides.com/news/2013-05-15-0838/deficit-projection-reduced-642-billion-cbo-says
Budget - Debt	GOP may seek to tie debt ceiling deal to tax code changes	left	Los Angeles Times	Lean Left	https://www.allsides.com/news/2013-05-10-1131/gop-may-seek-tie-debt-ceiling-deal-tax-code-changes
Budget - Debt	Former deficit panel leaders push new fiscal plan as Obama renews call for tax hikes	right	Fox News	Lean Right	https://www.allsides.com/news/2013-02-19-0628/former-deficit-panel-leaders-push-new-fiscal-plan-obama-renews-call-tax-hikes
Budget - Debt	White House seeks 'balanced way' to budget fix	right	Townhall	Right	https://www.allsides.com/news/2013-02-18-0726/white-house-seeks-balanced-way-budget-fix
Budget - Debt	House moves to extend pay freeze for fed workers	right	Townhall	Right	https://www.allsides.com/news/2013-02-15-0637/house-moves-extend-pay-freeze-fed-workers
Budget - Debt	Austerity Measures and Budget Cuts Would Not Hurt the Economy	right	The Heritage Foundation	Lean Right	https://www.allsides.com/news/2015-11-20-0541/austerity-measures-and-budget-cuts-would-not-hurt-economy
Budget - Debt	Editorial Cartoon: Debt	right	Dana Summers (cartoonist)	Lean Right	https://www.allsides.com/news/2013-02-26-1422/editorial-cartoon-debt
Budget - Debt	House GOP sees few options on debt	left	Politico	Lean Left	https://www.allsides.com/news/2013-05-09-1150/house-gop-sees-few-options-debt
Budget - Debt	Debt Limit Bill Passes House, Ordering Obama To Pay Only Some U.S. Creditors On Time	left	HuffPost	Left	https://www.allsides.com/news/2013-05-09-1136/debt-limit-bill-passes-house-ordering-obama-pay-only-some-us-creditors-time
Budget - Debt	Child's play with the budget as Democrats and Republicans battle	left	Washington Post	Lean Left	https://www.allsides.com/news/2015-11-20-0542/childs-play-budget-democrats-and-republicans-battle
Budget - Debt	Stories of Struggle and Creativity as Sequestration Cuts Hit Home	left	New York Times - News	Lean Left	https://www.allsides.com/news/2013-05-06-1050/stories-struggle-and-creativity-sequestration-cuts-hit-home
Budget - Debt	Repeal The Sequester! Let's Do It!	left	HuffPost	Left	https://www.allsides.com/news/2013-05-04-1721/repeal-sequester-lets-do-it
Budget - Debt	How the United States? High Debt Will Weaken the Economy and Hurt Americans	right	The Heritage Foundation	Lean Right	https://www.allsides.com/news/2015-11-20-0541/how-united-states-high-debt-will-weaken-economy-and-hurt-americans
Budget - Debt	White House threatens to cut education, food safety	right	Washington Times	Lean Right	https://www.allsides.com/news/2013-02-08-1356/white-house-threatens-cut-education-food-safety
Budget - Debt	White House outlines deep cuts that could be coming soon	right	Fox News	Lean Right	https://www.allsides.com/news/2013-02-08-1342/white-house-outlines-deep-cuts-could-be-coming-soon
Budget - Debt	Obama ramps up pressure to resolve sequester	right	Washington Times	Lean Right	https://www.allsides.com/news/2013-02-06-0719/obama-ramps-pressure-resolve-sequester
Budget - Debt	Big Dangers as Obama Democrats Flout Budget Laws	right	Fox News	Lean Right	https://www.allsides.com/news/2013-02-06-0648/big-dangers-obama-democrats-flout-budget-laws
Budget - Debt	Almost Half of Americans Say Budget Cuts Will Hurt Economy	left	New York Times - News	Lean Left	https://www.allsides.com/news/2013-05-02-1251/almost-half-americans-say-budget-cuts-will-hurt-economy
Budget - Debt	Fix The Debt CEOs Bring $1 Billion From Tax Loopholes	left	HuffPost	Left	https://www.allsides.com/news/2013-05-02-0026/fix-debt-ceos-bring-1-billion-tax-loopholes
Budget - Debt	Obama On Sequestration: I Can't Order Congressional Republicans To Behave	left	HuffPost	Left	https://www.allsides.com/news/2013-04-30-1314/obama-sequestration-i-cant-order-congressional-republicans-behave
Budget - Debt	Democrats ask: What debt crisis?	left	Politico	Lean Left	https://www.allsides.com/news/2015-11-20-0542/democrats-ask-what-debt-crisis
Budget - Debt	GOP Claims Victory as Bill to Curb Flight Delays Passes	left	New York Times - News	Lean Left	https://www.allsides.com/news/2013-04-27-0728/gop-claims-victory-bill-curb-flight-delays-passes
Budget - Debt	Questions the GOP Must Explain	right	Townhall	Right	https://www.allsides.com/news/2013-02-06-0636/questions-gop-must-explain
Budget - Debt	Obama seeks another short-term fix to looming defense cuts	right	Fox News	Lean Right	https://www.allsides.com/news/2013-02-05-1206/obama-seeks-another-short-term-fix-looming-defense-cuts
Budget - Debt	Again: Obama Misses Another Budget Deadline	right	Townhall	Right	https://www.allsides.com/news/2013-02-05-0944/again-obama-misses-another-budget-deadline
Budget - Debt	Boehner steadies Republican team, reframes deficit debate	right	Fox News	Lean Right	https://www.allsides.com/news/2013-02-03-0808/boehner-steadies-republican-team-reframes-deficit-debate
Budget - Debt	Obama defends spending, blames slowing economy on Ã¢â‚¬Ëœbad decisions in WashingtonÃ¢â‚¬â„¢	right	Washington Times	Lean Right	https://www.allsides.com/news/2013-02-03-0821/obama-defends-spending-blames-slowing-economy-%C3%83%C2%A2%C3%A2%E2%80%9A%C2%AC%C3%8B%C5%93bad-decisions-washington%C3%83%C2%A2%C3%A2%E2%80%9A%C2%AC%C3%A2%E2%80%9E%C2%A2
Budget - Debt	Flight Delays Deal Has Other Sequestration Victims Asking Congress, WTF?	left	HuffPost	Left	https://www.allsides.com/news/2013-04-27-0724/flight-delays-deal-has-other-sequestration-victims-asking-congress-wtf
Budget - Debt	House OKs measure designed to end controller furloughs	left	CNN (Web News)	Lean Left	https://www.allsides.com/news/2015-11-20-0542/house-oks-measure-designed-end-controller-furloughs
Budget - Debt	Congress Passes Bill to End Sequester Flight Delays	left	ABC News	Lean Left	https://www.allsides.com/news/2015-11-20-0542/congress-passes-bill-end-sequester-flight-delays
Budget - Debt	House Joins Senate in Passing Bill to Ease Flight Delays	left	New York Times - News	Lean Left	https://www.allsides.com/news/2013-04-26-1207/house-joins-senate-passing-bill-ease-flight-delays
Budget - Debt	John McCain Rips Into Senators For Focusing On Airline Delays	left	HuffPost	Left	https://www.allsides.com/news/2015-11-20-0542/john-mccain-rips-senators-focusing-airline-delays
Budget - Debt	Senate approves bill to suspend debt limit, sends to Obama	right	Fox News	Lean Right	https://www.allsides.com/news/2013-01-31-1851/senate-approves-bill-suspend-debt-limit-sends-obama
Budget - Debt	Let the sequesters begin, some Republicans say	right	Washington Times	Lean Right	https://www.allsides.com/news/2013-01-31-0617/let-sequesters-begin-some-republicans-say
Budget - Debt	Japan's lessons for America's budget warriors	right	American Enterprise Institute	Lean Right	https://www.allsides.com/news/2015-11-20-0541/japans-lessons-americas-budget-warriors
Budget - Debt	DeMint: Obama Pouring Debt on Ã¢â‚¬ËœOur ChildrenÃ¢â‚¬â„¢	right	Newsmax	Right	https://www.allsides.com/news/2013-01-28-1127/demint-obama-pouring-debt-%C3%83%C2%A2%C3%A2%E2%80%9A%C2%AC%C3%8B%C5%93our-children%C3%83%C2%A2%C3%A2%E2%80%9A%C2%AC%C3%A2%E2%80%9E%C2%A2
Budget - Debt	Obama would sign short debt ceiling extension	right	Washington Times	Lean Right	https://www.allsides.com/news/2013-01-22-1346/obama-would-sign-short-debt-ceiling-extension
Budget - Debt	Feds spend at least $890,000 on fees for empty accounts	left	Washington Post	Lean Left	https://www.allsides.com/news/2013-04-24-1241/feds-spend-least-890000-fees-empty-accounts
Budget - Debt	Democrats call for regular budget order	left	Politico	Lean Left	https://www.allsides.com/news/2015-11-20-0542/democrats-call-regular-budget-order
Budget - Debt	Does High Debt Cause Slow Growth?	left	New York Times - News	Lean Left	https://www.allsides.com/news/2013-04-17-1337/does-high-debt-cause-slow-growth
Budget - Debt	Obama's Budget Revives Benefits as Divisive Issue	left	New York Times - News	Lean Left	https://www.allsides.com/news/2013-04-13-1633/obamas-budget-revives-benefits-divisive-issue
Budget - Debt	Obama Budget Opens Rift for Democrats on Social Benefits	left	New York Times - News	Lean Left	https://www.allsides.com/news/2013-05-28-1016/obama-budget-opens-rift-democrats-social-benefits
Budget - Debt	House Republicans tee up new debt ceiling package	right	Fox News	Lean Right	https://www.allsides.com/news/2013-01-22-0620/house-republicans-tee-new-debt-ceiling-package
Budget - Debt	GOP To Raise the Debt Ceiling Wednesday	right	Townhall	Right	https://www.allsides.com/news/2013-01-22-0602/gop-raise-debt-ceiling-wednesday
Budget - Debt	US House to vote Wednesday on raising debt limit	right	Fox News	Lean Right	https://www.allsides.com/news/2013-01-21-0909/us-house-vote-wednesday-raising-debt-limit
Budget - Debt	Boehner wants Senate budget before any final debt ceiling deal	right	Washington Times	Lean Right	https://www.allsides.com/news/2013-01-19-0721/boehner-wants-senate-budget-any-final-debt-ceiling-deal
Budget - Debt	Rhetoric heats up on debt ceiling	right	Washington Times	Lean Right	https://www.allsides.com/news/2013-01-14-2053/rhetoric-heats-debt-ceiling
Budget - Debt	President Obama's budget targets smokers, wealthy - Reid J. Epstein and Darren Samuelsohn	left	Politico	Lean Left	https://www.allsides.com/news/2013-04-10-1226/president-obamas-budget-targets-smokers-wealthy-reid-j-epstein-and-darren
Budget - Debt	Obama to unveil $3.77 trillion spending plan	left	Washington Post	Lean Left	https://www.allsides.com/news/2013-05-28-1016/obama-unveil-377-trillion-spending-plan
Budget - Debt	Obama Unveils Budget Meant to Draw G.O.P to the Table	left	New York Times - News	Lean Left	https://www.allsides.com/news/2013-05-28-1016/obama-unveils-budget-meant-draw-gop-table
Budget - Debt	Obama Seeks 'Grand Bargain' By Cutting Popular Programs	left	HuffPost	Left	https://www.allsides.com/news/2013-04-10-0714/obama-seeks-grand-bargain-cutting-popular-programs
Budget - Debt	What's in the Obama budget	left	CNN (Web News)	Lean Left	https://www.allsides.com/news/2013-04-10-1235/whats-obama-budget
Budget - Debt	McConnell, Boehner: Obama Must 'Get Serious' on Debt Ceiling	right	Newsmax	Right	https://www.allsides.com/news/2013-01-14-1106/mcconnell-boehner-obama-must-get-serious-debt-ceiling
Budget - Debt	Obama demands debt ceiling hike, rejects negotiating cuts with GOP	right	Fox News	Lean Right	https://www.allsides.com/news/2013-01-14-1029/obama-demands-debt-ceiling-hike-rejects-negotiating-cuts-gop
Budget - Debt	Obama's spending problem	right	William Bennett	Right	https://www.allsides.com/news/2013-01-11-0709/obamas-spending-problem
Budget - Debt	Rove: A GOP Strategy for the Debt-Ceiling Fight	right	Wall Street Journal - Editorial	Lean Right	https://www.allsides.com/news/2013-01-10-0725/rove-gop-strategy-debt-ceiling-fight
Budget - Debt	Oops: The Government's $800 BIllion Social Security Math Error	right	Townhall	Right	https://www.allsides.com/news/2013-01-07-1115/oops-governments-800-billion-social-security-math-error
Budget - Debt	White House assistant chef says he will be furloughed	left	Washington Post	Lean Left	https://www.allsides.com/news/2013-04-09-1511/white-house-assistant-chef-says-he-will-be-furloughed
Budget - Debt	Obama to propose changes to Medicare and Social Security in new budget	left	CNN (Web News)	Lean Left	https://www.allsides.com/news/2013-04-06-1152/obama-propose-changes-medicare-and-social-security-new-budget
Budget - Debt	Boehner blasts reported Obama budget as 'wrong direction'	left	CNN (Web News)	Lean Left	https://www.allsides.com/news/2013-04-05-1149/boehner-blasts-reported-obama-budget-wrong-direction
Budget - Debt	Obama Budget to Include Cuts to Programs in Hopes of Deal	left	New York Times - News	Lean Left	https://www.allsides.com/news/2013-04-05-1127/obama-budget-include-cuts-programs-hopes-deal
Budget - Debt	Obama budget would cut entitlements in exchange for tax increases	left	Washington Post	Lean Left	https://www.allsides.com/news/2013-04-05-1130/obama-budget-would-cut-entitlements-exchange-tax-increases
Budget - Debt	Boehner: Automatic Spending Cuts Are GOPÃ¢â‚¬â„¢s Ultimate Leverage	right	Newsmax	Right	https://www.allsides.com/news/2013-01-07-1035/boehner-automatic-spending-cuts-are-gop%C3%83%C2%A2%C3%A2%E2%80%9A%C2%AC%C3%A2%E2%80%9E%C2%A2s-ultimate-leverage
Budget - Debt	McConnell: We Must Break WashingtonÃ¢â‚¬â„¢s Ã¢â‚¬Å“Spending AddictionÃ¢â‚¬Â	right	Townhall	Right	https://www.allsides.com/news/2013-01-06-1641/mcconnell-we-must-break-washington%C3%83%C2%A2%C3%A2%E2%80%9A%C2%AC%C3%A2%E2%80%9E%C2%A2s-%C3%83%C2%A2%C3%A2%E2%80%9A%C2%AC%C3%85%E2%80%9Cspending-addiction%C3%83%C2%A2%C3%A2%E2%80%9A%C2%AC%C3%82%C2%9D
Budget - Debt	Democrats, Republicans battle along familiar lines ahead of new fiscal talks	right	Fox News	Lean Right	https://www.allsides.com/news/2013-01-06-1640/democrats-republicans-battle-along-familiar-lines-ahead-new-fiscal-talks
Budget - Debt	N.Y. Democrat: Republicans who voted no on Sandy storm aid 'mean-spirited'	right	Washington Times	Lean Right	https://www.allsides.com/news/2013-01-06-1639/ny-democrat-republicans-who-voted-no-sandy-storm-aid-mean-spirited
Budget - Debt	Obama: Congress Must Raise Debt Limit	right	Newsmax	Right	https://www.allsides.com/news/2013-01-04-1059/obama-congress-must-raise-debt-limit
Budget - Debt	Obama Administration Explains Budget Compromise	left	HuffPost	Left	https://www.allsides.com/news/2013-04-05-1130/obama-administration-explains-budget-compromise
Budget - Debt	Boehner rejects Obama cuts-revenue proposal	left	Politico	Lean Left	https://www.allsides.com/news/2013-04-05-1130/boehner-rejects-obama-cuts-revenue-proposal
Budget - Debt	Obama Cutting His Own Pay	left	HuffPost	Left	https://www.allsides.com/news/2013-04-03-1424/obama-cutting-his-own-pay
Budget - Debt	HUD officials, others follow President Obama in giving up portion of salaries	left	Washington Post	Lean Left	https://www.allsides.com/news/2013-04-03-1437/hud-officials-others-follow-president-obama-giving-portion-salaries
Budget - Debt	Obama will give up portion of his salary	left	CNN (Web News)	Lean Left	https://www.allsides.com/news/2013-04-03-1408/obama-will-give-portion-his-salary
Budget - Debt	Rand Paul: Republicans Must Hold Firm on Debt Limit	right	Newsmax	Right	https://www.allsides.com/news/2013-01-04-1028/rand-paul-republicans-must-hold-firm-debt-limit
Budget - Debt	Debt Ceiling and "Extraordinary Measures" to Fund Budget Shortfall	right	The Heritage Foundation	Lean Right	https://www.allsides.com/news/2015-11-20-0541/debt-ceiling-and-extraordinary-measures-fund-budget-shortfall
Budget - Debt	Oil Drops From Two-Month High as House Delays Budget Vote	right	Newsmax	Right	https://www.allsides.com/news/2012-12-21-1057/oil-drops-two-month-high-house-delays-budget-vote
Budget - Debt	A simple measure of the distributional burden of debt	right	American Enterprise Institute	Lean Right	https://www.allsides.com/news/2015-11-20-0541/simple-measure-distributional-burden-debt
Budget - Debt	Republicans' Ace in the Hole: Simpson-Bowles?	right	Townhall	Right	https://www.allsides.com/news/2012-11-30-1327/republicans-ace-hole-simpson-bowles
Budget - Debt	INTERACTIVE: All the budget plans in one chart	left	Washington Post	Lean Left	https://www.allsides.com/news/2015-11-20-0542/interactive-all-budget-plans-one-chart
Budget - Debt	Sequestration Begins To Sting Communities	left	HuffPost	Left	https://www.allsides.com/news/2015-11-20-0541/sequestration-begins-sting-communities
Budget - Debt	Beef with the sequester? At least one federal program was able to beat it.	left	Washington Post	Lean Left	https://www.allsides.com/news/2013-04-01-1156/beef-sequester-least-one-federal-program-was-able-beat-it
Budget - Debt	Veterans Fight Changes To Disability Payments	left	HuffPost	Left	https://www.allsides.com/news/2013-03-30-1502/veterans-fight-changes-disability-payments
Budget - Debt	President Obama Pushes Infrastructure Spending to Spur Job Growth	left	ABC News	Lean Left	https://www.allsides.com/news/2013-03-29-1424/president-obama-pushes-infrastructure-spending-spur-job-growth
Budget - Debt	U.S. government starts new year already in deficit	right	Washington Times	Lean Right	https://www.allsides.com/news/2012-11-13-1507/us-government-starts-new-year-already-deficit
Budget - Debt	The negotiation begins: Obama, Boehner dig in on taxes	right	Washington Times	Lean Right	https://www.allsides.com/news/2012-11-10-1725/negotiation-begins-obama-boehner-dig-taxes
Budget - Debt	Obama Drowns in Red Ink	right	National Review	Right	https://www.allsides.com/news/2012-10-20-0026/obama-drowns-red-ink
Budget - Debt	Deficits, Debt, and Debasement	right	Cato Institute (blog)	Lean Right	https://www.allsides.com/news/2012-10-20-0024/deficits-debt-and-debasement
Budget - Debt	How I'll Tackle Spending, Debt	right	Mitt Romney	Lean Right	https://www.allsides.com/news/2012-10-20-0005/how-ill-tackle-spending-debt
Budget - Debt	OPINION: Will GOP pay any political price for budgetary hocus-pocus?	left	Washington Post	Lean Left	https://www.allsides.com/news/2015-03-24-0734/opinion-will-gop-pay-any-political-price-budgetary-hocus-pocus
Budget - Debt	A guide to the big differences between Congress' and Obama's 2016 budget proposals	left	Vox	Left	https://www.allsides.com/news/2015-03-23-1222/guide-big-differences-between-congress-and-obamas-2016-budget-proposals
Budget - Debt	Obama’s shift from ‘mindless austerity’ derided by GOP as ‘envy economics’	left	Washington Post	Lean Left	https://www.allsides.com/news/2015-02-03-0801/obama%E2%80%99s-shift-%E2%80%98mindless-austerity%E2%80%99-derided-gop-%E2%80%98envy-economics%E2%80%99
Budget - Debt	These are the winners and losers in Obama's budget proposal	left	Vox	Left	https://www.allsides.com/news/2015-02-02-1132/these-are-winners-and-losers-obamas-budget-proposal
Budget - Debt	Obama’s Budget: Beyond the Boldness, Nuggets With G.O.P. Appeal	left	New York Times - News	Lean Left	https://www.allsides.com/news/2015-02-02-1131/obama%E2%80%99s-budget-beyond-boldness-nuggets-gop-appeal
Budget - Debt	To Manage National Debt, Will Donald Trump Lean on the Fed?	center	Wall Street Journal - News	Center	https://www.allsides.com/news/2016-05-07-0843/manage-national-debt-will-donald-trump-lean-fed
Budget - Debt	As deadlines come and go, Puerto Rico's debt crisis grows (+video)	center	Christian Science Monitor	Center	https://www.allsides.com/news/2016-05-02-0717/deadlines-come-and-go-puerto-ricos-debt-crisis-grows-video
Budget - Debt	House Conservatives Balk at Budget Blueprint	center	Wall Street Journal - News	Center	https://www.allsides.com/news/2016-01-15-1423/house-conservatives-balk-budget-blueprint
Budget - Debt	Why is Washington in debt? A non-partisan explanation	center	Beth Ballentine	Center	https://www.allsides.com/news/2016-01-21-1343/why-washington-debt-non-partisan-explanation
Budget - Debt	U.S. House and Senate Republicans Agree on Combined Budget	center	Wall Street Journal - News	Center	https://www.allsides.com/news/2015-04-29-1257/us-house-and-senate-republicans-agree-combined-budget
Budget - Debt	Paul Ryan: 'We Don't Have' Votes to Pass a Budget	right	Newsmax	Right	https://www.allsides.com/news/2016-04-23-1408/paul-ryan-we-dont-have-votes-pass-budget
Budget - Debt	With Obama's budget proposal Tuesday comes Ryan's first big test	right	Fox News	Lean Right	https://www.allsides.com/news/2016-02-07-1231/obamas-budget-proposal-tuesday-comes-ryans-first-big-test
Budget - Debt	Obama presidency to end with $20 trillion national debt	right	Washington Times	Lean Right	https://www.allsides.com/news/2015-11-20-0544/obama-presidency-end-20-trillion-national-debt
Budget - Debt	Obama vows no more short-term budget measures	right	Washington Times	Lean Right	https://www.allsides.com/news/2015-10-03-1023/obama-vows-no-more-short-term-budget-measures
Budget - Debt	Senate clears way for final passage of Congress’ first budget plan in 6 years	right	Washington Times	Lean Right	https://www.allsides.com/news/2015-05-05-1152/senate-clears-way-final-passage-congress%E2%80%99-first-budget-plan-6-years
Budget - Debt	Sequester: Republican theory of the case	left	Politico	Lean Left	https://www.allsides.com/news/2015-11-20-0541/sequester-republican-theory-case
Budget - Debt	Sequester: Democratic theory of the case	left	Politico	Lean Left	https://www.allsides.com/news/2015-11-20-0541/sequester-democratic-theory-case
Budget - Debt	Senate Passes $3.7 Trillion Budget, Setting Up Contentious Negotiations	left	New York Times - News	Lean Left	https://www.allsides.com/news/2013-03-23-1511/senate-passes-37-trillion-budget-setting-contentious-negotiations
Budget - Debt	Senate passes first budget in four years	left	Washington Post	Lean Left	https://www.allsides.com/news/2013-03-23-1511/senate-passes-first-budget-four-years
Budget - Debt	Senate passes budget - first for four years	left	Politico	Lean Left	https://www.allsides.com/news/2013-03-23-1356/senate-passes-budget-first-four-years
Budget - Debt	Government Spending: Growth and Trend Charts of US Federal Spending by Year	right	The Heritage Foundation	Lean Right	https://www.allsides.com/news/2015-11-20-0541/government-spending-growth-and-trend-charts-us-federal-spending-year
Budget - Debt	Finance, Banking & Monetary Policy	right	Cato Institute (blog)	Lean Right	https://www.allsides.com/news/2012-10-08-1256/finance-banking-monetary-policy
Budget - Debt	Budget and Spending Policy in the 2012 Election	right	The Heritage Foundation	Lean Right	https://www.allsides.com/news/2012-10-04-1433/budget-and-spending-policy-2012-election
Budget - Debt	Budget and Spending	right	The Heritage Foundation	Lean Right	https://www.allsides.com/news/2012-10-04-1337/budget-and-spending
Budget - Debt	Saving the American Dream: The Heritage Plan to Fix the Debt, Cut Taxes, and Restore Prosperity	right	The Heritage Foundation	Lean Right	https://www.allsides.com/news/2012-09-28-1339/saving-american-dream-heritage-plan-fix-debt-cut-taxes-and-restore-prosperity
Budget - Debt	Congress avoids shutdown, bickers over 2014 budget	left	CNN (Web News)	Lean Left	https://www.allsides.com/news/2015-11-20-0541/congress-avoids-shutdown-bickers-over-2014-budget
Budget - Debt	Government Funding Bill Sails Through House	left	HuffPost	Left	https://www.allsides.com/news/2013-03-21-1229/government-funding-bill-sails-through-house
Budget - Debt	Congress avoids shutdown, bickers over 2014 budget	left	CNN (Web News)	Lean Left	https://www.allsides.com/news/2013-03-21-1201/congress-avoids-shutdown-bickers-over-2014-budget
Budget - Debt	Mystery Dem briefly voted yes, on Ryan budget	left	Washington Post	Lean Left	https://www.allsides.com/news/2013-03-21-1201/mystery-dem-briefly-voted-yes-ryan-budget
Budget - Debt	Senate reaches deal on continuing resolution - David Rogers	left	Politico	Lean Left	https://www.allsides.com/news/2013-03-20-1411/senate-reaches-deal-continuing-resolution-david-rogers
Budget - Debt	OPINION: Budget Insanity	right	Townhall	Right	https://www.allsides.com/news/07112012-0615/opinion-budget-insanity
Budget - Debt	Conservative House budget fails - Jonathan Allen	left	Politico	Lean Left	https://www.allsides.com/news/2013-03-20-1411/conservative-house-budget-fails-jonathan-allen
Budget - Debt	Paul Pitches Immigration Pathway	left	ABC News	Lean Left	https://www.allsides.com/news/2015-11-20-0541/paul-pitches-immigration-pathway
Budget - Debt	Why GOP doesn't want a 'grand bargain'	left	CNN (Web News)	Lean Left	https://www.allsides.com/news/2013-03-18-0725/why-gop-doesnt-want-grand-bargain
Budget - Debt	GOP Sen. Corker opens the door to new tax revenue	left	Washington Post	Lean Left	https://www.allsides.com/news/2013-03-17-0811/gop-sen-corker-opens-door-new-tax-revenue
Budget - Debt	Dobbs Pushes Dubious GOP Attack On Senate Democrats' Budget	left	Media Matters	Left	https://www.allsides.com/news/2013-03-15-0725/dobbs-pushes-dubious-gop-attack-senate-democrats-budget
Budget - Debt	Mitch McConnell?s claim that the Democrats plan a $1.5 trillion tax hike	left	Washington Post	Lean Left	https://www.allsides.com/news/2013-03-15-0733/mitch-mcconnells-claim-democrats-plan-15-trillion-tax-hike
Budget - Debt	Obama has to be dealmaker in chief	left	Washington Post	Lean Left	https://www.allsides.com/news/2013-03-14-1653/obama-has-be-dealmaker-chief
Budget - Debt	A Tale Of Two Budgets	left	ABC News	Lean Left	https://www.allsides.com/news/2013-03-14-1234/tale-two-budgets
Budget - Debt	Left, Right Unveil US Budget Utopias	left	ABC News	Lean Left	https://www.allsides.com/news/2013-03-14-1234/left-right-unveil-us-budget-utopias
Budget - Debt	Democrats slow to back Obama on Medicare and Social Security cuts	left	Washington Post	Lean Left	https://www.allsides.com/news/2013-03-14-1231/democrats-slow-back-obama-medicare-and-social-security-cuts
Budget - Debt	U.S. Budget Deal in Doubt; Obama?s Trip to Hill Reveals Split	left	New York Times - News	Lean Left	https://www.allsides.com/news/2013-03-14-1231/us-budget-deal-doubt-obamas-trip-hill-reveals-split
Budget - Debt	Ryan Budget Mocked As 'Hocus Pocus'	left	HuffPost	Left	https://www.allsides.com/news/2013-03-14-1231/ryan-budget-mocked-hocus-pocus
Budget - Debt	House GOP Meets With Obama, Still Skeptical Of Compromise	left	HuffPost	Left	https://www.allsides.com/news/2013-03-14-1216/house-gop-meets-obama-still-skeptical-compromise
Budget - Debt	Hope for compromise recedes as budget debate begins	left	CNN (Web News)	Lean Left	https://www.allsides.com/news/2013-03-14-1216/hope-compromise-recedes-budget-debate-begins
Budget - Debt	Obama turns on charm for GOP House, while Senate Republicans try to defund health-care act	left	Washington Post	Lean Left	https://www.allsides.com/news/2013-03-13-1410/obama-turns-charm-gop-house-while-senate-republicans-try-defund-health-care-act
Budget - Debt	President Obama: There Is No Debt Crisis	left	ABC News	Lean Left	https://www.allsides.com/news/2013-03-13-1410/president-obama-there-no-debt-crisis
Budget - Debt	House GOP warily meets with Obama	left	CNN (Web News)	Lean Left	https://www.allsides.com/news/2013-03-13-1410/house-gop-warily-meets-obama
Budget - Debt	Ryan Budget Again Targets Medicare, Medicaid	left	HuffPost	Left	https://www.allsides.com/news/2013-03-13-1117/ryan-budget-again-targets-medicare-medicaid
Budget - Debt	Obama: Budget Deal May Be Impossible If Republicans Continue To Insist We 'Gut' Entitlements	left	HuffPost	Left	https://www.allsides.com/news/2013-03-13-0714/obama-budget-deal-may-be-impossible-if-republicans-continue-insist-we-gut
Budget - Debt	Obama's Senate Democrats Meeting: Progressives Fire Warning On Entitlement Reform	left	HuffPost	Left	https://www.allsides.com/news/2013-03-13-0711/obamas-senate-democrats-meeting-progressives-fire-warning-entitlement-reform
Budget - Debt	Obama dismisses balancing budget for 'sake of balance'	left	CNN (Web News)	Lean Left	https://www.allsides.com/news/2013-03-13-0655/obama-dismisses-balancing-budget-sake-balance
Budget - Debt	2 PartiesÃ¢â‚¬â„¢ Budgets Show Big Rift as G.O.P. Renews 2012 Proposals	left	New York Times - News	Lean Left	https://www.allsides.com/news/2013-03-12-2128/2-parties%C3%83%C2%A2%C3%A2%E2%80%9A%C2%AC%C3%A2%E2%80%9E%C2%A2-budgets-show-big-rift-gop-renews-2012-proposals
Budget - Debt	Obama reaches out to Senate Democrats	left	CNN (Web News)	Lean Left	https://www.allsides.com/news/2013-03-12-2126/obama-reaches-out-senate-democrats
Budget - Debt	Obama to Dems: Trade entitlements for taxes	left	Politico	Lean Left	https://www.allsides.com/news/2013-03-12-2121/obama-dems-trade-entitlements-taxes
Budget - Debt	Obama's Senate Democrats Meeting: Progressives Fire Warning On Entitlement Reform	left	HuffPost	Left	https://www.allsides.com/news/2013-03-12-2120/obamas-senate-democrats-meeting-progressives-fire-warning-entitlement-reform
Budget - Debt	The Democratic Budget: Unbalanced Balance?	left	ABC News	Lean Left	https://www.allsides.com/news/2013-03-12-2117/democratic-budget-unbalanced-balance
Budget - Debt	Parties still talking past each other on taxes and spending	left	CNN (Web News)	Lean Left	https://www.allsides.com/news/2013-03-12-2113/parties-still-talking-past-each-other-taxes-and-spending
Budget - Debt	Ryan Budget 101: The 10 Worst Things About the House Republican Budget	left	Center For American Progress	Lean Left	https://www.allsides.com/news/2015-11-20-0541/ryan-budget-101-10-worst-things-about-house-republican-budget
Budget - Debt	Senate Democrats prepare to roll out budget blueprint	left	Washington Post	Lean Left	https://www.allsides.com/news/2013-03-12-0647/senate-democrats-prepare-roll-out-budget-blueprint
Budget - Debt	Paul Ryan budget targets Obamacare	left	Politico	Lean Left	https://www.allsides.com/news/2013-03-12-0644/paul-ryan-budget-targets-obamacare
Budget - Debt	Senate takes its own path on CR	left	Politico	Lean Left	https://www.allsides.com/news/2013-03-12-0642/senate-takes-its-own-path-cr
Budget - Debt	Is President Obama serious about a grand bargain?	left	Politico	Lean Left	https://www.allsides.com/news/2013-03-12-0640/president-obama-serious-about-grand-bargain
Budget - Debt	GOP Budget Plan Promises To Repeal Obamacare, Cuts Medicaid	left	HuffPost	Left	https://www.allsides.com/news/2013-03-12-0628/gop-budget-plan-promises-repeal-obamacare-cuts-medicaid
Budget - Debt	Ryan takes on Obamacare ... again	left	CNN (Web News)	Lean Left	https://www.allsides.com/news/2013-03-12-0617/ryan-takes-obamacare-again
Budget - Debt	Ryan budget preview: energy, Obamacare, welfare and taxes	left	CNN (Web News)	Lean Left	https://www.allsides.com/news/2013-03-12-0614/ryan-budget-preview-energy-obamacare-welfare-and-taxes
Budget - Debt	The United States' Long-Term Debt Problem Isn't as Bad as You Thought	left	Center For American Progress	Lean Left	https://www.allsides.com/news/2015-11-20-0541/united-states-long-term-debt-problem-isnt-bad-you-thought
Budget - Debt	Will Fractured House Republicans Unite on Budget?	left	ABC News	Lean Left	https://www.allsides.com/news/2013-03-11-1148/will-fractured-house-republicans-unite-budget
Budget - Debt	Paul Ryan: Budget blueprint will promote repealing health care law	left	Washington Post	Lean Left	https://www.allsides.com/news/2013-03-10-0911/paul-ryan-budget-blueprint-will-promote-repealing-health-care-law
Budget - Debt	Hopes, Maybe Misguided, That Food Will Breed Productivity in Capital	left	New York Times - News	Lean Left	https://www.allsides.com/news/2013-03-08-1504/hopes-maybe-misguided-food-will-breed-productivity-capital
Budget - Debt	The Sequester Cuts' Impact Goes Deeper Than White House Tours	left	HuffPost	Left	https://www.allsides.com/news/2013-03-08-1503/sequester-cuts-impact-goes-deeper-white-house-tours
Budget - Debt	Obama budget’s boost for military spending points to brewing national security debate	left	Washington Post	Lean Left	https://www.allsides.com/news/2015-02-02-1122/obama-budget%E2%80%99s-boost-military-spending-points-brewing-national-security-debate
Budget - Debt	Obama budget would fund public works program with tax on overseas profits	left	Washington Post	Lean Left	https://www.allsides.com/news/2015-02-02-0743/contentious-details-emerge-4-trillion-budget
Budget - Debt	Obama veers left	left	Politico	Lean Left	https://www.allsides.com/news/2015-01-30-0715/obama-veers-left
Budget - Debt	President Obama to propose ending sequester	left	Politico	Lean Left	https://www.allsides.com/news/2015-01-29-0759/president-obama-propose-ending-sequester
Budget - Debt	Obama to propose 2016 budget that ends mandatory spending cuts	left	Washington Post	Lean Left	https://www.allsides.com/news/2015-01-29-0747/obama-propose-2016-budget-ends-mandatory-spending-cuts
Budget - Debt	How the GOP made fiscal responsibility look irresponsible	center	The Week	Center	https://www.allsides.com/news/2015-03-30-0716/how-gop-made-fiscal-responsibility-look-irresponsible
Budget - Debt	Obama says Republican budget just helps the rich. Is he right?	center	Christian Science Monitor	Center	https://www.allsides.com/news/2015-03-20-0731/obama-says-republican-budget-just-helps-rich-he-right
Budget - Debt	OPINION: The House GOP budget is a gimmick	center	Dana Milbank	Center	https://www.allsides.com/news/2015-03-18-0652/opinion-house-gop-budget-gimmick
Budget - Debt	House GOP Budget Plan Calls for More Military Spending, Ending Health Law	center	Wall Street Journal - News	Center	https://www.allsides.com/news/2015-03-17-1227/house-gop-budget-plan-calls-more-military-spending-ending-health-law
Budget - Debt	House GOP Budget Sets Stage For Showdown With The President	center	NPR News	Center	https://www.allsides.com/news/2015-03-17-1223/house-gop-budget-sets-stage-showdown-president
Budget - Debt	As sequester continues, pressure mounts for Congress to pass a better budget deal	right	Fox News	Lean Right	https://www.allsides.com/news/2015-05-02-1245/sequester-continues-pressure-mounts-congress-pass-better-budget-deal
Budget - Debt	Senate votes to negotiate final, GOP-driven budget with House	right	Washington Times	Lean Right	https://www.allsides.com/news/2015-04-15-1136/senate-votes-negotiate-final-gop-driven-budget-house
Budget - Debt	OPINION: Republican budget tug-of-war	right	Washington Times	Lean Right	https://www.allsides.com/news/2015-11-20-0544/opinion-republican-budget-tug-war
Budget - Debt	Boehner: Budget Helps Middle-Class Recover from Failed Obama Policies	right	Newsmax	Right	https://www.allsides.com/news/2015-03-27-1102/boehner-budget-helps-middle-class-recover-failed-obama-policies
Budget - Debt	Senate clobbers Obama's $4 trillion budget plan in 1-98 vote. Here's the one guy who voted 'yes?	right	TheBlaze.com	Right	https://www.allsides.com/news/2015-11-20-0544/senate-clobbers-obamas-4-trillion-budget-plan-1-98-vote-heres-one-guy-who-voted
Budget - Debt	Federal Aviation Admin Furlough Notices Go Out Due To Sequestration	left	HuffPost	Left	https://www.allsides.com/news/2013-03-06-1413/federal-aviation-admin-furlough-notices-go-out-due-sequestration
Budget - Debt	On Ã¢â‚¬Å“spending,Ã¢â‚¬Â Republicans are immune to facts	left	Washington Post	Lean Left	https://www.allsides.com/news/2013-03-06-1336/%C3%83%C2%A2%C3%A2%E2%80%9A%C2%AC%C3%85%E2%80%9Cspending%C3%83%C2%A2%C3%A2%E2%80%9A%C2%AC%C3%82%C2%9D-republicans-are-immune-facts
Budget - Debt	Trying to Revive Talks, Obama Goes Around G.O.P. Leaders	left	New York Times - News	Lean Left	https://www.allsides.com/news/2013-03-06-1226/trying-revive-talks-obama-goes-around-gop-leaders
Budget - Debt	House takes first step to avoid government shutdown	left	Washington Post	Lean Left	https://www.allsides.com/news/2013-03-06-1206/house-takes-first-step-avoid-government-shutdown
Budget - Debt	Obama's Plan B: Engage with the Republicans	left	Politico	Lean Left	https://www.allsides.com/news/2013-03-06-1201/obamas-plan-b-engage-republicans
Budget - Debt	Obama Budget Deal Moves Draw Skepticism From Democrats	left	HuffPost	Left	https://www.allsides.com/news/2013-03-06-1144/obama-budget-deal-moves-draw-skepticism-democrats
Budget - Debt	Forced spending cuts cutting into Obama's numbers?	left	CNN (Web News)	Lean Left	https://www.allsides.com/news/2013-03-06-1144/forced-spending-cuts-cutting-obamas-numbers
Budget - Debt	Now Dems worry: Did President Obama cry wolf?	left	Politico	Lean Left	https://www.allsides.com/news/2013-03-06-0633/now-dems-worry-did-president-obama-cry-wolf
Budget - Debt	Why spending cuts may be here to stay	left	CNN (Web News)	Lean Left	https://www.allsides.com/news/2013-03-06-0615/why-spending-cuts-may-be-here-stay
Budget - Debt	Obama Calls Senators In Hopes Of Creating 'Common Sense' Caucus On Sequestration	left	HuffPost	Left	https://www.allsides.com/news/2013-03-05-0638/obama-calls-senators-hopes-creating-common-sense-caucus-sequestration
Budget - Debt	2013 Sequester: House Republican Bill Seeks To Avoid Brunt Of Defense Cuts	left	HuffPost	Left	https://www.allsides.com/news/2013-03-05-0623/2013-sequester-house-republican-bill-seeks-avoid-brunt-defense-cuts
Budget - Debt	House Likely to Pass Continuing Resolution on Thursday	left	ABC News	Lean Left	https://www.allsides.com/news/2013-03-05-0615/house-likely-pass-continuing-resolution-thursday
Budget - Debt	House Republicans introduce bill to keep government running	left	Washington Post	Lean Left	https://www.allsides.com/news/2013-03-05-0610/house-republicans-introduce-bill-keep-government-running
Budget - Debt	House GOP unveils bill to avoid shutdown, lessen pain for defense programs from forced spending cuts	left	CNN (Web News)	Lean Left	https://www.allsides.com/news/2013-03-05-0602/house-gop-unveils-bill-avoid-shutdown-lessen-pain-defense-programs-forced
Budget - Debt	Budget Fight Becomes President ObamaÃ¢â‚¬â„¢s Big Gamble	left	ABC News	Lean Left	https://www.allsides.com/news/2013-03-04-1159/budget-fight-becomes-president-obama%C3%83%C2%A2%C3%A2%E2%80%9A%C2%AC%C3%A2%E2%80%9E%C2%A2s-big-gamble
Budget - Debt	3 sequestration scenarios	left	Politico	Lean Left	https://www.allsides.com/news/2013-03-04-0702/3-sequestration-scenarios
Budget - Debt	Sperling: Republicans proposed the sequester, as we know it	left	Washington Post	Lean Left	https://www.allsides.com/news/2013-03-03-2116/sperling-republicans-proposed-sequester-we-know-it
Budget - Debt	Obama signs order activating deep spending cuts	left	CNN (Web News)	Lean Left	https://www.allsides.com/news/2013-03-02-0843/obama-signs-order-activating-deep-spending-cuts
Budget - Debt	Spending Cuts Imposed; U.S. Starts to Trim Its Budget	left	New York Times - News	Lean Left	https://www.allsides.com/news/2013-03-02-0840/spending-cuts-imposed-us-starts-trim-its-budget
Budget - Debt	Obama Calls Sequester Cuts 'Dumb' And 'Arbitrary,' Blames GOP For Inflexibility	left	HuffPost	Left	https://www.allsides.com/news/2013-03-01-1144/obama-calls-sequester-cuts-dumb-and-arbitrary-blames-gop-inflexibility
Budget - Debt	Obama Signals HeÃ¢â‚¬â„¢d Let Cuts Stand to Avoid U.S. Shutdown	left	New York Times - News	Lean Left	https://www.allsides.com/news/2013-03-01-1142/obama-signals-he%C3%83%C2%A2%C3%A2%E2%80%9A%C2%AC%C3%A2%E2%80%9E%C2%A2d-let-cuts-stand-avoid-us-shutdown
Budget - Debt	No agreement in White House meeting on spending cuts	left	CNN (Web News)	Lean Left	https://www.allsides.com/news/2013-03-01-1120/no-agreement-white-house-meeting-spending-cuts
[truncated: 48,093 more rows]
