# Supplementary material for: FrameAxis: characterizing microframe bias and intensity with word embedding
Source: PeerJ Comput Sci. 2021 Jul 22;7:e644. doi: 10.7717/peerj-cs.644 (PMC8323720; doi:10.7717/peerj-cs.644)
Supplement: Supplemental Information 2 — lib/ -<common codes for FrameAxis exp/ -<analysis codes [file peerj-cs-07-644-s002.zip]

Archive with 125 entries (105 files):
- frameaxis code/
- __MACOSX/._frameaxis code
- frameaxis code/.DS_Store
- __MACOSX/frameaxis code/._.DS_Store
- frameaxis code/requirements.txt
- __MACOSX/frameaxis code/._requirements.txt
- frameaxis code/exps/
- __MACOSX/frameaxis code/._exps
- frameaxis code/libs/
- __MACOSX/frameaxis code/._libs
- frameaxis code/data/
- __MACOSX/frameaxis code/._data
- frameaxis code/exps/20201221_allsides_wo_topic_word/
- frameaxis code/exps/.DS_Store
- __MACOSX/frameaxis code/exps/._.DS_Store
- frameaxis code/exps/20201220_semeval14_wo_aspect_word/
- frameaxis code/libs/.DS_Store
- __MACOSX/frameaxis code/libs/._.DS_Store
- frameaxis code/libs/README.md
- __MACOSX/frameaxis code/libs/._README.md
- frameaxis code/libs/project_package_name/
- __MACOSX/frameaxis code/libs/._project_package_name
- frameaxis code/libs/semaxis/
- __MACOSX/frameaxis code/libs/._semaxis
- frameaxis code/data/embeddings/
- __MACOSX/frameaxis code/data/._embeddings
- frameaxis code/data/.DS_Store
- __MACOSX/frameaxis code/data/._.DS_Store
- frameaxis code/exps/20201221_allsides_wo_topic_word/Significant axes.ipynb
- frameaxis code/exps/20201221_allsides_wo_topic_word/Build big table.ipynb
- __MACOSX/frameaxis code/exps/20201221_allsides_wo_topic_word/._Build big table.ipynb
- frameaxis code/exps/20201221_allsides_wo_topic_word/Framing spectrum.ipynb
- frameaxis code/exps/20201221_allsides_wo_topic_word/Intensity Spectrum.ipynb
- frameaxis code/exps/20201221_allsides_wo_topic_word/Bootstrapping.ipynb
- frameaxis code/exps/20201220_semeval14_wo_aspect_word/i_sep_vs_b_sep.ipynb
- frameaxis code/exps/20201220_semeval14_wo_aspect_word/Draw side-by-side plot.ipynb
- frameaxis code/exps/20201220_semeval14_wo_aspect_word/Significant axes.ipynb
- frameaxis code/exps/20201220_semeval14_wo_aspect_word/Build big table.ipynb
- frameaxis code/exps/20201220_semeval14_wo_aspect_word/Framing spectrum.ipynb
- frameaxis code/exps/20201220_semeval14_wo_aspect_word/bias_separation_CDF.ipynb
- frameaxis code/exps/20201220_semeval14_wo_aspect_word/Bootstrapping.ipynb
- frameaxis code/libs/project_package_name/tests/
- __MACOSX/frameaxis code/libs/project_package_name/._tests
- frameaxis code/libs/project_package_name/setup.py
- __MACOSX/frameaxis code/libs/project_package_name/._setup.py
- frameaxis code/libs/project_package_name/project_package_name/
- __MACOSX/frameaxis code/libs/project_package_name/._project_package_name
- frameaxis code/libs/semaxis/.DS_Store
- __MACOSX/frameaxis code/libs/semaxis/._.DS_Store
- frameaxis code/libs/semaxis/tests/
- __MACOSX/frameaxis code/libs/semaxis/._tests
- frameaxis code/libs/semaxis/semaxis/
- __MACOSX/frameaxis code/libs/semaxis/._semaxis
- frameaxis code/libs/project_package_name/tests/README.md
- __MACOSX/frameaxis code/libs/project_package_name/tests/._README.md
- frameaxis code/libs/project_package_name/project_package_name/__init__.py
- __MACOSX/frameaxis code/libs/project_package_name/project_package_name/.___init__.py
- frameaxis code/libs/semaxis/tests/test_semaxis.py
- __MACOSX/frameaxis code/libs/semaxis/tests/._test_semaxis.py
- frameaxis code/libs/semaxis/tests/pytest.ini
- __MACOSX/frameaxis code/libs/semaxis/tests/._pytest.ini
- frameaxis code/libs/semaxis/tests/.pytest_cache/
- __MACOSX/frameaxis code/libs/semaxis/tests/._.pytest_cache
- frameaxis code/libs/semaxis/tests/test_core.py
- __MACOSX/frameaxis code/libs/semaxis/tests/._test_core.py
- frameaxis code/libs/semaxis/tests/__pycache__/
- __MACOSX/frameaxis code/libs/semaxis/tests/.___pycache__
- frameaxis code/libs/semaxis/semaxis/.DS_Store
- __MACOSX/frameaxis code/libs/semaxis/semaxis/._.DS_Store
- frameaxis code/libs/semaxis/semaxis/axes/
- __MACOSX/frameaxis code/libs/semaxis/semaxis/._axes
- frameaxis code/libs/semaxis/semaxis/semaxis.py
- __MACOSX/frameaxis code/libs/semaxis/semaxis/._semaxis.py
- frameaxis code/libs/semaxis/semaxis/__init__.py
- __MACOSX/frameaxis code/libs/semaxis/semaxis/.___init__.py
- frameaxis code/libs/semaxis/semaxis/core.py
- __MACOSX/frameaxis code/libs/semaxis/semaxis/._core.py
- frameaxis code/libs/semaxis/semaxis/__pycache__/
- __MACOSX/frameaxis code/libs/semaxis/semaxis/.___pycache__
- frameaxis code/libs/semaxis/semaxis/.vscode/
- __MACOSX/frameaxis code/libs/semaxis/semaxis/._.vscode
- frameaxis code/libs/semaxis/tests/.pytest_cache/README.md
- __MACOSX/frameaxis code/libs/semaxis/tests/.pytest_cache/._README.md
- frameaxis code/libs/semaxis/tests/.pytest_cache/.gitignore
- __MACOSX/frameaxis code/libs/semaxis/tests/.pytest_cache/._.gitignore
- frameaxis code/libs/semaxis/tests/.pytest_cache/v/
- __MACOSX/frameaxis code/libs/semaxis/tests/.pytest_cache/._v
- frameaxis code/libs/semaxis/tests/__pycache__/test_core.cpython-36-PYTEST.pyc
- __MACOSX/frameaxis code/libs/semaxis/tests/__pycache__/._test_core.cpython-36-PYTEST.pyc
- frameaxis code/libs/semaxis/tests/__pycache__/test_semaxis.cpython-36-PYTEST.pyc
- __MACOSX/frameaxis code/libs/semaxis/tests/__pycache__/._test_semaxis.cpython-36-PYTEST.pyc
- frameaxis code/libs/semaxis/semaxis/axes/plutchik_wheel_of_emotions.tsv
- __MACOSX/frameaxis code/libs/semaxis/semaxis/axes/._plutchik_wheel_of_emotions.tsv
- frameaxis code/libs/semaxis/semaxis/axes/732_semaxis_axes.tsv
- __MACOSX/frameaxis code/libs/semaxis/semaxis/axes/._732_semaxis_axes.tsv
- frameaxis code/libs/semaxis/semaxis/axes/wordnet_antonyms.tsv
- __MACOSX/frameaxis code/libs/semaxis/semaxis/axes/._wordnet_antonyms.tsv
- frameaxis code/libs/semaxis/semaxis/__pycache__/__init__.cpython-38.pyc
- __MACOSX/frameaxis code/libs/semaxis/semaxis/__pycache__/.___init__.cpython-38.pyc
- frameaxis code/libs/semaxis/semaxis/__pycache__/core.cpython-38.pyc
- __MACOSX/frameaxis code/libs/semaxis/semaxis/__pycache__/._core.cpython-38.pyc
- frameaxis code/libs/semaxis/semaxis/__pycache__/semaxis.cpython-37.pyc
- __MACOSX/frameaxis code/libs/semaxis/semaxis/__pycache__/._semaxis.cpython-37.pyc
- frameaxis code/libs/semaxis/semaxis/__pycache__/semaxis.cpython-36.pyc
- __MACOSX/frameaxis code/libs/semaxis/semaxis/__pycache__/._semaxis.cpython-36.pyc
- frameaxis code/libs/semaxis/semaxis/__pycache__/semaxis.cpython-38.pyc
- __MACOSX/frameaxis code/libs/semaxis/semaxis/__pycache__/._semaxis.cpython-38.pyc
- frameaxis code/libs/semaxis/semaxis/__pycache__/core.cpython-37.pyc
- __MACOSX/frameaxis code/libs/semaxis/semaxis/__pycache__/._core.cpython-37.pyc
- frameaxis code/libs/semaxis/semaxis/__pycache__/core.cpython-36.pyc
- __MACOSX/frameaxis code/libs/semaxis/semaxis/__pycache__/._core.cpython-36.pyc
- frameaxis code/libs/semaxis/semaxis/__pycache__/__init__.cpython-36.pyc
- __MACOSX/frameaxis code/libs/semaxis/semaxis/__pycache__/.___init__.cpython-36.pyc
- frameaxis code/libs/semaxis/semaxis/__pycache__/__init__.cpython-37.pyc
- __MACOSX/frameaxis code/libs/semaxis/semaxis/__pycache__/.___init__.cpython-37.pyc
- frameaxis code/libs/semaxis/semaxis/.vscode/settings.json
- __MACOSX/frameaxis code/libs/semaxis/semaxis/.vscode/._settings.json
- frameaxis code/libs/semaxis/semaxis/.vscode/launch.json
- __MACOSX/frameaxis code/libs/semaxis/semaxis/.vscode/._launch.json
- frameaxis code/libs/semaxis/tests/.pytest_cache/v/cache/
- __MACOSX/frameaxis code/libs/semaxis/tests/.pytest_cache/v/._cache
- frameaxis code/libs/semaxis/tests/.pytest_cache/v/cache/nodeids
- __MACOSX/frameaxis code/libs/semaxis/tests/.pytest_cache/v/cache/._nodeids
- frameaxis code/libs/semaxis/tests/.pytest_cache/v/cache/lastfailed
- __MACOSX/frameaxis code/libs/semaxis/tests/.pytest_cache/v/cache/._lastfailed
