# Supplementary material for: FrameAxis: characterizing microframe bias and intensity with word embedding
Source: PeerJ Comput Sci. 2021 Jul 22;7:e644. doi: 10.7717/peerj-cs.644 (PMC8323720; doi:10.7717/peerj-cs.644)
Supplement: Supplemental Information 2 — lib/ -<common codes for FrameAxis exp/ -<analysis codes [file peerj-cs-07-644-s002.zip › frameaxis code/requirements.txt]

absl-py==0.9.0
appnope==0.1.0
astor==0.8.1
backcall==0.1.0
boto==2.49.0
boto3==1.12.41
botocore==1.15.41
certifi==2020.4.5.1
chardet==3.0.4
click==7.1.1
cycler==0.10.0
decorator==4.4.2
docutils==0.15.2
gast==0.3.3
gensim==3.8.2
grpcio==1.28.1
h5py==2.10.0
idna==2.9
ipykernel==5.2.1
ipython==7.13.0
ipython-genutils==0.2.0
jedi==0.17.0
jmespath==0.9.5
joblib==0.14.1
jupyter-client==6.1.3
jupyter-core==4.6.3
Keras-Applications==1.0.8
Keras-Preprocessing==1.1.0
kiwisolver==1.2.0
Markdown==3.2.1
matplotlib==3.2.1
mock==4.0.2
nltk==3.5
numpy==1.18.2
pandas==1.0.3
parso==0.7.0
pexpect==4.8.0
pickleshare==0.7.5
prompt-toolkit==3.0.5
protobuf==3.11.3
ptyprocess==0.6.0
Pygments==2.6.1
pyparsing==2.4.7
python-dateutil==2.8.1
pytz==2019.3
pyzmq==19.0.0
regex==2020.4.4
requests==2.23.0
s3transfer==0.3.3
scikit-learn==0.22.2.post1
scipy==1.4.1
six==1.14.0
sklearn==0.0
smart-open==1.11.1
tensorboard==1.13.1
tensorflow==1.13.1
tensorflow-estimator==1.13.0
termcolor==1.1.0
tornado==6.0.4
tqdm==4.45.0
traitlets==4.3.3
urllib3==1.25.9
wcwidth==0.1.9
Werkzeug==1.0.1
