# Supplementary material for: FrameAxis: characterizing microframe bias and intensity with word embedding
Source: PeerJ Comput Sci. 2021 Jul 22;7:e644. doi: 10.7717/peerj-cs.644 (PMC8323720; doi:10.7717/peerj-cs.644)
Supplement: Supplemental Information 2 — lib/ -<common codes for FrameAxis exp/ -<analysis codes [file peerj-cs-07-644-s002.zip › frameaxis code/exps/20201221_allsides_wo_topic_word/Build big table.ipynb]

# %% [code]
%load_ext autoreload
%autoreload 2

# %% [code]
import sys
sys.path.insert(0, '../../libs/semaxis')
from semaxis import CoreUtil
from semaxis import SemAxis
import pandas as pd
import logging
from sklearn.preprocessing import MinMaxScaler
from sklearn.cluster import KMeans
import matplotlib.pyplot as plt

import spacy
import en_core_web_md
nlp = en_core_web_md.load()

%matplotlib inline

# %% [code]
logging.basicConfig(level=logging.INFO,
                    format='%(asctime)s %(name)-12s %(levelname)-8s %(message)s',
                    datefmt="%Y-%m-%d %H:%M:%S")
logger = logging.getLogger(__name__)
logger.setLevel(logging.INFO)

# %% [code]
df_full = pd.read_csv("all_sides_raw.tsv", sep="\t")

# %% [code]
df_full.head()

# %% [code]
import pickle
sa = pickle.load(open('../20201121_word_contrib_elise/sa_object.p', 'rb'))
# %%time
# sa = SemAxis(CoreUtil.load_embedding("../../data/embeddings/glove.840B.300d.w2vformat.txt", is_binary=False), 
#                axes_str=CoreUtil.load_wordnet_antonyms_axes())

# %% [code]
import os

OUT_DIR = 'big_table'

try:
    os.makedirs(OUT_DIR)
except:
    pass

# %% [code]
%%time
# TARGET_LABELS = set(['GPE', 'ORG', 'NORP', 'PERSON'])
TARGET_LABELS = set(['PERSON'])

for KEYWORD, a_count in df_full['issue'].value_counts().iteritems():
    if a_count < 100:
        break
        
    logger.info("********"+KEYWORD)
    df_k = df_full.query("issue == @KEYWORD").reset_index().drop(columns=['index'])
    COLUMNS = [str(c) for c in sorted(sa.axes.keys()) if len(c) == 2]
    COLUMN_HEADERS = "\t".join(COLUMNS)

    with open(f'{OUT_DIR}/{KEYWORD}_big_table_by_average.tsv', 'w') as fo_a:
        fo_a.write(f'issue\ttitle\tbias\tsource\tsource_bias\turl\t{COLUMN_HEADERS}\n')
        for loop_index, (row_index, row) in enumerate(df_k.iterrows()):

            to_filter = set()
            for w in KEYWORD.split():
                to_filter.add(w.lower())  
            
            text = row['title']
            document = nlp(text)
#             nes = []
#             for e in document.ents:
#                 if e.label_ in TARGET_LABELS:
#                     text = text.replace(e.text, ' ')
#                     nes.append(e.text)
#             fo_ne.write('{}\n'.format('\t'.join(nes)))
            
            if loop_index % 200 == 0:
                logger.debug(loop_index)
            try:
                mean = sa.compute_document_mean_with_tf([text], min_freq = 1, to_filter = to_filter)[0]
            except:
                logger.exception("error?")
                continue

            mean_str = "\t".join([str(v) for v in mean])
            fo_a.write(f"{row['issue']}\t{row['title']}\t{row['bias']}\t{row['source']}\t{row['source_bias']}\t{row['url']}\t{mean_str}\n")

    import numpy as np
    df_corpus = pd.read_csv(f'{OUT_DIR}/{KEYWORD}_big_table_by_average.tsv', sep="\t")
    corpus_mean = np.mean(df_corpus.drop(
        columns=[c for c in df_corpus.columns if '(' not in c]).values, axis=0)

    with open(f'{OUT_DIR}/{KEYWORD}_big_table_by_second_moment_with_corpus_mean.tsv', "w") as fo_k:
        fo_k.write(f'issue\ttitle\tbias\tsource\tsource_bias\turl\t{COLUMN_HEADERS}\n')
    #     df_corpus = pd.read_csv("big_table_200k_by_average.tsv", sep="\t")
    #     corpus_mean = np.mean(df_corpus.drop(
    #         columns=[c for c in df_corpus.columns if '(' not in c]).as_matrix(), axis=0)
        for loop_index, (row_index, row) in enumerate(df_k.iterrows()):        
            text = row['title']
#             document = nlp(text)
#             for e in document.ents:
#                 if e.label_ in TARGET_LABELS:
#                     text = text.replace(e.text, ' ')
                
            if loop_index % (1000) == 0:
                logger.info(loop_index)
            try:
                sm = sa.compute_document_second_moment_with_tf([text], corpus_mean, min_freq = 1, to_filter = to_filter)[0]
            except:
                continue

            sm_str = "\t".join([str(v) for v in sm])
            fo_k.write(f"{row['issue']}\t{row['title']}\t{row['bias']}\t{row['source']}\t{row['source_bias']}\t{row['url']}\t{sm_str}\n")


# %% [code]
import glob

dfs = []
for afile in sorted(glob.glob('big_table/*_by_average.tsv')):
    dfs.append(pd.read_csv(afile, sep='\t'))

pd.concat(dfs, axis=0).to_csv('big_table_by_average.tsv', sep='\t', index=False)    

# %% [code]
import glob

dfs = []
for afile in sorted(glob.glob('big_table/*_by_second_moment_with_corpus_mean.tsv')):
    dfs.append(pd.read_csv(afile, sep='\t'))

pd.concat(dfs, axis=0).to_csv('big_table_by_second_moment_with_corpus_mean.tsv', sep='\t', index=False)    

# %% [code]


# %% [code]


# %% [code]
row['title']

# %% [code]
text

# %% [code]
TARGET_LABELS = set(['GPE', 'ORG', 'NORP', 'PERSON'])
for loop_index, (row_index, row) in enumerate(df_k.iterrows()):
    text = row['title']
    document = nlp(text)
    print ('******', text)
    for e in document.ents:
        if e.label_ in TARGET_LABELS:
            print (e.text, e.label_)
    if loop_index == 100:
        break

# %% [code]
[(e.text, e.label_) for e in nlp('Obama Has Long Opposed Second Amendment Rights').ents]

# %% [code]


# %% [code]


# %% [code]


# %% [markdown]
# Different keywords for avg

# %% [code]
%%time

for KEYWORD, a_count in df_full['issue'].value_counts().iteritems():
    if a_count < 100:
        break
    logger.info("********"+KEYWORD)
    df_k = df_full.query("issue == @KEYWORD").reset_index().drop(columns=['index'])
    df_k.head()

    mean_results = []

    to_filter = set()
    for w in KEYWORD.split():
        to_filter.add(w)
        to_filter.add(w + 's')        

    for loop_index, (row_index, row) in enumerate(df_k.iterrows()):
        if loop_index % 200 == 0:
            logger.debug(loop_index)
        try:
            mean = sa.compute_document_mean_with_tf([row['title']], min_freq = 1, to_filter = to_filter)[0]
            mean_results.append(mean)
        except:
            logger.exception("error?")
            continue

    df_media_mean_vec = pd.concat([df_k, pd.DataFrame(mean_results, columns=sorted(sa.axes, key=lambda x: "{}-{}".format(x[0], x[1])))], axis=1)
    df_media_mean_vec.to_csv("{}_average.tsv".format(KEYWORD), sep="\t", index=False)

    results = []
    df_cluster = df_media_mean_vec.groupby(['bias']).mean()
    for axis in [c for c in df_media_mean_vec.columns if len(c) == 2]:
    #     print (axis)
        values = df_cluster[axis]
    #     conservative = values[0]
    #     liberal = values[1]
        left = values[1]
        right = values[2]
        diff = right - left

        results.append([axis, diff, right, left])

    df_result_diff = pd.DataFrame(sorted(results, key=lambda x: abs(x[1]), reverse=True), columns=["axis", "diff_r_l", "right", "left"])
    df_result_diff.to_csv("{}_average_bias_diff_{}.tsv".format(KEYWORD, a_count), index=False, sep="\t")

# %% [code]


# %% [code]


# %% [code]


# %% [code]
df_result_diff.head(n=10)

# %% [markdown]
# kurtosis

# %% [code]
%%time
import glob
import os

for afile in glob.glob("*_kurtosis.tsv"):
    topic = os.path.basename(afile)[:-len("_kurtosis.tsv")]
    a_count = df_full['issue'].value_counts()[topic]
    df_media_mean_kurt = pd.read_table(afile, sep="\t")
    
    results = []
    df_cluster = df_media_mean_kurt.groupby(['bias']).mean()
    for axis in [c for c in df_media_mean_kurt.columns if '(' in c]:
    #     print (axis)
        values = df_cluster[axis]
    #     conservative = values[0]
    #     liberal = values[1]
        left = values[1]
        right = values[2]
        diff = right - left

        results.append([axis, diff, right, left])

    df_result_diff = pd.DataFrame(sorted(results, key=lambda x: abs(x[1]), reverse=True), columns=["axis", "diff_r_l", "right", "left"])
    df_result_diff.to_csv("{}_kurtosis_bias_diff_{}.tsv".format(topic, a_count), index=False, sep="\t")

# %% [code]
COLUMNS = [str(c) for c in sa.axes if len(c) == 2]
len(COLUMNS)

# %% [code]
import numpy as np
for KEYWORD, a_count in df_full['issue'].value_counts().iteritems():
    logger.info(KEYWORD)
    df_avg_temp = pd.read_csv("{}_average.tsv".format(KEYWORD), sep="\t").dropna()
    corpus_mean = np.mean(df_avg_temp.drop(
        columns=[c for c in df_avg_temp.columns if '(' not in c]).as_matrix(), axis=0)
    break

# %% [code]
corpus_mean

# %% [markdown]
# kurtosis with corpus mean

# %% [code]
import glob

dfs = []
for afile in glob.glob("*_average.tsv"):
#     print (afile)
    dfs.append(pd.read_csv(afile, sep="\t").dropna())

df_corpus = pd.concat(dfs, axis=0, ignore_index=True)

# %% [code]
df_corpus.shape

# %% [code]
df_corpus['issue'].value_counts()

# %% [code]
df_corpus.head()

# %% [code]
corpus_mean = np.mean(df_corpus.drop(
    columns=[c for c in df_corpus.columns if '(' not in c]).as_matrix(), axis=0)

# %% [code]
corpus_mean

# %% [code]
COLUMNS = [str(c) for c in sorted(sa.axes.keys()) if len(c) == 2]

import numpy as np

for KEYWORD, a_count in df_full['issue'].value_counts().iteritems():
    if a_count < 100:
        break
    logger.info("********"+KEYWORD)

    df_k = df_full.query("issue == @KEYWORD").reset_index().drop(columns=['index'])

    with open("{}_kurtosis_with_corpus_mean.tsv".format(KEYWORD), "w") as fo:
        fo.write("issue\ttitle\tbias\tsource\tsource_bias\turl\t{}\n".format("\t".join(COLUMNS)))
        for loop_index, (row_index, row) in enumerate(df_k.iterrows()):
            if loop_index % 200 == 0:
                logger.debug(loop_index)
            try:
                _, kurtosis = sa.compute_document_kurtosis_with_tf([row['title']], corpus_mean, min_freq = 1)  

            except:
                logger.exception("error?")
                continue

            fo.write("{}\t{}\t{}\t{}\t{}\t{}\t{}\n".format(row['issue'], row['title'], row['bias'], row['source'], row['source_bias'], row['url'], "\t".join([str(v) for v in kurtosis[0]])))


# %% [code]
%%time
import glob
import os

for afile in glob.glob("*_kurtosis_with_corpus_mean.tsv"):
    topic = os.path.basename(afile)[:-len("_kurtosis_with_corpus_mean.tsv")]
    a_count = df_full['issue'].value_counts()[topic]
    df_media_mean_kurt = pd.read_table(afile, sep="\t")
    
    results = []
    df_cluster = df_media_mean_kurt.groupby(['bias']).mean()
    for axis in [c for c in df_media_mean_kurt.columns if '(' in c]:
    #     print (axis)
        values = df_cluster[axis]
    #     conservative = values[0]
    #     liberal = values[1]
        left = values[1]
        right = values[2]
        diff = right - left

        results.append([axis, diff, right, left])

    df_result_diff = pd.DataFrame(sorted(results, key=lambda x: abs(x[1]), reverse=True), columns=["axis", "diff_r_l", "right", "left"])
    df_result_diff.to_csv("{}_kurtosis_with_corpus_mean_bias_diff_{}.tsv".format(topic, a_count), index=False, sep="\t")
    
    
    

# %% [code]


# %% [code]
# %%time
# import glob
# import os

# for afile in glob.glob("*_kurtosis.tsv"):
#     topic = os.path.basename(afile)[:-len("_kurtosis.tsv")]
#     a_count = df_full['issue'].value_counts()[topic]
#     df_media_mean_kurt = pd.read_table(afile, sep="\t")
    
#     results = []
#     df_cluster = df_media_mean_kurt.groupby(['bias']).mean()
#     for axis in [c for c in df_media_mean_kurt.columns if '(' in c]:
#     #     print (axis)
#         values = df_cluster[axis]
#     #     conservative = values[0]
#     #     liberal = values[1]
#         left = values[1]
#         right = values[2]
#         diff = right - left

#         results.append([axis, diff, right, left])

#     df_result_diff = pd.DataFrame(sorted(results, key=lambda x: abs(x[1]), reverse=True), columns=["axis", "diff_r_l", "right", "left"])
#     df_result_diff.to_csv("{}_kurtosis_bias_diff_{}.tsv".format(topic, a_count), index=False, sep="\t")
    
    
    

# %% [code]


# %% [markdown]
# second moment with corpus mean

# %% [code]
import glob
import numpy as np

dfs = []
for afile in glob.glob("*_average.tsv"):
#     print (afile)
    dfs.append(pd.read_csv(afile, sep="\t").dropna())

df_corpus = pd.concat(dfs, axis=0, ignore_index=True)
corpus_mean = np.mean(df_corpus.drop(
    columns=[c for c in df_corpus.columns if '(' not in c]).as_matrix(), axis=0)
corpus_mean

# %% [code]
COLUMNS = [str(c) for c in sorted(sa.axes.keys()) if len(c) == 2]

import numpy as np

for KEYWORD, a_count in df_full['issue'].value_counts().iteritems():
    if a_count < 100:
        break
    logger.info("********"+KEYWORD)

    df_k = df_full.query("issue == @KEYWORD").reset_index().drop(columns=['index'])

    with open("{}_second_moment_with_corpus_mean.tsv".format(KEYWORD), "w") as fo:
        fo.write("issue\ttitle\tbias\tsource\tsource_bias\turl\t{}\n".format("\t".join(COLUMNS)))
        for loop_index, (row_index, row) in enumerate(df_k.iterrows()):
            if loop_index % 200 == 0:
                logger.debug(loop_index)
            try:
                sm = sa.compute_document_second_moment_with_tf([row['title']], corpus_mean, min_freq = 1)  

            except:
                logger.exception("error?")
                continue

            fo.write("{}\t{}\t{}\t{}\t{}\t{}\t{}\n".format(row['issue'], row['title'], row['bias'], row['source'], row['source_bias'], row['url'], "\t".join([str(v) for v in sm[0]])))
#             break
#     break

# %% [code]
%%time
import glob
import os

for afile in glob.glob("*_second_moment_with_corpus_mean.tsv"):
    topic = os.path.basename(afile)[:-len("_second_moment_with_corpus_mean.tsv")]
    a_count = df_full['issue'].value_counts()[topic]
    df_media_mean_kurt = pd.read_table(afile, sep="\t")
    
    results = []
    df_cluster = df_media_mean_kurt.groupby(['bias']).mean()
    for axis in [c for c in df_media_mean_kurt.columns if '(' in c]:
    #     print (axis)
        values = df_cluster[axis]
    #     conservative = values[0]
    #     liberal = values[1]
        left = values[1]
        right = values[2]
        diff = right - left

        results.append([axis, diff, right, left])

    df_result_diff = pd.DataFrame(sorted(results, key=lambda x: abs(x[1]), reverse=True), columns=["axis", "diff_r_l", "right", "left"])
    df_result_diff.to_csv("{}_second_moment_with_corpus_mean_bias_diff_{}.tsv".format(topic, a_count), index=False, sep="\t")
    
    
    

# %% [code]


# %% [code]


# %% [code]


# %% [code]


# %% [markdown]
# Sanity Check

# %% [code]
_, m, k = sa.compute_document_mean_kurtosis_with_tf([df_i['title'][0]], min_freq = 1)

# %% [code]
m

# %% [code]
mean_results[0]

# %% [code]
pd.DataFrame(mean_results, columns=sorted(sa.axes, key=lambda x: "{}-{}".format(x[0], x[1]))).head()

# %% [code]
pd.concat([df_i, pd.DataFrame(mean_results, columns=sorted(sa.axes, key=lambda x: "{}-{}".format(x[0], x[1])))], axis=1).head()

# %% [code]
