# Supplementary material for: FrameAxis: characterizing microframe bias and intensity with word embedding
Source: PeerJ Comput Sci. 2021 Jul 22;7:e644. doi: 10.7717/peerj-cs.644 (PMC8323720; doi:10.7717/peerj-cs.644)
Supplement: Supplemental Information 2 — lib/ -<common codes for FrameAxis exp/ -<analysis codes [file peerj-cs-07-644-s002.zip › frameaxis code/exps/20201221_allsides_wo_topic_word/Intensity Spectrum.ipynb]

# %% [code]
import pandas as pd
import matplotlib.pyplot as plt
%matplotlib inline
import numpy as np
from adjustText import adjust_text
import sys
sys.path.insert(0, '../../libs/semaxis')
from semaxis import CoreUtil
from semaxis import SemAxis
import pandas as pd
import logging
import pickle
import numpy as np
import glob
import os
import spacy
import string
string.punctuation += '➡•’…'
from collections import Counter

# %% [code]
def split_text(s):
    s = s.strip()
    mid = len(s)//2

    try:
        break_at = mid + min(-s[mid::-1].index(' '), s[mid:].index(' '), key=abs)
    except ValueError:  # if '\n' not in s
        break_at = 0

    return s[:break_at], s[break_at:]

# %% [markdown]
# specific plot

# %% [code]
topic = issue = 'Abortion'
TOP_AXES = 4

df_emb = pd.read_csv(f'../20201014_allsides_frame_relevance/bias-embeddings/significant_axes_{issue}.tsv', 
                     sep='\t').sort_values('rev', ascending=False)

axes = df_emb.head(n=TOP_AXES)['axis'][::-1]
axes

# %% [code]
fig, ax1 = plt.subplots(1,1, figsize=(12,7))
xs = []
significant_axes = []
HEIGHT = 0.4

S_HEIGHT = 0.1
E_HEIGHT = 0.25
TEXT_MARGIN = 0.05


for a_index, significant_axis in enumerate(axes):
#     if a_index == 3:
#         l_to_r = False
#     else:
#         l_to_r = True

#     df_p = df_i.query(f'aspect=="{aspect}"').drop(columns=['sid', 'text', 'aspect', 'sentiment'])
# #     df_a = pd.DataFrame(zip(df_p.columns, np.mean(df_p, axis=0)), columns=['axis', 'avg']).sort_values('avg', ascending=False)
# #     df_cbd = df_a.merge(df_bg, on='axis')
# #     df_cbd['intensity'] = df_cbd['avg_x'] - df_cbd['avg_y']
#     df_a = pd.DataFrame(zip(df_p.columns, np.mean(df_p, axis=0)), columns=['axis', 'intensity'])
#     df_cbd = df_a.sort_values('intensity', ascending=False).reset_index(drop=True)[['axis', 'intensity']]

#     df_bp = df_b.query(f'aspect=="{aspect}" and sentiment == "positive"').drop(columns=['sid', 'text', 'aspect', 'sentiment'])
#     df_bpa = pd.DataFrame(zip(df_bp.columns, np.mean(df_bp, axis=0)), columns=['axis', 'avg']).sort_values('avg', ascending=False)

#     df_bn = df_b.query(f'aspect=="{aspect}" and sentiment == "negative"').drop(columns=['sid', 'text', 'aspect', 'sentiment'])
#     df_bna = pd.DataFrame(zip(df_bn.columns, np.mean(df_bn, axis=0)), columns=['axis', 'avg']).sort_values('avg', ascending=False)

#     df_bpn = df_bpa.merge(df_bna, on='axis')
#     df_bpn['separation'] = abs(df_bpn['avg_x'] - df_bpn['avg_y'])
#     df_bpn = df_bpn.sort_values('separation', ascending=False).reset_index(drop=True)
    
#     df_final = df_cbd.merge(df_bpn, on='axis')

#     df_final['i_rank'] = df_final['intensity'].rank(ascending=False)
#     df_final['s_rank'] = abs(df_final['separation']).rank(ascending=False)
#     df_final['rank_sum'] = df_final['i_rank'] + df_final['s_rank']
#     significant_axis = df_final.sort_values('rank_sum').reset_index(drop=True)['axis'][0]  
    
#     axis_with_largest_separation = df_final.reindex(df_final.separation.abs().sort_values(ascending=False).index).reset_index(drop=True)['axis'][0]
#     significant_axis = axis_with_largest_separation

#     CONDITION = f'aspect=="{aspect}"'
    df_p = pd.read_csv(f'../20190417_allsides/{topic}_second_moment_with_corpus_mean.tsv', sep='\t')[['title', significant_axis, 'bias']]
    df_p = df_p[df_p.title.str.contains(' ')]

    df_bpn = pd.read_csv(glob.glob(f'../20190417_allsides/{topic}_second_moment_with_corpus_mean_bias_diff_*.tsv')[0], sep='\t')

#     df_p = df_b[['title', significant_axis, 'bias']]

    bs = list(df_p[significant_axis])
    bs_min, bs_max = min(bs), max(bs)

#     xmax, xmin = max(-bs_min, bs_max), min(-bs_max, bs_min)
#     xmax, xmin = bs_max, bs_min
    xs.append(bs_max)
    xs.append(bs_min)
    if l_to_r:
        r, l = eval(significant_axis)
    else:
        l, r = eval(significant_axis)
    significant_axes.append((l, r))

    if l_to_r:
        df_p[significant_axis] = -1 * df_p[significant_axis]

    for r_index, row in df_p.sort_values(significant_axis).reset_index().iterrows():
#         break
        height = row[significant_axis]/L*(E_HEIGHT-S_HEIGHT)
#         if r_index == 0:
#             o_text = row['title']
#             n_text = '\n'.join(split_text(o_text))
#             ax1.text(row[significant_axis], a_index + height+S_HEIGHT+TEXT_MARGIN, n_text, 
#                 fontsize=9, horizontalalignment='right',verticalalignment='bottom')        
#         elif r_index == 1:
#             o_text = row['title']
#             n_text = '\n'.join(split_text(o_text))
#             ax1.text(row[significant_axis], a_index -height-S_HEIGHT-TEXT_MARGIN, n_text, 
#                 fontsize=9, horizontalalignment='right',verticalalignment='top')                    
        if r_index == len(bs)-1:
            o_text = row['title']
            n_text = '\n'.join(split_text(o_text))
            ax1.text(row[significant_axis], a_index + height+S_HEIGHT+TEXT_MARGIN, n_text, 
                fontsize=9, horizontalalignment='center',verticalalignment='bottom')        
        elif r_index == len(bs)-2:
            o_text = row['title']
            n_text = '\n'.join(split_text(o_text))
            ax1.text(row[significant_axis], a_index -height-S_HEIGHT-TEXT_MARGIN, n_text, 
                fontsize=9, horizontalalignment='center',verticalalignment='top')                
        if row['bias'] == 'left':
            ax1.vlines(row[significant_axis], ymin=a_index-height-S_HEIGHT, ymax=a_index+height+S_HEIGHT, linestyle='-', 
                   color='skyblue', linewidth=1)  
        elif row['bias'] == 'right':
            ax1.vlines(row[significant_axis], ymin=a_index-height-S_HEIGHT, ymax=a_index+height+S_HEIGHT, linestyle='-', 
                   color='lightcoral', linewidth=1)          
        else:
            ax1.vlines(row[significant_axis], ymin=a_index-height-S_HEIGHT, ymax=a_index+height+S_HEIGHT, linestyle='-', 
                   color='plum', linewidth=1)          

#     ax1.vlines(0, ymin=a_index-0.5, ymax=a_index+0.5, linestyle='--', color='k', linewidth=1, zorder=10)

#     if l_to_r:
#         b_pos = -np.mean(df_p.query('bias=="left"')[[significant_axis]])
#         b_neg = -np.mean(df_p.query('bias=="right"')[[significant_axis]])
#     else:
    b_pos = np.mean(df_p.query('bias=="left"')[[significant_axis]])
    b_neg = np.mean(df_p.query('bias=="right"')[[significant_axis]])
        
#     ax1.vlines(b_pos, ymin=a_index-HEIGHT/2, ymax=a_index+HEIGHT/2, linestyle='-', color='b', linewidth=2)
    ax1.vlines(b_pos, ymin=a_index-b_pos/L*(E_HEIGHT-S_HEIGHT)-S_HEIGHT, ymax=a_index+b_pos/L*(E_HEIGHT-S_HEIGHT)+S_HEIGHT, linestyle='-', color='b', linewidth=2, zorder=2)
    
    ax1.scatter(x=b_pos, y=a_index, marker='o', color='b', zorder=10)
    
    ax1.vlines(b_neg, ymin=a_index-b_neg/L*(E_HEIGHT-S_HEIGHT)-S_HEIGHT, ymax=a_index+b_neg/L*(E_HEIGHT-S_HEIGHT)+S_HEIGHT, linestyle='-', color='r', linewidth=2, zorder=2)

#     ax1.vlines(b_neg, ymin=a_index-HEIGHT/2, ymax=a_index+HEIGHT/2, linestyle='-', color='r', linewidth=2)
    ax1.scatter(b_neg, a_index, marker='x', color='r', zorder=10)    
    ax1.set_xticks([])
    
    from scipy import stats
    print (significant_axis, stats.ttest_ind(df_p.query('bias=="left"')[significant_axis], 
                                             df_p.query('bias=="right"')[significant_axis]))
#     break


xmax, xmin = max(xs), min(xs)
L = xmax-xmin

for i in range(len(axes)):
    # ax1.barh(0, width=L*1.2, height=1, left=xmin-L*0.1, edgecolor='k', fc=(1, 1, 1, 0), zorder=5)
    # ax1.set_ylim(-5,5)
    #/
    ax1.plot([0, xmax], [S_HEIGHT+i, E_HEIGHT+i], color='k', linestyle='-')
    #\
    ax1.plot([0, xmax], [-S_HEIGHT+i, -E_HEIGHT+i], color='k', linestyle='-')

    #| start
    ax1.plot([0, 0], [S_HEIGHT+i, -S_HEIGHT+i], color='k', linestyle='-')

    #| end
    ax1.plot([xmax+L*0.05, xmax+L*0.05], [E_HEIGHT+i, -E_HEIGHT+i], color='k', linestyle='-')

    # extension
    ax1.plot([xmax, xmax+L*0.05], [E_HEIGHT+i, E_HEIGHT+i], color='k', linestyle='-')
    ax1.plot([xmax, xmax+L*0.05], [-E_HEIGHT+i, -E_HEIGHT+i], color='k', linestyle='-')
    
#     ax1.barh(i, width=L*1.2, height=HEIGHT, left=xmin-L*0.1, edgecolor='k', fc=(1, 1, 1, 0), zorder=5)
#     ax1.text(xmin+L/2, i+HEIGHT, a[i], 
#          fontsize=12, horizontalalignment='center',verticalalignment='center', bbox=dict(facecolor='white', edgecolor='k'))

y = np.arange(len(axes))    
# ax1.set_xlim(xmin-L*0.11, xmax+L*0.11)
ax1.set_xlim(0, xmax+L*0.11)

ax1.yaxis.tick_left()    
ax1.set_yticks(y)
ax1.set_yticklabels([f'{a[0]}-\n{a[1]}' for a in significant_axes], fontsize=15)
ax1.set_ylim(-0.6,len(axes))

ax_t1 = ax1.twinx()
ax_t1.yaxis.tick_right()
ax_t1.set_yticks([]) #y
# ax_t1.set_yticklabels([a[1] for a in significant_axes], fontsize=15)
# ax_t1.set_yticklabels([])
ax_t1.set_ylim(-0.6,len(axes))

ax1.spines["top"].set_visible(False)
ax1.spines["left"].set_visible(False)
ax1.spines["right"].set_visible(False)
ax1.spines["bottom"].set_visible(False)

ax_t1.spines["top"].set_visible(False)
ax_t1.spines["left"].set_visible(False)
ax_t1.spines["right"].set_visible(False)
ax_t1.spines["bottom"].set_visible(False)    

#     plt.savefig(f'{aspect}_largest_separation.pdf', format='pdf', bbox_inches="tight")
plt.savefig(f'embedding_based_{issue}_top_{TOP_AXES}_intensity_spectrum.pdf', format='pdf', bbox_inches="tight")

#     break

# %% [code]


# %% [code]
topic = 'Abortion'

fig, (ax1) = plt.subplots(1,1, figsize=(12,0.5))

significant_axis = "('pro-choice', 'pro-life')"

significant_axis = "('musical', 'unmusical')"
significant_axis = "('maternal', 'paternal')"
# significant_axis = "('professional', 'unprofessional')"

df_p = pd.read_csv(f'../20190417_allsides/{topic}_second_moment_with_corpus_mean.tsv', sep='\t')[['title', significant_axis, 'bias']]
df_p = df_p[df_p.title.str.contains(' ')]

df_bpn = pd.read_csv(glob.glob(f'../20190417_allsides/{topic}_second_moment_with_corpus_mean_bias_diff_*.tsv')[0], sep='\t')

bs = list(df_p[significant_axis])
bs_min, bs_max = min(bs), max(bs)

#     xmax, xmin = max(-bs_min, bs_max), min(-bs_max, bs_min)
xmax, xmin = bs_max, bs_min

HEIGHT = 1

S_HEIGHT = 0.5
E_HEIGHT = 2

L = xmax-xmin

TEXT_MARGIN = 0.05

# ax1.barh(0, width=L*1.2, height=1, left=xmin-L*0.1, edgecolor='k', fc=(1, 1, 1, 0), zorder=5)
# ax1.set_ylim(-5,5)
#/
ax1.plot([0, xmax], [S_HEIGHT, E_HEIGHT], color='k', linestyle='-')
#\
ax1.plot([0, xmax], [-S_HEIGHT, -E_HEIGHT], color='k', linestyle='-')

#| start
ax1.plot([0, 0], [S_HEIGHT, -S_HEIGHT], color='k', linestyle='-')

#| end
ax1.plot([xmax+L*0.05, xmax+L*0.05], [E_HEIGHT, -E_HEIGHT], color='k', linestyle='-')

# extension
ax1.plot([xmax, xmax+L*0.05], [E_HEIGHT, E_HEIGHT], color='k', linestyle='-')
ax1.plot([xmax, xmax+L*0.05], [-E_HEIGHT, -E_HEIGHT], color='k', linestyle='-')


color_L = 100
colors = plt.cm.RdBu(np.linspace(0,1,color_L))
# for b_index, b in enumerate(sorted(bs)):

for r_index, row in df_p.sort_values(significant_axis).reset_index().iterrows():
#         break
    height = row[significant_axis]/L*(E_HEIGHT-S_HEIGHT)
    
    if r_index == 0 or r_index == len(bs)-1:
        o_text = row['title']
        n_text = '\n'.join(split_text(o_text))
        ax1.text(row[significant_axis], height+S_HEIGHT+TEXT_MARGIN, n_text, 
            fontsize=9, horizontalalignment='center',verticalalignment='bottom')        
    if r_index == 1 or r_index == len(bs)-2:
        o_text = row['title']
        n_text = '\n'.join(split_text(o_text))
        ax1.text(row[significant_axis], -height-S_HEIGHT-TEXT_MARGIN, n_text, 
            fontsize=9, horizontalalignment='center',verticalalignment='top')                    

    if row['bias'] == 'left':
        ax1.vlines(row[significant_axis], ymin=-height-S_HEIGHT, ymax=height+S_HEIGHT, linestyle='-', 
               color='skyblue', linewidth=1)  
    elif row['bias'] == 'right':
        ax1.vlines(row[significant_axis], ymin=-height-S_HEIGHT, ymax=height+S_HEIGHT, linestyle='-', 
               color='lightcoral', linewidth=1)          
    else:
        ax1.vlines(row[significant_axis], ymin=-height-S_HEIGHT, ymax=height+S_HEIGHT, linestyle='-', 
               color='plum', linewidth=1)    
# ax1.vlines(0, ymin=-0.5, ymax=0.5, linestyle='--', color='k', linewidth=1, zorder=10)

l_mean = df_bpn.query('axis==@significant_axis')['left']
ax1.vlines(l_mean, ymin=-l_mean/L*(E_HEIGHT-S_HEIGHT)-S_HEIGHT, ymax=l_mean/L*(E_HEIGHT-S_HEIGHT)+S_HEIGHT, linestyle='-', color='b', linewidth=2, zorder=2)
ax1.scatter(x=l_mean, y=0.0, marker='o', color='b', zorder=10)

r_mean = df_bpn.query('axis==@significant_axis')['right']
ax1.vlines(r_mean, ymin=-r_mean/L*(E_HEIGHT-S_HEIGHT)-S_HEIGHT, ymax=r_mean/L*(E_HEIGHT-S_HEIGHT)+S_HEIGHT, linestyle='-', color='r', linewidth=2, zorder=2)
ax1.scatter(r_mean, 0, marker='x', color='r', zorder=10)    
# ax1.set_xticks([])

c_mean = np.mean(df_p.query('bias=="center"'))
ax1.vlines(c_mean, ymin=-c_mean/L*(E_HEIGHT-S_HEIGHT)-S_HEIGHT, ymax=c_mean/L*(E_HEIGHT-S_HEIGHT)+S_HEIGHT, linestyle='--', color='purple', linewidth=1, zorder=10)
ax1.scatter(c_mean, c_mean/L*(E_HEIGHT-S_HEIGHT)+S_HEIGHT, marker=7, color='purple')
ax1.scatter(c_mean, -c_mean/L*(E_HEIGHT-S_HEIGHT)-S_HEIGHT, marker=6, color='purple')    

# ax1.set_title(f'framing intensity on {eval(significant_axis)[0]}-{eval(significant_axis)[1]} microframe')
ax1.set_xlim(-0.001, xmax+L*0.11)

ax1.yaxis.tick_left()    
ax1.set_yticks([])
# ax1.set_yticks([0])
# ax1.set_yticklabels(['low intensity'], fontsize=15)
ax1.set_ylim(-2.05*HEIGHT,2.05*HEIGHT)

ax_t1 = ax1.twinx()
ax_t1.yaxis.tick_right()
ax_t1.set_yticks([])
# ax_t1.set_yticks([0])
# ax_t1.set_yticklabels(['high intensity'], fontsize=15)
ax_t1.set_ylim(-2*HEIGHT,2*HEIGHT)

ax1.spines["top"].set_visible(False)
ax1.spines["left"].set_visible(False)
ax1.spines["right"].set_visible(False)
ax1.spines["bottom"].set_visible(False)

ax_t1.spines["top"].set_visible(False)
ax_t1.spines["left"].set_visible(False)
ax_t1.spines["right"].set_visible(False)
ax_t1.spines["bottom"].set_visible(False)    

#     plt.savefig(f'{aspect}_largest_separation.pdf', format='pdf', bbox_inches="tight")
plt.savefig(f'figs/{topic}_{significant_axis}_intensity.pdf', format='pdf', bbox_inches="tight")
# plt.close(fig)  


# %% [code]
topic = 'Energy'

fig, (ax1) = plt.subplots(1,1, figsize=(12,0.5))

significant_axis = "('clean', 'dirty')"

df_p = pd.read_csv(f'../20190417_allsides/{topic}_average.tsv', sep='\t')[['title', significant_axis, 'bias']]
df_p = df_p[df_p.title.str.contains(' ')]

df_bpn = pd.read_csv(glob.glob(f'../20190417_allsides/{topic}_average_bias_diff_*.tsv')[0], sep='\t')

bs = list(df_p[significant_axis])
bs_min, bs_max = min(bs), max(bs)

#     xmax, xmin = max(-bs_min, bs_max), min(-bs_max, bs_min)
xmax, xmin = bs_max, bs_min

L = xmax-xmin

ax1.barh(0, width=L*1.2, height=1, left=xmin-L*0.1, edgecolor='k', fc=(1, 1, 1, 0), zorder=5)
# ax1.set_ylim(-5,5)

color_L = 100
colors = plt.cm.RdBu(np.linspace(0,1,color_L))
# for b_index, b in enumerate(sorted(bs)):

for r_index, row in df_p.sort_values(significant_axis).reset_index().iterrows():
#         break
    if r_index == 0 or r_index == len(bs)-1:
        o_text = row['title']
        n_text = '\n'.join(split_text(o_text))
        ax1.text(row[significant_axis], 0.55, n_text, 
            fontsize=9, horizontalalignment='center',verticalalignment='bottom')        
    if r_index == 1 or r_index == len(bs)-2:
        o_text = row['title']
        n_text = '\n'.join(split_text(o_text))
        ax1.text(row[significant_axis], -0.55, n_text, 
            fontsize=9, horizontalalignment='center',verticalalignment='top')                    
    if row['bias'] == 'left':
        ax1.vlines(row[significant_axis], ymin=-0.5, ymax=0.5, linestyle='-', 
               color='skyblue', linewidth=1)  
    elif row['bias'] == 'right':
        ax1.vlines(row[significant_axis], ymin=-0.5, ymax=0.5, linestyle='-', 
               color='lightcoral', linewidth=1)          
    else:
        ax1.vlines(row[significant_axis], ymin=-0.5, ymax=0.5, linestyle='-', 
               color='plum', linewidth=1)          

ax1.vlines(0, ymin=-0.5, ymax=0.5, linestyle='--', color='k', linewidth=1, zorder=10)

ax1.vlines(df_bpn.query('axis==@significant_axis')['left'], ymin=-0.5, ymax=0.5, linestyle='-', color='b', linewidth=2)
ax1.scatter(x=df_bpn.query('axis==@significant_axis')['left'], y=0.0, marker='o', color='b', zorder=10)
ax1.vlines(df_bpn.query('axis==@significant_axis')['right'], ymin=-0.5, ymax=0.5, linestyle='-', color='r', linewidth=2)
ax1.scatter(df_bpn.query('axis==@significant_axis')['right'], 0, marker='x', color='r', zorder=10)    
ax1.set_xticks([])

ax1.vlines(np.mean(df_p.query('bias=="center"')), ymin=-0.5, ymax=0.5, linestyle='--', color='purple', linewidth=1, zorder=10)
ax1.scatter(np.mean(df_p.query('bias=="center"')), +0.5, marker=7, color='purple')
ax1.scatter(np.mean(df_p.query('bias=="center"')), -0.5, marker=6, color='purple')    


ax1.set_xlim(xmin-L*0.11, xmax+L*0.11)

ax1.yaxis.tick_left()    
ax1.set_yticks([0])
ax1.set_yticklabels([eval(significant_axis)[0]], fontsize=15)
ax1.set_ylim(-0.6,0.6)

ax_t1 = ax1.twinx()
ax_t1.yaxis.tick_right()
ax_t1.set_yticks([0])
ax_t1.set_yticklabels([eval(significant_axis)[1]], fontsize=15)
ax_t1.set_ylim(-0.6,0.6)

ax1.spines["top"].set_visible(False)
ax1.spines["left"].set_visible(False)
ax1.spines["right"].set_visible(False)
ax1.spines["bottom"].set_visible(False)

ax_t1.spines["top"].set_visible(False)
ax_t1.spines["left"].set_visible(False)
ax_t1.spines["right"].set_visible(False)
ax_t1.spines["bottom"].set_visible(False)    

#     plt.savefig(f'{aspect}_largest_separation.pdf', format='pdf', bbox_inches="tight")
plt.savefig(f'figs/{topic}_{significant_axis}.pdf', format='pdf', bbox_inches="tight")
# plt.close(fig)  


# %% [code]
topic = 'Budget - Debt'

fig, (ax1) = plt.subplots(1,1, figsize=(12,0.5))

significant_axis = "('abused', 'unabused')"

df_p = pd.read_csv(f'../20190417_allsides/{topic}_average.tsv', sep='\t')[['title', significant_axis, 'bias']]
df_p = df_p[df_p.title.str.contains(' ')]

df_bpn = pd.read_csv(glob.glob(f'../20190417_allsides/{topic}_average_bias_diff_*.tsv')[0], sep='\t')

bs = list(df_p[significant_axis])
bs_min, bs_max = min(bs), max(bs)

#     xmax, xmin = max(-bs_min, bs_max), min(-bs_max, bs_min)
xmax, xmin = bs_max, bs_min

L = xmax-xmin

ax1.barh(0, width=L*1.2, height=1, left=xmin-L*0.1, edgecolor='k', fc=(1, 1, 1, 0), zorder=5)
# ax1.set_ylim(-5,5)

color_L = 100
colors = plt.cm.RdBu(np.linspace(0,1,color_L))
# for b_index, b in enumerate(sorted(bs)):

for r_index, row in df_p.sort_values(significant_axis).reset_index().iterrows():
#         break
    if r_index == 0 or r_index == len(bs)-1:
        o_text = row['title']
        n_text = '\n'.join(split_text(o_text))
        ax1.text(row[significant_axis], 0.55, n_text, 
            fontsize=9, horizontalalignment='center',verticalalignment='bottom')        
    if r_index == 1 or r_index == len(bs)-2:
        o_text = row['title']
        n_text = '\n'.join(split_text(o_text))
        ax1.text(row[significant_axis], -0.55, n_text, 
            fontsize=9, horizontalalignment='center',verticalalignment='top')                    
    if row['bias'] == 'left':
        ax1.vlines(row[significant_axis], ymin=-0.5, ymax=0.5, linestyle='-', 
               color='skyblue', linewidth=1)  
    elif row['bias'] == 'right':
        ax1.vlines(row[significant_axis], ymin=-0.5, ymax=0.5, linestyle='-', 
               color='lightcoral', linewidth=1)          
    else:
        ax1.vlines(row[significant_axis], ymin=-0.5, ymax=0.5, linestyle='-', 
               color='plum', linewidth=1)          

ax1.vlines(0, ymin=-0.5, ymax=0.5, linestyle='--', color='k', linewidth=1, zorder=10)

ax1.vlines(df_bpn.query('axis==@significant_axis')['left'], ymin=-0.5, ymax=0.5, linestyle='-', color='b', linewidth=2)
ax1.scatter(x=df_bpn.query('axis==@significant_axis')['left'], y=0.0, marker='o', color='b', zorder=10)
ax1.vlines(df_bpn.query('axis==@significant_axis')['right'], ymin=-0.5, ymax=0.5, linestyle='-', color='r', linewidth=2)
ax1.scatter(df_bpn.query('axis==@significant_axis')['right'], 0, marker='x', color='r', zorder=10)    
ax1.set_xticks([])

ax1.vlines(np.mean(df_p.query('bias=="center"')), ymin=-0.5, ymax=0.5, linestyle='--', color='purple', linewidth=1, zorder=10)
ax1.scatter(np.mean(df_p.query('bias=="center"')), +0.5, marker=7, color='purple')
ax1.scatter(np.mean(df_p.query('bias=="center"')), -0.5, marker=6, color='purple')    


ax1.set_xlim(xmin-L*0.11, xmax+L*0.11)

ax1.yaxis.tick_left()    
ax1.set_yticks([0])
ax1.set_yticklabels([eval(significant_axis)[0]], fontsize=15)
ax1.set_ylim(-0.6,0.6)

ax_t1 = ax1.twinx()
ax_t1.yaxis.tick_right()
ax_t1.set_yticks([0])
ax_t1.set_yticklabels([eval(significant_axis)[1]], fontsize=15)
ax_t1.set_ylim(-0.6,0.6)

ax1.spines["top"].set_visible(False)
ax1.spines["left"].set_visible(False)
ax1.spines["right"].set_visible(False)
ax1.spines["bottom"].set_visible(False)

ax_t1.spines["top"].set_visible(False)
ax_t1.spines["left"].set_visible(False)
ax_t1.spines["right"].set_visible(False)
ax_t1.spines["bottom"].set_visible(False)    

#     plt.savefig(f'{aspect}_largest_separation.pdf', format='pdf', bbox_inches="tight")
plt.savefig(f'figs/{topic}_{significant_axis}.pdf', format='pdf', bbox_inches="tight")
# plt.close(fig)  


# %% [code]
topic = 'Immigration'

fig, (ax1) = plt.subplots(1,1, figsize=(12,0.5))

significant_axis = "('illegal', 'legal')"

df_p = pd.read_csv(f'../20190417_allsides/{topic}_average.tsv', sep='\t')[['title', significant_axis, 'bias']]
df_p = df_p[df_p.title.str.contains(' ')]

df_bpn = pd.read_csv(glob.glob(f'../20190417_allsides/{topic}_average_bias_diff_*.tsv')[0], sep='\t')

bs = list(df_p[significant_axis])
bs_min, bs_max = min(bs), max(bs)

#     xmax, xmin = max(-bs_min, bs_max), min(-bs_max, bs_min)
xmax, xmin = bs_max, bs_min

L = xmax-xmin

ax1.barh(0, width=L*1.2, height=1, left=xmin-L*0.1, edgecolor='k', fc=(1, 1, 1, 0), zorder=5)
# ax1.set_ylim(-5,5)

color_L = 100
colors = plt.cm.RdBu(np.linspace(0,1,color_L))
# for b_index, b in enumerate(sorted(bs)):

for r_index, row in df_p.sort_values(significant_axis).reset_index().iterrows():
#         break
    if r_index == 0 or r_index == len(bs)-1:
        o_text = row['title']
        n_text = '\n'.join(split_text(o_text))
        ax1.text(row[significant_axis], 0.55, n_text, 
            fontsize=9, horizontalalignment='center',verticalalignment='bottom')        
    if r_index == 1 or r_index == len(bs)-2:
        o_text = row['title']
        n_text = '\n'.join(split_text(o_text))
        ax1.text(row[significant_axis], -0.55, n_text, 
            fontsize=9, horizontalalignment='center',verticalalignment='top')                    
    if row['bias'] == 'left':
        ax1.vlines(row[significant_axis], ymin=-0.5, ymax=0.5, linestyle='-', 
               color='skyblue', linewidth=1)  
    elif row['bias'] == 'right':
        ax1.vlines(row[significant_axis], ymin=-0.5, ymax=0.5, linestyle='-', 
               color='lightcoral', linewidth=1)          
    else:
        ax1.vlines(row[significant_axis], ymin=-0.5, ymax=0.5, linestyle='-', 
               color='plum', linewidth=1)          
        
# ax1.vlines(0, ymin=-0.5, ymax=0.5, linestyle='--', color='k', linewidth=1, zorder=10)

ax1.vlines(df_bpn.query('axis==@significant_axis')['left'], ymin=-0.5, ymax=0.5, linestyle='-', color='b', linewidth=2)
ax1.scatter(x=df_bpn.query('axis==@significant_axis')['left'], y=0.0, marker='o', color='b', zorder=10)
ax1.vlines(df_bpn.query('axis==@significant_axis')['right'], ymin=-0.5, ymax=0.5, linestyle='-', color='r', linewidth=2)
ax1.scatter(df_bpn.query('axis==@significant_axis')['right'], 0, marker='x', color='r', zorder=10)    
ax1.set_xticks([])

ax1.vlines(np.mean(df_p.query('bias=="center"')), ymin=-0.5, ymax=0.5, linestyle='-', color='purple', linewidth=2, zorder=10)
ax1.scatter(np.mean(df_p.query('bias=="center"')), +0.5, marker=7, color='purple')
ax1.scatter(np.mean(df_p.query('bias=="center"')), -0.5, marker=6, color='purple')    


ax1.set_xlim(xmin-L*0.11, xmax+L*0.11)

ax1.yaxis.tick_left()    
ax1.set_yticks([0])
ax1.set_yticklabels([eval(significant_axis)[0]], fontsize=15)
ax1.set_ylim(-0.6,0.6)

ax_t1 = ax1.twinx()
ax_t1.yaxis.tick_right()
ax_t1.set_yticks([0])
ax_t1.set_yticklabels([eval(significant_axis)[1]], fontsize=15)
ax_t1.set_ylim(-0.6,0.6)

ax1.spines["top"].set_visible(False)
ax1.spines["left"].set_visible(False)
ax1.spines["right"].set_visible(False)
ax1.spines["bottom"].set_visible(False)

ax_t1.spines["top"].set_visible(False)
ax_t1.spines["left"].set_visible(False)
ax_t1.spines["right"].set_visible(False)
ax_t1.spines["bottom"].set_visible(False)    

#     plt.savefig(f'{aspect}_largest_separation.pdf', format='pdf', bbox_inches="tight")
plt.savefig(f'figs/{topic}_{significant_axis}.pdf', format='pdf', bbox_inches="tight")
# plt.close(fig)  


# %% [code]


# %% [code]


# %% [code]
df_p.sort_values(significant_axis)

# %% [code]


# %% [code]


# %% [code]


# %% [code]


# %% [code]


# %% [code]


# %% [markdown]
# individual plot

# %% [code]
THRESHOLD = 0.1
TOP_FRAMES = 10

TOPICS = sorted([os.path.basename(f)[17:-4] for f in glob.glob('../20201026_allsides_bert_relevance/bias-gpt/significant_axes_*.tsv')], reverse=True)
for topic in TOPICS:
    try:
        df_g = pd.read_csv(f'../20201026_allsides_bert_relevance/bias-gpt/significant_axes_{topic}.tsv', sep='\t').sort_values('rev').reset_index(drop=True)
        df_e = pd.read_csv(f'../20201014_allsides_frame_relevance/bias-embeddings/significant_axes_{topic}.tsv', sep='\t').sort_values('rev', ascending=False).reset_index(drop=True)    
        df_p = pd.read_csv(f'../20190417_allsides/{topic}_second_moment_with_corpus_mean.tsv', sep='\t').drop(columns=['issue', 'title', 'bias', 'source', 'source_bias', 'url'])        
    except:
        continue
        
    fig, (ax1) = plt.subplots(1,1, figsize=(12,0.5))
    

    df_a = pd.DataFrame(zip(df_p.columns, np.mean(df_p, axis=0)), columns=['axis', 'intensity'])
    df_cbd = df_a.sort_values('intensity', ascending=False).reset_index(drop=True)[['axis', 'intensity']]

    df_bpn = pd.read_csv(glob.glob(f'../20190417_allsides/{topic}_average_bias_diff_*.tsv')[0], sep='\t')
    df_bpn['separation'] = abs(df_bpn['diff_r_l'])
    
    df_final = df_cbd.merge(df_bpn, on='axis')
    df_final['i_rank'] = df_final['intensity'].rank(ascending=False)
    df_final['s_rank'] = abs(df_final['separation']).rank(ascending=False)
    df_final['rank_sum'] = df_final['i_rank'] + df_final['s_rank']
    df_final = df_final.sort_values('i_rank').reset_index(drop=True)

    # check df_g & df_e
    for i in range(TOP_FRAMES):
        significant_axis = df_final.iloc[i]['axis']
#         if l_significant_axis in too_general:
#             continue
        rev_g_rank = df_g.query('axis==@significant_axis').index[0]
        rev_e_rank = df_e.query('axis==@significant_axis').index[0] 
        if rev_g_rank < 1621 * THRESHOLD or rev_e_rank < 1621 * THRESHOLD:
            break
    else:
        continue # no significant frame with high relevance...    
    
#     significant_axis = df_final.sort_values('rank_sum').reset_index(drop=True)['axis'][0]  
    
    df_p = pd.read_csv(f'../20190417_allsides/{topic}_average.tsv', sep='\t')[['title', significant_axis, 'bias']]

    bs = list(df_p[significant_axis])
    bs_min, bs_max = min(bs), max(bs)

#     xmax, xmin = max(-bs_min, bs_max), min(-bs_max, bs_min)
    xmax, xmin = bs_max, bs_min

    L = xmax-xmin

    ax1.barh(0, width=L*1.2, height=1, left=xmin-L*0.1, edgecolor='k', fc=(1, 1, 1, 0), zorder=5)
    # ax1.set_ylim(-5,5)

    color_L = 100
    colors = plt.cm.RdBu(np.linspace(0,1,color_L))
    # for b_index, b in enumerate(sorted(bs)):

    for r_index, row in df_p.sort_values(significant_axis).reset_index().iterrows():
#         break
        if r_index == 0 or r_index == len(bs)-1:
            o_text = row['title']
            n_text = '\n'.join(split_text(o_text))
            ax1.text(row[significant_axis], 0.55, n_text, 
                fontsize=9, horizontalalignment='center',verticalalignment='bottom')        
        if r_index == 1 or r_index == len(bs)-2:
            o_text = row['title']
            n_text = '\n'.join(split_text(o_text))
            ax1.text(row[significant_axis], -0.55, n_text, 
                fontsize=9, horizontalalignment='center',verticalalignment='top')                    
        if row['bias'] == 'right':
            ax1.vlines(row[significant_axis], ymin=-0.5, ymax=0.5, linestyle='-', 
                   color='skyblue', linewidth=1)  
        else:
            ax1.vlines(row[significant_axis], ymin=-0.5, ymax=0.5, linestyle='-', 
                   color='lightcoral', linewidth=1)          

    ax1.vlines(0, ymin=-0.5, ymax=0.5, linestyle='--', color='k', linewidth=1, zorder=10)

    ax1.vlines(df_bpn.query('axis==@significant_axis')['left'], ymin=-0.5, ymax=0.5, linestyle='-', color='b', linewidth=2)
    ax1.scatter(x=df_bpn.query('axis==@significant_axis')['left'], y=0.0, marker='o', color='b', zorder=10)
    ax1.vlines(df_bpn.query('axis==@significant_axis')['right'], ymin=-0.5, ymax=0.5, linestyle='-', color='r', linewidth=2)
    ax1.scatter(df_bpn.query('axis==@significant_axis')['right'], 0, marker='x', color='r', zorder=10)    
    ax1.set_xticks([])

    ax1.set_xlim(xmin-L*0.11, xmax+L*0.11)

    ax1.yaxis.tick_left()    
    ax1.set_yticks([0])
    ax1.set_yticklabels([eval(significant_axis)[0]], fontsize=15)
    ax1.set_ylim(-0.6,0.6)

    ax_t1 = ax1.twinx()
    ax_t1.yaxis.tick_right()
    ax_t1.set_yticks([0])
    ax_t1.set_yticklabels([eval(significant_axis)[1]], fontsize=15)
    ax_t1.set_ylim(-0.6,0.6)

    ax1.spines["top"].set_visible(False)
    ax1.spines["left"].set_visible(False)
    ax1.spines["right"].set_visible(False)
    ax1.spines["bottom"].set_visible(False)

    ax_t1.spines["top"].set_visible(False)
    ax_t1.spines["left"].set_visible(False)
    ax_t1.spines["right"].set_visible(False)
    ax_t1.spines["bottom"].set_visible(False)    

#     plt.savefig(f'{aspect}_largest_separation.pdf', format='pdf', bbox_inches="tight")
    plt.savefig(f'figs/{topic}_low_rank_sum.pdf', format='pdf', bbox_inches="tight")
    plt.close(fig)  
    
#     break

# %% [code]
plt.close('all')

# %% [code]


# %% [code]


# %% [code]


# %% [code]


# %% [markdown]
# in one figure

# %% [code]
fig, ax1 = plt.subplots(1,1, figsize=(12,7))
xs = []
significant_axes = []
aspects = ['food', 'price', 'ambience', 'service']
HEIGHT = 0.4

for a_index, aspect in enumerate(aspects):

    df_p = df_i.query(f'aspect=="{aspect}"').drop(columns=['sid', 'text', 'aspect', 'sentiment'])
#     df_a = pd.DataFrame(zip(df_p.columns, np.mean(df_p, axis=0)), columns=['axis', 'avg']).sort_values('avg', ascending=False)
#     df_cbd = df_a.merge(df_bg, on='axis')
#     df_cbd['intensity'] = df_cbd['avg_x'] - df_cbd['avg_y']
    df_a = pd.DataFrame(zip(df_p.columns, np.mean(df_p, axis=0)), columns=['axis', 'intensity'])
    df_cbd = df_a.sort_values('intensity', ascending=False).reset_index(drop=True)[['axis', 'intensity']]

    df_bp = df_b.query(f'aspect=="{aspect}" and sentiment == "positive"').drop(columns=['sid', 'text', 'aspect', 'sentiment'])
    df_bpa = pd.DataFrame(zip(df_bp.columns, np.mean(df_bp, axis=0)), columns=['axis', 'avg']).sort_values('avg', ascending=False)

    df_bn = df_b.query(f'aspect=="{aspect}" and sentiment == "negative"').drop(columns=['sid', 'text', 'aspect', 'sentiment'])
    df_bna = pd.DataFrame(zip(df_bn.columns, np.mean(df_bn, axis=0)), columns=['axis', 'avg']).sort_values('avg', ascending=False)

    df_bpn = df_bpa.merge(df_bna, on='axis')
    df_bpn['separation'] = abs(df_bpn['avg_x'] - df_bpn['avg_y'])
    df_bpn = df_bpn.sort_values('separation', ascending=False).reset_index(drop=True)
    
    df_final = df_cbd.merge(df_bpn, on='axis')

    df_final['i_rank'] = df_final['intensity'].rank(ascending=False)
    df_final['s_rank'] = abs(df_final['separation']).rank(ascending=False)
    df_final['rank_sum'] = df_final['i_rank'] + df_final['s_rank']
    significant_axis = df_final.sort_values('rank_sum').reset_index(drop=True)['axis'][0]  
    
#     axis_with_largest_separation = df_final.reindex(df_final.separation.abs().sort_values(ascending=False).index).reset_index(drop=True)['axis'][0]
#     significant_axis = axis_with_largest_separation

    CONDITION = f'aspect=="{aspect}"'
    df_p = df_b.query(CONDITION)[['text', significant_axis, 'sentiment']]

    bs = list(df_p[significant_axis])
    bs_min, bs_max = min(bs), max(bs)

#     xmax, xmin = max(-bs_min, bs_max), min(-bs_max, bs_min)
#     xmax, xmin = bs_max, bs_min
    xs.append(bs_max)
    xs.append(bs_min)
    significant_axes.append(eval(significant_axis))

    # ax1.set_ylim(-5,5)

#     color_L = 100
#     colors = plt.cm.RdBu(np.linspace(0,1,color_L))
    # for b_index, b in enumerate(sorted(bs)):

    for r_index, row in df_p.sort_values(significant_axis).reset_index().iterrows():
#         break
        if r_index == 0 or r_index == len(bs)-1:
            o_text = row['text']
            n_text = '\n'.join(split_text(o_text))
            ax1.text(row[significant_axis], a_index + HEIGHT/2, n_text, 
                fontsize=9, horizontalalignment='center',verticalalignment='bottom')        
        if r_index == 1 or r_index == len(bs)-2:
            o_text = row['text']
            n_text = '\n'.join(split_text(o_text))
            ax1.text(row[significant_axis], a_index - HEIGHT/2, n_text, 
                fontsize=9, horizontalalignment='center',verticalalignment='top')                    
        if row['sentiment'] == 'positive':
            ax1.vlines(row[significant_axis], ymin=a_index-HEIGHT/2, ymax=a_index+HEIGHT/2, linestyle='-', 
                   color='skyblue', linewidth=1)  
        else:
            ax1.vlines(row[significant_axis], ymin=a_index-HEIGHT/2, ymax=a_index+HEIGHT/2, linestyle='-', 
                   color='lightcoral', linewidth=1)          

#     ax1.vlines(0, ymin=a_index-0.5, ymax=a_index+0.5, linestyle='--', color='k', linewidth=1, zorder=10)

    ax1.vlines(df_bpn.query('axis==@significant_axis')['avg_x'], ymin=a_index-HEIGHT/2, ymax=a_index+HEIGHT/2, linestyle='-', color='b', linewidth=2)
    ax1.scatter(x=df_bpn.query('axis==@significant_axis')['avg_x'], y=a_index, marker='o', color='b', zorder=10)
    ax1.vlines(df_bpn.query('axis==@significant_axis')['avg_y'], ymin=a_index-HEIGHT/2, ymax=a_index+HEIGHT/2, linestyle='-', color='r', linewidth=2)
    ax1.scatter(df_bpn.query('axis==@significant_axis')['avg_y'], a_index, marker='x', color='r', zorder=10)    
    ax1.set_xticks([])


xmax, xmin = max(xs), min(xs)
L = xmax-xmin

for i in range(len(aspects)):
    ax1.barh(i, width=L*1.2, height=HEIGHT, left=xmin-L*0.1, edgecolor='k', fc=(1, 1, 1, 0), zorder=5)
    ax1.text(xmin+L/2, i+HEIGHT, aspects[i], 
         fontsize=12, horizontalalignment='center',verticalalignment='center', bbox=dict(facecolor='white', edgecolor='k'))

y = np.arange(len(aspects))    
ax1.set_xlim(xmin-L*0.11, xmax+L*0.11)

ax1.yaxis.tick_left()    
ax1.set_yticks(y)
ax1.set_yticklabels([a[0] for a in significant_axes], fontsize=15)
ax1.set_ylim(-0.6,len(aspects))

ax_t1 = ax1.twinx()
ax_t1.yaxis.tick_right()
ax_t1.set_yticks(y)
ax_t1.set_yticklabels([a[1] for a in significant_axes], fontsize=15)
ax_t1.set_ylim(-0.6,len(aspects))

ax1.spines["top"].set_visible(False)
ax1.spines["left"].set_visible(False)
ax1.spines["right"].set_visible(False)
ax1.spines["bottom"].set_visible(False)

ax_t1.spines["top"].set_visible(False)
ax_t1.spines["left"].set_visible(False)
ax_t1.spines["right"].set_visible(False)
ax_t1.spines["bottom"].set_visible(False)    

#     plt.savefig(f'{aspect}_largest_separation.pdf', format='pdf', bbox_inches="tight")
plt.savefig(f'semeval14_low_rank_sum.pdf', format='pdf', bbox_inches="tight")

#     break

# %% [markdown]
# separation CDF

# %% [code]
fig, (axs) = plt.subplots(1,4, figsize=(12,3))

for a_index, aspect in enumerate(['food', 'price', 'ambience', 'service']):
    print (aspect)
    df_p = df_i.query(f'aspect=="{aspect}"').drop(columns=['sid', 'text', 'aspect', 'sentiment'])
    df_a = pd.DataFrame(zip(df_p.columns, np.mean(df_p, axis=0)), columns=['axis', 'avg']).sort_values('avg', ascending=False)
    df_cbd = df_a.merge(df_bg, on='axis')
    df_cbd['intensity'] = df_cbd['avg_x'] - df_cbd['avg_y']
    df_cbd = df_cbd.sort_values('intensity', ascending=False).reset_index(drop=True)[['axis', 'intensity']]

    df_bp = df_b.query(f'aspect=="{aspect}" and sentiment == "positive"').drop(columns=['sid', 'text', 'aspect', 'sentiment'])
    df_bpa = pd.DataFrame(zip(df_bp.columns, np.mean(df_bp, axis=0)), columns=['axis', 'avg']).sort_values('avg', ascending=False)

    df_bn = df_b.query(f'aspect=="{aspect}" and sentiment == "negative"').drop(columns=['sid', 'text', 'aspect', 'sentiment'])
    df_bna = pd.DataFrame(zip(df_bn.columns, np.mean(df_bn, axis=0)), columns=['axis', 'avg']).sort_values('avg', ascending=False)

    df_bpn = df_bpa.merge(df_bna, on='axis')
    df_bpn['separation'] = abs(df_bpn['avg_x'] - df_bpn['avg_y'])
    df_bpn = df_bpn.sort_values('separation', ascending=False).reset_index(drop=True)
    df_bpn['rank'] = df_bpn['separation'].rank(ascending=False)

    x = list(abs(df_bpn['separation']))
    x, y = sorted(x), np.arange(len(x)) / len(x)
    
    axs[a_index].set_title(aspect, fontsize=15)
    axs[a_index].set_ylim(0,1)
    axs[a_index].set_xlabel('separation', fontsize=14)
    if a_index == 0:
        axs[a_index].set_ylabel('CDF', fontsize=14)
    axs[a_index].plot(x,y)
    
    bad_good = (df_bpn.query("axis==\"('bad', 'good')\"")['separation'])
#     print (df_bpn.query("axis==\"('bad', 'good')\""))
#     print (df_bpn.query('rank <=5'))
    axs[a_index].vlines(bad_good, ymin=0, ymax=1, linestyles='--', color='r')
    axs[a_index].text(bad_good+0.001, 0, "bad $-$ good", rotation=90, 
            fontsize=12, horizontalalignment='right',verticalalignment='bottom', color='r')
    
    ir_r = (df_bpn.query("axis==\"('irreligious', 'religious')\"")['separation'])
    print (df_bpn.query("axis==\"('irreligious', 'religious')\""))
#     print (df_bpn.query('rank <=5'))    
    axs[a_index].vlines(ir_r, ymin=0, ymax=1, linestyles='--', color='g')    
    axs[a_index].text(ir_r+0.001, 0, "irreligious $-$ religious", rotation=90, 
            fontsize=12, horizontalalignment='left',verticalalignment='bottom', color='g')    

#     m_n = (df_bpn.query("axis==\"('predictable', 'unpredictable')\"")['separation'])
#     axs[a_index].vlines(m_n, ymin=0, ymax=1, linestyles='--', color='y')    
#     axs[a_index].text(m_n+0.001, 0, "predictable $-$ unpredictable", rotation=90, 
#             fontsize=12, horizontalalignment='right',verticalalignment='bottom', color='y')    
    
    
    
plt.savefig('separation_CDF.pdf', format='pdf', bbox_inches="tight")

#     axs[a_index].vlines(abs(df_bpn.query("axis==\"('best', 'worst')\"")['separation']), ymin=0, ymax=1, linestyles='--', color='y')        
#     axs[a_index].scatter(x,y)
    
#     break

# %% [code]
sentiment_axis = "('bad', 'good')"
df_bpn.query('axis==@sentiment_axis')['separation']

# %% [code]
df_bpn['rank'] = df_bpn['separation'].rank(ascending=False)
df_bpn

# %% [markdown]
# ???

# %% [code]
df_ip = df_i.query(f'sentiment == "positive"').drop(columns=['sid', 'text', 'aspect', 'sentiment'])
df_ipa = pd.DataFrame(zip(df_ip.columns, np.mean(df_ip, axis=0)), columns=['axis', 'avg']).sort_values('avg', ascending=False)

df_in = df_i.query(f'sentiment == "negative"').drop(columns=['sid', 'text', 'aspect', 'sentiment'])
df_ina = pd.DataFrame(zip(df_in.columns, np.mean(df_in, axis=0)), columns=['axis', 'avg']).sort_values('avg', ascending=False)

df_ipn = df_ipa.merge(df_ina, on='axis')
df_ipn['d'] = abs(df_ipn['avg_x'] - df_ipn['avg_y'])
df_ipn['s'] = abs(df_ipn['avg_x'] + df_ipn['avg_y'])
df_ipn

# %% [code]


# %% [code]
df_bb = df_b.drop(columns=['sid', 'text', 'aspect', 'sentiment'])
df_bb


# %% [code]
def square(x):
    return x ** 2
df_bbs = df_bb.apply(square)
df_bbsa = pd.DataFrame(zip(df_bbs.columns, np.mean(df_bbs, axis=0)), columns=['axis', 'avg']).sort_values('avg', ascending=False)
df_bbsa.sort_values('avg', ascending=False).head(n=20)


# %% [code]
