# Supplementary material for: FrameAxis: characterizing microframe bias and intensity with word embedding
Source: PeerJ Comput Sci. 2021 Jul 22;7:e644. doi: 10.7717/peerj-cs.644 (PMC8323720; doi:10.7717/peerj-cs.644)
Supplement: Supplemental Information 2 — lib/ -<common codes for FrameAxis exp/ -<analysis codes [file peerj-cs-07-644-s002.zip › frameaxis code/exps/20201220_semeval14_wo_aspect_word/i_sep_vs_b_sep.ipynb]

# %% [code]
%load_ext autoreload
%autoreload 2

# %% [code]
import pandas as pd
import matplotlib.pyplot as plt
%matplotlib inline
import numpy as np
from adjustText import adjust_text
import sys
sys.path.insert(0, '../../libs/semaxis')
from semaxis import CoreUtil
from semaxis import SemAxis
import pandas as pd
import logging
import pickle
import numpy as np
from adjustText import adjust_text
import glob
import os
import spacy
import string
string.punctuation += '➡•’…'
from collections import Counter

# %% [code]
import pickle

sa = pickle.load(open('../20201121_word_contrib_elise/sa_object.p', 'rb'))

# %% [code]
df_b = pd.read_csv('big_table_by_average.tsv', sep='\t')
df_b.head(n=2)

# %% [code]
df_i = pd.read_csv('big_table_by_second_moment_with_corpus_mean.tsv', sep='\t')
df_i.head(n=2)

# %% [markdown]
# correlation

# %% [code]
from scipy import stats

fig, (axs) = plt.subplots(4, 1, figsize=(12, 18))

aspects = ['food', 'price', 'ambience', 'service']

for a_index, aspect in enumerate(aspects):
    df_ip = df_i.query(f'aspect=="{aspect}" and sentiment == "positive"').drop(columns=['sid', 'text', 'aspect', 'sentiment'])
    df_ipa = pd.DataFrame(zip(df_ip.columns, np.mean(df_ip, axis=0)), columns=['axis', 'avg']).sort_values('avg', ascending=False)

    df_in = df_i.query(f'aspect=="{aspect}" and sentiment == "negative"').drop(columns=['sid', 'text', 'aspect', 'sentiment'])
    df_ina = pd.DataFrame(zip(df_in.columns, np.mean(df_in, axis=0)), columns=['axis', 'avg']).sort_values('avg', ascending=False)

    df_ipn = df_ipa.merge(df_ina, on='axis')
    df_ipn['i_separation'] = abs(df_ipn['avg_x'] - df_ipn['avg_y'])
    df_ipn['i_separation_pm'] = df_ipn['avg_x'] - df_ipn['avg_y']   
    df_ipn = df_ipn.sort_values('i_separation', ascending=False).reset_index(drop=True)
    df_ipn['i_rank'] = df_ipn['i_separation'].rank(ascending=False)

    df_bp = df_b.query(f'aspect=="{aspect}" and sentiment == "positive"').drop(columns=['sid', 'text', 'aspect', 'sentiment'])
    df_bpa = pd.DataFrame(zip(df_bp.columns, np.mean(df_bp, axis=0)), columns=['axis', 'avg']).sort_values('avg', ascending=False)

    df_bn = df_b.query(f'aspect=="{aspect}" and sentiment == "negative"').drop(columns=['sid', 'text', 'aspect', 'sentiment'])
    df_bna = pd.DataFrame(zip(df_bn.columns, np.mean(df_bn, axis=0)), columns=['axis', 'avg']).sort_values('avg', ascending=False)

    df_bpn = df_bpa.merge(df_bna, on='axis')
    df_bpn['b_separation'] = abs(df_bpn['avg_x'] - df_bpn['avg_y'])
    df_bpn['b_separation_pm'] = df_bpn['avg_x'] - df_bpn['avg_y']    
    df_bpn = df_bpn.sort_values('b_separation', ascending=False).reset_index(drop=True)
    df_bpn['b_rank'] = df_bpn['b_separation'].rank(ascending=False)

    df_sct = df_bpn.merge(df_ipn, on='axis')
    
    for r_index, row in df_sct.iterrows():
        if row['i_separation_pm'] <= 0:
            color = 'tab:red'
        else:
            color = 'tab:blue'
        if row['b_separation_pm'] <= 0:
            marker = 'x'
        else:
            marker = 'o'
        axs[a_index].scatter(row['b_separation'], row['i_separation'], s=20, marker='o', color='tab:blue')

    axs[a_index].set_title(aspect, fontsize=15)
    if a_index == len(aspects)-1:
        axs[a_index].set_xlabel('bias separation', fontsize=14)

    axs[a_index].set_ylabel('intensity separation', fontsize=14)
    

    LABEL_k = 5
    for r_index, row in df_sct.sort_values('b_separation', ascending=False).head(n=LABEL_k).iterrows():
        axs[a_index].text(row['b_separation'], row['i_separation'], row['axis'],
                         fontsize=12, horizontalalignment='left',verticalalignment='center', color='k')
        
    for r_index, row in df_sct.sort_values('i_separation', ascending=False).head(n=LABEL_k).iterrows():
        axs[a_index].text(row['b_separation'], row['i_separation'], row['axis'],
                         fontsize=12, horizontalalignment='left',verticalalignment='center', color='k')
    
    print (aspect, stats.spearmanr(df_sct['b_separation'], df_sct['i_separation']))

#plt.savefig('i_sep_vs_b_sep_abs.pdf', format='pdf', bbox_inches="tight")
    

# %% [markdown]
# axis alignment

# %% [code]
def is_aligned(axis, positive_vec=sa.embedding.wv['good'], negative_vec=sa.embedding.wv['bad']):
    axis = eval(axis)
    left_pole = sa.embedding.wv[axis[0]]
    right_pole = sa.embedding.wv[axis[1]]
    left_to_positive = CoreUtil.get_score(left_pole, positive_vec)
    right_to_positive = CoreUtil.get_score(right_pole, positive_vec)
    
    return left_to_positive < right_to_positive #, similarity_to_negative, similarity_to_positive

# %% [code]
is_aligned("('appealing', 'unappealing')"), is_aligned("('unappealing', 'appealing')")

# %% [code]
is_aligned("('most', 'least')"), is_aligned("('least', 'most')")

# %% [code]
from scipy import stats

from matplotlib import cm
from matplotlib.colors import ListedColormap, LinearSegmentedColormap
import matplotlib as mpl

mpl.rcParams.update(mpl.rcParamsDefault)

fig, (axs) = plt.subplots(4, 1, figsize=(12, 18))

aspects = sorted(['food', 'price', 'ambience', 'service'])

positive_vec = sa.embedding.wv['good']
negative_vec = sa.embedding.wv['bad']


def prettify_axis(axis_str, bias_sep, intensity_sep):
#     if is_aligned(axis_str):
    l, r = eval(axis_str)
#     else:
#         r, l = eval(axis_str)
    
    if intensity_sep > 0:
        # bias for positive
        if bias_sep > 0:
            return l + r'-$\bf{' + r + '^+}$'
        else:
            return r'$\bf{' + l + '^+}$-' + r
    else:
        if bias_sep > 0:
            return r'$\bf{' + l + '}^-$-' + r
        else:
            return l + r'-$\bf{' + r + '}^-$'

for a_index, aspect in enumerate(aspects):
    df_ip = df_i.query(f'aspect=="{aspect}" and sentiment == "positive"').drop(columns=['sid', 'text', 'aspect', 'sentiment'])
    df_ipa = pd.DataFrame(zip(df_ip.columns, np.mean(df_ip, axis=0)), columns=['axis', 'avg']).sort_values('avg', ascending=False)

    df_in = df_i.query(f'aspect=="{aspect}" and sentiment == "negative"').drop(columns=['sid', 'text', 'aspect', 'sentiment'])
    df_ina = pd.DataFrame(zip(df_in.columns, np.mean(df_in, axis=0)), columns=['axis', 'avg']).sort_values('avg', ascending=False)

    df_ipn = df_ipa.merge(df_ina, on='axis')
    df_ipn['i_separation'] = abs(df_ipn['avg_x'] - df_ipn['avg_y'])
    df_ipn['i_separation_pm'] = df_ipn['avg_x'] - df_ipn['avg_y']   
#     df_ipn = df_ipn.sort_values('i_separation', ascending=False).reset_index(drop=True)
    df_ipn['i_rank'] = df_ipn['i_separation_pm'].rank(ascending=False)
    df_ipn.i_rank = df_ipn.i_rank.astype(int)

    df_bp = df_b.query(f'aspect=="{aspect}" and sentiment == "positive"').drop(columns=['sid', 'text', 'aspect', 'sentiment'])
    df_bpa = pd.DataFrame(zip(df_bp.columns, np.mean(df_bp, axis=0)), columns=['axis', 'avg']).sort_values('avg', ascending=False)

    df_bn = df_b.query(f'aspect=="{aspect}" and sentiment == "negative"').drop(columns=['sid', 'text', 'aspect', 'sentiment'])
    df_bna = pd.DataFrame(zip(df_bn.columns, np.mean(df_bn, axis=0)), columns=['axis', 'avg']).sort_values('avg', ascending=False)

    df_bpn = df_bpa.merge(df_bna, on='axis')
    df_bpn['b_separation'] = abs(df_bpn['avg_x'] - df_bpn['avg_y'])
    df_bpn['b_separation_pm'] = df_bpn['avg_x'] - df_bpn['avg_y']    
#     df_bpn = df_bpn.sort_values('b_separation', ascending=False).reset_index(drop=True)
    df_bpn['b_rank'] = df_bpn['b_separation'].rank(ascending=False)

    df_sct = df_bpn.merge(df_ipn, on='axis')
    
#     RANKS = max(df_ipn['i_rank'])
#     HALF_RANKS = int(RANKS/2)
    colors = plt.cm.RdYlBu(np.linspace(0,1,max(df_ipn['i_rank'])+1))
#     top = cm.get_cmap('Oranges_r', HALF_RANKS)
#     bottom = cm.get_cmap('Blues', HALF_RANKS)

#     colors = np.vstack((top(np.linspace(0, 1, HALF_RANKS)),
#                            bottom(np.linspace(0, 1, HALF_RANKS))))
#     colors = ListedColormap(newcolors, name='OrangeBlue').colors  
    transformed = []
    for r_index, row in df_sct[['axis', 'b_separation_pm', 'i_separation_pm', 'i_rank']].iterrows():
        if is_aligned(row['axis']):
            transformed.append((row['axis'], row['b_separation_pm'], row['i_separation_pm'], row['i_rank']))
        else:
            r, l = eval(row['axis'])
            transformed.append((str((l, r)), -row['b_separation_pm'], row['i_separation_pm'], row['i_rank']))       
    df_sct_aa = pd.DataFrame(transformed, columns=['axis', 'b_separation_pm', 'i_separation_pm', 'i_rank'])
    
    full_texts = []
    
    for r_index, row in df_sct_aa.iterrows():
#         if is_aligned(row['axis']):
#             b_separation_pm = row['b_separation_pm']
#         else:
#             b_separation_pm = -row['b_separation_pm']
            
        if row['b_separation_pm'] <= 0:
            axs[a_index].scatter(row['b_separation_pm'], row['i_separation_pm'], s=10, marker='x', color=colors[row['i_rank']])                            
        else:
            axs[a_index].scatter(row['b_separation_pm'], row['i_separation_pm'], s=10, marker='o', color=colors[row['i_rank']])                            

        full_texts.append((row['b_separation_pm'], row['i_separation_pm'], row['axis']))
        
#         if row['b_separation_pm'] <= 0:
#             color = 'tab:red'            
#             if  row['i_separation_pm'] <= 0:
#                 marker = 'x'            
#                 mm = axs[a_index].scatter(row['b_separation_pm'], row['i_separation_pm'], s=20, marker=marker, color=color)                            
#             else:
#                 marker = 'o'
#                 mp = axs[a_index].scatter(row['b_separation_pm'], row['i_separation_pm'], s=20, marker=marker, color=color)                                            
#         else:
#             color = 'tab:blue'
#             if row['i_separation_pm'] <= 0:
#                 marker = 'x'
#                 pm = axs[a_index].scatter(row['b_separation_pm'], row['i_separation_pm'], s=20, marker=marker, color=color)                            
#             else:
#                 marker = 'o'
#                 pp = axs[a_index].scatter(row['b_separation_pm'], row['i_separation_pm'], s=20, marker=marker, color=color)                                            

    xmin, xmax = min(df_sct['b_separation_pm']), max(df_sct['b_separation_pm'])
    ymin, ymax = min(df_sct['i_separation_pm']), max(df_sct['i_separation_pm'])
    
    W = xmax - xmin
    H = ymax - ymin
    
    axs[a_index].vlines(0, ymin=ymin - 0.1*H, ymax=ymax + 0.1*H, 
                        linestyle='--', linewidth=1, color='darkgray')
    axs[a_index].hlines(0, xmin=xmin - 0.1*W, xmax=xmax + 0.1*W, 
                        linestyle='--', linewidth=1, color='darkgray')

    if a_index == 0:
        axs[a_index].set_xlim(-0.075, xmax + 0.1*W) 
    else:
        axs[a_index].set_xlim(xmin - 0.1*W, xmax + 0.1*W)      
    axs[a_index].set_ylim(ymin - 0.1*H, ymax + 0.1*H)

    
#     if a_index == len(aspects)-1:
#         axs[a_index].legend([mm, mp, pm, pp], 
#                             ['$\Delta^{pos-neg}_{\mathrm{B}_f}$<0, $\Delta^{pos-neg}_{\mathrm{I}_f}$<0', 
#                              '$\Delta^{pos-neg}_{\mathrm{B}_f}$<0, $\Delta^{pos-neg}_{\mathrm{I}_f}$>0', 
#                              '$\Delta^{pos-neg}_{\mathrm{B}_f}$>0, $\Delta^{pos-neg}_{\mathrm{I}_f}$<0', 
#                              '$\Delta^{pos-neg}_{\mathrm{B}_f}$>0, $\Delta^{pos-neg}_{\mathrm{I}_f}$>0'], 
#                             ncol=2, fontsize=13, 
#                             bbox_to_anchor=(0., -0.6, 1., .102), loc='lower center')

    axs[a_index].set_title(aspect, fontsize=15)
    if a_index == len(aspects)-1:
        axs[a_index].set_xlabel('$\Delta^{pos-neg}_{\mathrm{B}_f}$', fontsize=14)

    axs[a_index].set_ylabel('$\Delta^{pos-neg}_{\mathrm{I}_f}$', fontsize=14)
  
    

#     for r_index, row in df_sct.sort_values('b_separation', ascending=False).head(n=3).iterrows():
#         axs[a_index].text(row['b_separation'], row['i_separation'], row['axis'],
#                          fontsize=12, horizontalalignment='left',verticalalignment='center', color='k')
        
#     for r_index, row in df_sct.sort_values('i_separation', ascending=False).head(n=3).iterrows():
#         axs[a_index].text(row['b_separation'], row['i_separation'], row['axis'],
#                          fontsize=12, horizontalalignment='left',verticalalignment='center', color='k')
    
    LABEL_k = 3
    
    texts = []
    axes = set()
    
    import operator
    
    #1st-2nd
    for point in sorted(filter(lambda x: x[1]>0, full_texts), key=operator.itemgetter(1), reverse=True)[:LABEL_k]:
        x, y, label = point
        if label in axes:
            continue
        axes.add(label)        
        texts.append(axs[a_index].text(x, y, 
                         prettify_axis(label, x, y),
                         fontsize=12, horizontalalignment='left',verticalalignment='center', color='k'))        
    
    #3rd-4th
    for point in sorted(filter(lambda x: x[1]<0, full_texts), key=operator.itemgetter(1), reverse=False)[:LABEL_k]:
        x, y, label = point
        if label in axes:
            continue
        axes.add(label)        
        texts.append(axs[a_index].text(x, y, 
                         prettify_axis(label, x, y),
                         fontsize=12, horizontalalignment='left',verticalalignment='center', color='k'))        

    #1st-4th
    for point in sorted(filter(lambda x: x[0]>0, full_texts), key=operator.itemgetter(0), reverse=True)[:LABEL_k]:
        x, y, label = point
        if label in axes:
            continue
        axes.add(label)        
        texts.append(axs[a_index].text(x, y, 
                         prettify_axis(label, x, y),
                         fontsize=12, horizontalalignment='left',verticalalignment='center', color='k'))        
    
    #2nd-3rd
    for point in sorted(filter(lambda x: x[0]<0, full_texts), key=operator.itemgetter(0), reverse=False)[:LABEL_k]:
        x, y, label = point
        if label in axes:
            continue
        axes.add(label)        
        texts.append(axs[a_index].text(x, y, 
                         prettify_axis(label, x, y),
                         fontsize=12, horizontalalignment='left',verticalalignment='center', color='k'))        
    
        
              
        
        
    
#     # 1st quadrant
#     for point in sorted(filter(lambda x: x[0]>0 and x[1]>0, full_texts), key=operator.itemgetter(0), reverse=True)[:LABEL_k]:
#         x, y, label = point
#         if label in axes:
#             continue
#         axes.add(label)        
#         texts.append(axs[a_index].text(x, y, 
#                          prettify_axis(label, x, y),
#                          fontsize=12, horizontalalignment='left',verticalalignment='center', color='k'))        
        
#     for point in sorted(filter(lambda x: x[0]>0 and x[1]>0, full_texts), key=operator.itemgetter(1), reverse=True)[:LABEL_k]:
#         x, y, label = point
#         if label in axes:
#             continue
#         axes.add(label)        
#         texts.append(axs[a_index].text(x, y, 
#                          prettify_axis(label, x, y),
#                          fontsize=12, horizontalalignment='left',verticalalignment='center', color='k'))        

#     # 2nd quadrant        
#     for point in sorted(filter(lambda x: x[0]<0 and x[1]>0, full_texts), key=operator.itemgetter(0), reverse=False)[:LABEL_k]:
#         x, y, label = point
#         if label in axes:
#             continue
#         axes.add(label)        
#         texts.append(axs[a_index].text(x, y, 
#                          prettify_axis(label, x, y),
#                          fontsize=12, horizontalalignment='left',verticalalignment='center', color='k'))        
#     for point in sorted(filter(lambda x: x[0]<0 and x[1]>0, full_texts), key=operator.itemgetter(1), reverse=True)[:LABEL_k]:
#         x, y, label = point
#         if label in axes:
#             continue
#         axes.add(label)        
#         texts.append(axs[a_index].text(x, y, 
#                          prettify_axis(label, x, y),
#                          fontsize=12, horizontalalignment='left',verticalalignment='center', color='k'))        

#     # 3rd quadrant        
#     for point in sorted(filter(lambda x: x[0]<0 and x[1]<0, full_texts), key=operator.itemgetter(0), reverse=False)[:LABEL_k]:
#         x, y, label = point
#         if label in axes:
#             continue
#         axes.add(label)        
#         texts.append(axs[a_index].text(x, y, 
#                          prettify_axis(label, x, y),
#                          fontsize=12, horizontalalignment='left',verticalalignment='center', color='k'))        
#     for point in sorted(filter(lambda x: x[0]<0 and x[1]<0, full_texts), key=operator.itemgetter(1), reverse=False)[:LABEL_k]:
#         x, y, label = point
#         if label in axes:
#             continue
#         axes.add(label)        
#         texts.append(axs[a_index].text(x, y, 
#                          prettify_axis(label, x, y),
#                          fontsize=12, horizontalalignment='left',verticalalignment='center', color='k'))        

#     # 4th quadrant        
#     for point in sorted(filter(lambda x: x[0]>0 and x[1]<0, full_texts), key=operator.itemgetter(0), reverse=True)[:LABEL_k]:
#         x, y, label = point
#         if label in axes:
#             continue
#         axes.add(label)        
#         texts.append(axs[a_index].text(x, y, 
#                          prettify_axis(label, x, y),
#                          fontsize=12, horizontalalignment='left',verticalalignment='center', color='k'))        
#     for point in sorted(filter(lambda x: x[0]>0 and x[1]<0, full_texts), key=operator.itemgetter(1), reverse=False)[:LABEL_k]:
#         x, y, label = point
#         if label in axes:
#             continue
#         axes.add(label)        
#         texts.append(axs[a_index].text(x, y, 
#                          prettify_axis(label, x, y),
#                          fontsize=12, horizontalalignment='left',verticalalignment='center', color='k'))        
        
                   
            
    
    
#     for point in sorted(full_texts, key=operator.itemgetter(0), reverse=True)[:LABEL_k]:
#         x, y, label = point
#         texts.append(axs[a_index].text(x, y, 
#                          prettify_axis(label, x, y),
#                          fontsize=12, horizontalalignment='left',verticalalignment='center', color='k'))        

#     for point in sorted(full_texts, key=operator.itemgetter(1), reverse=True)[:LABEL_k]:
#         x, y, label = point
#         texts.append(axs[a_index].text(x, y, 
#                          prettify_axis(label, x, y),
#                          fontsize=12, horizontalalignment='left',verticalalignment='center', color='k'))        

#     for point in sorted(full_texts, key=operator.itemgetter(0), reverse=False)[:LABEL_k]:
#         x, y, label = point
#         texts.append(axs[a_index].text(x, y, 
#                          prettify_axis(label, x, y),
#                          fontsize=12, horizontalalignment='left',verticalalignment='center', color='k'))        

#     for point in sorted(full_texts, key=operator.itemgetter(1), reverse=False)[:LABEL_k]:
#         x, y, label = point
#         texts.append(axs[a_index].text(x, y, 
#                          prettify_axis(label, x, y),
#                          fontsize=12, horizontalalignment='left',verticalalignment='center', color='k')) 
        
        
    adjust_text(texts, ax=axs[a_index], arrowprops=dict(arrowstyle="-", color='k', lw=0.5))
#     break

#     print (aspect, stats.spearmanr(df_sct['b_separation_pm'], df_sct['i_separation_pm']))
        
    
plt.savefig('i_sep_vs_b_sep_original_value_aa.pdf', format='pdf', bbox_inches="tight")

#     axs[a_index].vlines(abs(df_bpn.query("axis==\"('best', 'worst')\"")['separation']), ymin=0, ymax=1, linestyles='--', color='y')        
#     axs[a_index].scatter(x,y)
    
#     break

# %% [code]
transformed = []
for r_index, row in df_sct[['axis', 'b_separation_pm', 'i_separation_pm', 'i_rank']].iterrows():
    if is_aligned(row['axis']):
        transformed.append((row['axis'], row['b_separation_pm'], row['i_separation_pm'], row['i_rank']))
    else:
        r, l = eval(row['axis'])
        transformed.append((str((l, r)), -row['b_separation_pm'], row['i_separation_pm'], row['i_rank']))       
df_sct_aa = pd.DataFrame(transformed, columns=['axis', 'b_separation_pm', 'i_separation_pm', 'i_rank'])
df_sct_aa

# %% [code]
r, l = eval(axis_str)
str((l, r))

# %% [code]
axis_str

# %% [code]


# %% [code]
axis = "('least', 'most')"
df_sct.query('axis==@axis')

# %% [code]
axis = "('most', 'least')"
df_sct_aa.query('axis==@axis')

# %% [code]
is_aligned(axis)

# %% [code]
left_pole = sa.embedding.wv[axis[0]]
similarity_to_positive = CoreUtil.get_score(left_pole, positive_vec)
similarity_to_negative = CoreUtil.get_score(left_pole, negative_vec)
similarity_to_negative > similarity_to_positive, similarity_to_negative, similarity_to_positive

# %% [code]
CoreUtil.get_score(sa.embedding.wv['least'], positive_vec), CoreUtil.get_score(sa.embedding.wv['least'], negative_vec)

# %% [code]
CoreUtil.get_score(sa.embedding.wv['most'], positive_vec), CoreUtil.get_score(sa.embedding.wv['most'], negative_vec)

# %% [code]
