# Supplementary material for: FrameAxis: characterizing microframe bias and intensity with word embedding
Source: PeerJ Comput Sci. 2021 Jul 22;7:e644. doi: 10.7717/peerj-cs.644 (PMC8323720; doi:10.7717/peerj-cs.644)
Supplement: Supplemental Information 2 — lib/ -<common codes for FrameAxis exp/ -<analysis codes [file peerj-cs-07-644-s002.zip › frameaxis code/exps/20201220_semeval14_wo_aspect_word/Build big table.ipynb]

# %% [code]
%load_ext autoreload
%autoreload 2

# %% [code]
import sys
sys.path.insert(0, '../../libs/semaxis')
from semaxis import CoreUtil
from semaxis import SemAxis
import pandas as pd
import logging
from sklearn.preprocessing import MinMaxScaler
from sklearn.cluster import KMeans
import matplotlib.pyplot as plt
%matplotlib inline

# %% [code]
logging.basicConfig(level=logging.INFO,
                    format='%(asctime)s %(name)-12s %(levelname)-8s %(message)s',
                    datefmt="%Y-%m-%d %H:%M:%S")
logger = logging.getLogger(__name__)
logger.setLevel(logging.INFO)

# %% [code]
df = pd.read_csv("restaurant.tsv", sep="\t")

# %% [code]
# %%time
# sa = SemAxis(CoreUtil.load_embedding("../../data/embeddings/glove.840B.300d.w2vformat.txt", is_binary=False), 
#                axes_str=CoreUtil.load_wordnet_antonyms_axes())

# %% [code]
import pickle
sa = pickle.load(open('../20201121_word_contrib_elise/sa_object.p', 'rb'))

# %% [code]
df.head()

# %% [code]
df.shape

# %% [code]
df = df.dropna()

# %% [code]
df.shape

# %% [code]
set([row['aspect']])

# %% [code]
COLUMNS = [str(c) for c in sorted(sa.axes.keys()) if len(c) == 2]

with open("big_table_by_average.tsv", "w") as fo_a:
    fo_a.write("{}\t{}\t{}\t{}\t{}\n".format("sid", "text", "aspect", "sentiment", "\t".join(COLUMNS)))
    for loop_index, (row_index, row) in enumerate(df.iterrows()):
        to_filter = set([row['aspect'], row['aspect']+'s'])

        if loop_index % (1000) == 0:
            logger.info(loop_index)
        try:
            mean = sa.compute_document_mean_with_tf([row['text']], min_freq = 1, to_filter = to_filter)[0]
        except:
#             logger.exception()
#             break
            continue

        fo_a.write("{}\t{}\t{}\t{}\t{}\n".format(row['sid'], row['text'], row['aspect'], row['sentiment'], "\t".join([str(v) for v in mean])))
#         break

# %% [markdown]
# second moment with corpus mean

# %% [code]
# test
import numpy as np
df_corpus = pd.read_csv("big_table_by_average.tsv", sep="\t")
corpus_mean = np.mean(df_corpus.drop(
    columns=[c for c in df_corpus.columns if '(' not in c]).values, axis=0)
corpus_mean

# %% [code]
COLUMNS = [str(c) for c in sorted(sa.axes.keys()) if len(c) == 2]

with open("big_table_by_second_moment_with_corpus_mean.tsv", "w") as fo_k:
    fo_k.write("{}\t{}\t{}\t{}\t{}\n".format("sid", "text", "aspect", "sentiment", "\t".join(COLUMNS)))
#     df_corpus = pd.read_csv("big_table_200k_by_average.tsv", sep="\t")
#     corpus_mean = np.mean(df_corpus.drop(
#         columns=[c for c in df_corpus.columns if '(' not in c]).as_matrix(), axis=0)
    for loop_index, (row_index, row) in enumerate(df.iterrows()):
        to_filter = set([row['aspect'], row['aspect']+'s'])
        
        if loop_index % (1000) == 0:
            logger.info(loop_index)
        try:
            sm = sa.compute_document_second_moment_with_tf([row['text']], corpus_mean, min_freq = 1, to_filter = to_filter)  
        except:
            continue

        fo_k.write("{}\t{}\t{}\t{}\t{}\n".format(row['sid'], row['text'], row['aspect'], row['sentiment'], "\t".join([str(v) for v in sm[0]])))
#         break

# %% [code]
