# Supplementary material for: FrameAxis: characterizing microframe bias and intensity with word embedding
Source: PeerJ Comput Sci. 2021 Jul 22;7:e644. doi: 10.7717/peerj-cs.644 (PMC8323720; doi:10.7717/peerj-cs.644)
Supplement: Supplemental Information 2 — lib/ -<common codes for FrameAxis exp/ -<analysis codes [file peerj-cs-07-644-s002.zip › frameaxis code/exps/20201220_semeval14_wo_aspect_word/Framing spectrum.ipynb]

# %% [code]
%load_ext autoreload
%autoreload 2

# %% [code]
import pandas as pd
import matplotlib.pyplot as plt
%matplotlib inline
import numpy as np
from adjustText import adjust_text
import sys
sys.path.insert(0, '../../libs/semaxis')
from semaxis import CoreUtil
from semaxis import SemAxis
import pandas as pd
import logging
import pickle
import numpy as np
from adjustText import adjust_text
import glob
import os
import spacy
import string
string.punctuation += '➡•’…'
from collections import Counter

# %% [code]
import pickle

sa = pickle.load(open('../20201121_word_contrib_elise/sa_object.p', 'rb'))

# %% [code]
df_b = pd.read_csv('big_table_by_average.tsv', sep='\t')
df_b.head(n=2)

# %% [code]
df_i = pd.read_csv('big_table_by_second_moment_with_corpus_mean.tsv', sep='\t')
df_i.head(n=2)

# %% [code]
df_i['aspect'].value_counts()

# %% [code]
# df_bg_raw = df_i.drop(columns=['sid', 'text', 'aspect', 'sentiment'])
# df_bg = pd.DataFrame(zip(df_bg_raw.columns, np.mean(df_bg_raw, axis=0)), columns=['axis', 'avg']).sort_values('avg', ascending=False)

# %% [code]
def split_text(s):
    s = s.strip()
    mid = len(s)//2

    try:
        break_at = mid + min(-s[mid::-1].index(' '), s[mid:].index(' '), key=abs)
    except ValueError:  # if '\n' not in s
        break_at = mid - s[mid::-1].index(' ')

    return s[:break_at], s[break_at:]

# %% [markdown]
# individual plot

# %% [code]
# for a_index, aspect in enumerate(['food', 'price', 'ambience', 'service']):
#     fig, (ax1) = plt.subplots(1,1, figsize=(12,0.5))
    
#     df_p = df_i.query(f'aspect=="{aspect}"').drop(columns=['sid', 'text', 'aspect', 'sentiment'])
#     df_a = pd.DataFrame(zip(df_p.columns, np.mean(df_p, axis=0)), columns=['axis', 'avg']).sort_values('avg', ascending=False)
#     df_cbd = df_a.merge(df_bg, on='axis')
#     df_cbd['intensity'] = df_cbd['avg_x'] - df_cbd['avg_y']
#     df_cbd = df_cbd.sort_values('intensity', ascending=False).reset_index(drop=True)[['axis', 'intensity']]

#     df_bp = df_b.query(f'aspect=="{aspect}" and sentiment == "positive"').drop(columns=['sid', 'text', 'aspect', 'sentiment'])
#     df_bpa = pd.DataFrame(zip(df_bp.columns, np.mean(df_bp, axis=0)), columns=['axis', 'avg']).sort_values('avg', ascending=False)

#     df_bn = df_b.query(f'aspect=="{aspect}" and sentiment == "negative"').drop(columns=['sid', 'text', 'aspect', 'sentiment'])
#     df_bna = pd.DataFrame(zip(df_bn.columns, np.mean(df_bn, axis=0)), columns=['axis', 'avg']).sort_values('avg', ascending=False)

#     df_bpn = df_bpa.merge(df_bna, on='axis')
#     df_bpn['separation'] = df_bpn['avg_x'] - df_bpn['avg_y']
#     df_bpn = df_bpn.sort_values('separation', ascending=False).reset_index(drop=True)
    
#     df_final = df_cbd.merge(df_bpn, on='axis')

#     df_final['i_rank'] = df_final['intensity'].rank(ascending=False)
#     df_final['s_rank'] = abs(df_final['separation']).rank(ascending=False)
#     df_final['rank_sum'] = df_final['i_rank'] + df_final['s_rank']
#     significant_axis = df_final.sort_values('rank_sum').reset_index(drop=True)['axis'][0]  
    
# #     axis_with_largest_separation = df_final.reindex(df_final.separation.abs().sort_values(ascending=False).index).reset_index(drop=True)['axis'][0]
# #     significant_axis = axis_with_largest_separation

#     CONDITION = f'aspect=="{aspect}"'
#     df_p = df_b.query(CONDITION)[['text', significant_axis, 'sentiment']]


#     bs = list(df_p[significant_axis])
#     bs_min, bs_max = min(bs), max(bs)

# #     xmax, xmin = max(-bs_min, bs_max), min(-bs_max, bs_min)
#     xmax, xmin = bs_max, bs_min

#     L = xmax-xmin

#     ax1.barh(0, width=L*1.2, height=1, left=xmin-L*0.1, edgecolor='k', fc=(1, 1, 1, 0), zorder=5)
#     # ax1.set_ylim(-5,5)

#     color_L = 100
#     colors = plt.cm.RdBu(np.linspace(0,1,color_L))
#     # for b_index, b in enumerate(sorted(bs)):

#     for r_index, row in df_p.sort_values(significant_axis).reset_index().iterrows():
# #         break
#         if r_index == 0 or r_index == len(bs)-1:
#             o_text = row['text']
#             n_text = '\n'.join(split_text(o_text))
#             ax1.text(row[significant_axis], 0.55, n_text, 
#                 fontsize=9, horizontalalignment='center',verticalalignment='bottom')        
#         if r_index == 1 or r_index == len(bs)-2:
#             o_text = row['text']
#             n_text = '\n'.join(split_text(o_text))
#             ax1.text(row[significant_axis], -0.55, n_text, 
#                 fontsize=9, horizontalalignment='center',verticalalignment='top')                    
#         if row['sentiment'] == 'positive':
#             ax1.vlines(row[significant_axis], ymin=-0.5, ymax=0.5, linestyle='-', 
#                    color='skyblue', linewidth=1)  
#         else:
#             ax1.vlines(row[significant_axis], ymin=-0.5, ymax=0.5, linestyle='-', 
#                    color='lightcoral', linewidth=1)          

#     ax1.vlines(0, ymin=-0.5, ymax=0.5, linestyle='--', color='k', linewidth=1, zorder=10)

#     ax1.vlines(df_bpn.query('axis==@significant_axis')['avg_x'], ymin=-0.5, ymax=0.5, linestyle='-', color='b', linewidth=2)
#     ax1.scatter(x=df_bpn.query('axis==@significant_axis')['avg_x'], y=0.0, marker='o', color='b', zorder=10)
#     ax1.vlines(df_bpn.query('axis==@significant_axis')['avg_y'], ymin=-0.5, ymax=0.5, linestyle='-', color='r', linewidth=2)
#     ax1.scatter(df_bpn.query('axis==@significant_axis')['avg_y'], 0, marker='x', color='r', zorder=10)    
#     ax1.set_xticks([])

#     ax1.set_xlim(xmin-L*0.11, xmax+L*0.11)

#     ax1.yaxis.tick_left()    
#     ax1.set_yticks([0])
#     ax1.set_yticklabels([eval(significant_axis)[0]], fontsize=15)
#     ax1.set_ylim(-0.6,0.6)

#     ax_t1 = ax1.twinx()
#     ax_t1.yaxis.tick_right()
#     ax_t1.set_yticks([0])
#     ax_t1.set_yticklabels([eval(significant_axis)[1]], fontsize=15)
#     ax_t1.set_ylim(-0.6,0.6)

#     ax1.spines["top"].set_visible(False)
#     ax1.spines["left"].set_visible(False)
#     ax1.spines["right"].set_visible(False)
#     ax1.spines["bottom"].set_visible(False)

#     ax_t1.spines["top"].set_visible(False)
#     ax_t1.spines["left"].set_visible(False)
#     ax_t1.spines["right"].set_visible(False)
#     ax_t1.spines["bottom"].set_visible(False)    

# #     plt.savefig(f'{aspect}_largest_separation.pdf', format='pdf', bbox_inches="tight")
#     plt.savefig(f'{aspect}_low_rank_sum.pdf', format='pdf', bbox_inches="tight")
    
# #     break

# %% [markdown]
# in one figure (low rank sum)

# %% [code]
fig, ax1 = plt.subplots(1,1, figsize=(12,7))
xs = []
significant_axes = []
aspects = sorted(['food', 'price', 'ambience', 'service'], reverse=True)
HEIGHT = 0.4

for a_index, aspect in enumerate(aspects):
    if aspect == 'ambience' or aspect == 'food':
        l_to_r = True
    else:
        l_to_r = False

    df_p = df_i.query(f'aspect=="{aspect}" and (sentiment == "positive" or sentiment == "negative")').drop(columns=['sid', 'text', 'aspect', 'sentiment'])
#     df_a = pd.DataFrame(zip(df_p.columns, np.mean(df_p, axis=0)), columns=['axis', 'avg']).sort_values('avg', ascending=False)
#     df_cbd = df_a.merge(df_bg, on='axis')
#     df_cbd['intensity'] = df_cbd['avg_x'] - df_cbd['avg_y']
    df_a = pd.DataFrame(zip(df_p.columns, np.mean(df_p, axis=0)), columns=['axis', 'intensity'])
    df_cbd = df_a.sort_values('intensity', ascending=False).reset_index(drop=True)[['axis', 'intensity']]

    df_bp = df_b.query(f'aspect=="{aspect}" and sentiment == "positive"').drop(columns=['sid', 'text', 'aspect', 'sentiment'])
    df_bpa = pd.DataFrame(zip(df_bp.columns, np.mean(df_bp, axis=0)), columns=['axis', 'avg']).sort_values('avg', ascending=False)

    df_bn = df_b.query(f'aspect=="{aspect}" and sentiment == "negative"').drop(columns=['sid', 'text', 'aspect', 'sentiment'])
    df_bna = pd.DataFrame(zip(df_bn.columns, np.mean(df_bn, axis=0)), columns=['axis', 'avg']).sort_values('avg', ascending=False)

    df_bpn = df_bpa.merge(df_bna, on='axis')
    df_bpn['separation'] = abs(df_bpn['avg_x'] - df_bpn['avg_y'])
    df_bpn = df_bpn.sort_values('separation', ascending=False).reset_index(drop=True)
    
    df_final = df_cbd.merge(df_bpn, on='axis')

    df_final['i_rank'] = df_final['intensity'].rank(ascending=False)
    df_final['s_rank'] = abs(df_final['separation']).rank(ascending=False)
    df_final['rank_sum'] = df_final['i_rank'] + df_final['s_rank']
    significant_axis = df_final.sort_values('rank_sum').reset_index(drop=True)['axis'][0]  
    
#     axis_with_largest_separation = df_final.reindex(df_final.separation.abs().sort_values(ascending=False).index).reset_index(drop=True)['axis'][0]
#     significant_axis = axis_with_largest_separation

    df_p = df_b.query(f'aspect=="{aspect}" and (sentiment == "positive" or sentiment == "negative")')[['text', significant_axis, 'sentiment']]

    bs = list(df_p[significant_axis])
    bs_min, bs_max = min(bs), max(bs)

#     xmax, xmin = max(-bs_min, bs_max), min(-bs_max, bs_min)
#     xmax, xmin = bs_max, bs_min
    xs.append(bs_max)
    xs.append(bs_min)
    if l_to_r:
        r, l = eval(significant_axis)
    else:
        l, r = eval(significant_axis)
    significant_axes.append((l, r))

    # ax1.set_ylim(-5,5)

#     color_L = 100
#     colors = plt.cm.RdBu(np.linspace(0,1,color_L))
    # for b_index, b in enumerate(sorted(bs)):
    
    if l_to_r:
        df_p[significant_axis] = -1 * df_p[significant_axis]

    for r_index, row in df_p.sort_values(significant_axis).reset_index().iterrows():
#         break
        if r_index == 0 or r_index == len(bs)-1:
            o_text = row['text']
            n_text = '\n'.join(split_text(o_text))
            ax1.text(row[significant_axis], a_index + HEIGHT/2, n_text, 
                fontsize=9, horizontalalignment='center',verticalalignment='bottom')        
        if r_index == 1 or r_index == len(bs)-2:
            o_text = row['text']
            n_text = '\n'.join(split_text(o_text))
            ax1.text(row[significant_axis], a_index - HEIGHT/2, n_text, 
                fontsize=9, horizontalalignment='center',verticalalignment='top')                    
        if row['sentiment'] == 'positive':
            ax1.vlines(row[significant_axis], ymin=a_index-HEIGHT/2, ymax=a_index+HEIGHT/2, linestyle='-', 
                   color='skyblue', linewidth=1)  
        elif row['sentiment'] == 'negative':
            ax1.vlines(row[significant_axis], ymin=a_index-HEIGHT/2, ymax=a_index+HEIGHT/2, linestyle='-', 
                   color='lightcoral', linewidth=1)          

#     ax1.vlines(0, ymin=a_index-0.5, ymax=a_index+0.5, linestyle='--', color='k', linewidth=1, zorder=10)

    if l_to_r:
        b_pos = -df_bpn.query('axis==@significant_axis')['avg_x']
        b_neg = -df_bpn.query('axis==@significant_axis')['avg_y']
    else:
        b_pos = df_bpn.query('axis==@significant_axis')['avg_x']
        b_neg = df_bpn.query('axis==@significant_axis')['avg_y']
        
    ax1.vlines(b_pos, ymin=a_index-HEIGHT/2, ymax=a_index+HEIGHT/2, linestyle='-', color='b', linewidth=2)
    ax1.scatter(b_pos, a_index, marker='o', color='b', zorder=10)
    ax1.vlines(b_neg, ymin=a_index-HEIGHT/2, ymax=a_index+HEIGHT/2, linestyle='-', color='r', linewidth=2)
    ax1.scatter(b_neg, a_index, marker='x', color='r', zorder=10)    
    ax1.set_xticks([])


xmax, xmin = max(xs), min(xs)
L = xmax-xmin

for i in range(len(aspects)):
    ax1.barh(i, width=L*1.2, height=HEIGHT, left=xmin-L*0.1, edgecolor='k', fc=(1, 1, 1, 0), zorder=5)
    ax1.text(xmin+L/2, i+HEIGHT, aspects[i], 
         fontsize=12, horizontalalignment='center',verticalalignment='center', bbox=dict(facecolor='white', edgecolor='k'))

y = np.arange(len(aspects))    
ax1.set_xlim(xmin-L*0.11, xmax+L*0.11)

ax1.yaxis.tick_left()    
ax1.set_yticks(y)
ax1.set_yticklabels([a[0] for a in significant_axes], fontsize=15)
ax1.set_ylim(-0.6,len(aspects))

ax_t1 = ax1.twinx()
ax_t1.yaxis.tick_right()
ax_t1.set_yticks(y)
ax_t1.set_yticklabels([a[1] for a in significant_axes], fontsize=15)
ax_t1.set_ylim(-0.6,len(aspects))

ax1.spines["top"].set_visible(False)
ax1.spines["left"].set_visible(False)
ax1.spines["right"].set_visible(False)
ax1.spines["bottom"].set_visible(False)

ax_t1.spines["top"].set_visible(False)
ax_t1.spines["left"].set_visible(False)
ax_t1.spines["right"].set_visible(False)
ax_t1.spines["bottom"].set_visible(False)    

#     plt.savefig(f'{aspect}_largest_separation.pdf', format='pdf', bbox_inches="tight")
plt.savefig(f'semeval14_low_rank_sum.pdf', format='pdf', bbox_inches="tight")

#     break

# %% [code]
df_p.head()

# %% [code]


# %% [code]


# %% [code]


# %% [code]


# %% [code]


# %% [markdown]
# i_separation

# %% [code]
fig, ax1 = plt.subplots(1,1, figsize=(12,7))
xs = []
significant_axes = []
aspects = ['food', 'price', 'ambience', 'service']
HEIGHT = 0.4

for a_index, aspect in enumerate(aspects):

    df_p = df_i.query(f'aspect=="{aspect}"').drop(columns=['sid', 'text', 'aspect', 'sentiment'])
#     df_a = pd.DataFrame(zip(df_p.columns, np.mean(df_p, axis=0)), columns=['axis', 'avg']).sort_values('avg', ascending=False)
#     df_cbd = df_a.merge(df_bg, on='axis')
#     df_cbd['intensity'] = df_cbd['avg_x'] - df_cbd['avg_y']
    df_a = pd.DataFrame(zip(df_p.columns, np.mean(df_p, axis=0)), columns=['axis', 'intensity'])
    df_cbd = df_a.sort_values('intensity', ascending=False).reset_index(drop=True)[['axis', 'intensity']]

    df_ip = df_i.query(f'aspect=="{aspect}" and sentiment == "positive"').drop(columns=['sid', 'text', 'aspect', 'sentiment'])
    df_ipa = pd.DataFrame(zip(df_ip.columns, np.mean(df_ip, axis=0)), columns=['axis', 'avg']).sort_values('avg', ascending=False)

    df_in = df_b.query(f'aspect=="{aspect}" and sentiment == "negative"').drop(columns=['sid', 'text', 'aspect', 'sentiment'])
    df_ina = pd.DataFrame(zip(df_in.columns, np.mean(df_in, axis=0)), columns=['axis', 'avg']).sort_values('avg', ascending=False)

    df_ipn = df_ipa.merge(df_ina, on='axis')
    df_ipn['i_separation'] = abs(df_ipn['avg_x'] - df_ipn['avg_y'])
    df_ipn = df_ipn.sort_values('i_separation', ascending=False).reset_index(drop=True)
    
    df_bp = df_b.query(f'aspect=="{aspect}" and sentiment == "positive"').drop(columns=['sid', 'text', 'aspect', 'sentiment'])
    df_bpa = pd.DataFrame(zip(df_bp.columns, np.mean(df_bp, axis=0)), columns=['axis', 'avg']).sort_values('avg', ascending=False)

    df_bn = df_b.query(f'aspect=="{aspect}" and sentiment == "negative"').drop(columns=['sid', 'text', 'aspect', 'sentiment'])
    df_bna = pd.DataFrame(zip(df_bn.columns, np.mean(df_bn, axis=0)), columns=['axis', 'avg']).sort_values('avg', ascending=False)

    df_bpn = df_bpa.merge(df_bna, on='axis')
    df_bpn['b_separation'] = abs(df_bpn['avg_x'] - df_bpn['avg_y'])
    df_bpn = df_bpn.sort_values('b_separation', ascending=False).reset_index(drop=True)
    
    df_final = df_ipn.merge(df_bpn, on='axis')

    df_final['i_rank'] = df_final['i_separation'].rank(ascending=False)
    df_final['b_rank'] = df_final['b_separation'].rank(ascending=False)
    df_final['rank_sum'] = df_final['i_rank'] + df_final['b_rank']
    significant_axis = df_final.sort_values('i_rank').reset_index(drop=True)['axis'][0]  
    
#     axis_with_largest_separation = df_final.reindex(df_final.separation.abs().sort_values(ascending=False).index).reset_index(drop=True)['axis'][0]
#     significant_axis = axis_with_largest_separation

    CONDITION = f'aspect=="{aspect}"'
    df_p = df_b.query(CONDITION)[['text', significant_axis, 'sentiment']]

    bs = list(df_p[significant_axis])
    bs_min, bs_max = min(bs), max(bs)

#     xmax, xmin = max(-bs_min, bs_max), min(-bs_max, bs_min)
#     xmax, xmin = bs_max, bs_min
    xs.append(bs_max)
    xs.append(bs_min)
    significant_axes.append(eval(significant_axis))

    # ax1.set_ylim(-5,5)

#     color_L = 100
#     colors = plt.cm.RdBu(np.linspace(0,1,color_L))
    # for b_index, b in enumerate(sorted(bs)):

    for r_index, row in df_p.sort_values(significant_axis).reset_index().iterrows():
#         break
        if r_index == 0 or r_index == len(bs)-1:
            o_text = row['text']
            n_text = '\n'.join(split_text(o_text))
            ax1.text(row[significant_axis], a_index + HEIGHT/2, n_text, 
                fontsize=9, horizontalalignment='center',verticalalignment='bottom')        
        if r_index == 1 or r_index == len(bs)-2:
            o_text = row['text']
            n_text = '\n'.join(split_text(o_text))
            ax1.text(row[significant_axis], a_index - HEIGHT/2, n_text, 
                fontsize=9, horizontalalignment='center',verticalalignment='top')                    
        if row['sentiment'] == 'positive':
            ax1.vlines(row[significant_axis], ymin=a_index-HEIGHT/2, ymax=a_index+HEIGHT/2, linestyle='-', 
                   color='skyblue', linewidth=1)  
        else:
            ax1.vlines(row[significant_axis], ymin=a_index-HEIGHT/2, ymax=a_index+HEIGHT/2, linestyle='-', 
                   color='lightcoral', linewidth=1)          

#     ax1.vlines(0, ymin=a_index-0.5, ymax=a_index+0.5, linestyle='--', color='k', linewidth=1, zorder=10)

    ax1.vlines(df_bpn.query('axis==@significant_axis')['avg_x'], ymin=a_index-HEIGHT/2, ymax=a_index+HEIGHT/2, linestyle='-', color='b', linewidth=2)
    ax1.scatter(x=df_bpn.query('axis==@significant_axis')['avg_x'], y=a_index, marker='o', color='b', zorder=10)
    ax1.vlines(df_bpn.query('axis==@significant_axis')['avg_y'], ymin=a_index-HEIGHT/2, ymax=a_index+HEIGHT/2, linestyle='-', color='r', linewidth=2)
    ax1.scatter(df_bpn.query('axis==@significant_axis')['avg_y'], a_index, marker='x', color='r', zorder=10)    
    ax1.set_xticks([])


xmax, xmin = max(xs), min(xs)
L = xmax-xmin

for i in range(len(aspects)):
    ax1.barh(i, width=L*1.2, height=HEIGHT, left=xmin-L*0.1, edgecolor='k', fc=(1, 1, 1, 0), zorder=5)
    ax1.text(xmin+L/2, i+HEIGHT, aspects[i], 
         fontsize=12, horizontalalignment='center',verticalalignment='center', bbox=dict(facecolor='white', edgecolor='k'))

y = np.arange(len(aspects))    
ax1.set_xlim(xmin-L*0.11, xmax+L*0.11)

ax1.yaxis.tick_left()    
ax1.set_yticks(y)
ax1.set_yticklabels([a[0] for a in significant_axes], fontsize=15)
ax1.set_ylim(-0.6,len(aspects))

ax_t1 = ax1.twinx()
ax_t1.yaxis.tick_right()
ax_t1.set_yticks(y)
ax_t1.set_yticklabels([a[1] for a in significant_axes], fontsize=15)
ax_t1.set_ylim(-0.6,len(aspects))

ax1.spines["top"].set_visible(False)
ax1.spines["left"].set_visible(False)
ax1.spines["right"].set_visible(False)
ax1.spines["bottom"].set_visible(False)

ax_t1.spines["top"].set_visible(False)
ax_t1.spines["left"].set_visible(False)
ax_t1.spines["right"].set_visible(False)
ax_t1.spines["bottom"].set_visible(False)    

#     plt.savefig(f'{aspect}_largest_separation.pdf', format='pdf', bbox_inches="tight")
plt.savefig(f'semeval14_low_rank_sum.pdf', format='pdf', bbox_inches="tight")

#     break

# %% [code]
