# Supplementary material for: FrameAxis: characterizing microframe bias and intensity with word embedding
Source: PeerJ Comput Sci. 2021 Jul 22;7:e644. doi: 10.7717/peerj-cs.644 (PMC8323720; doi:10.7717/peerj-cs.644)
Supplement: Supplemental Information 2 — lib/ -<common codes for FrameAxis exp/ -<analysis codes [file peerj-cs-07-644-s002.zip › frameaxis code/exps/20201220_semeval14_wo_aspect_word/bias_separation_CDF.ipynb]

# %% [code]
%load_ext autoreload
%autoreload 2

# %% [code]
import pandas as pd
import matplotlib.pyplot as plt
%matplotlib inline
import numpy as np
from adjustText import adjust_text
import sys
sys.path.insert(0, '../../libs/semaxis')
from semaxis import CoreUtil
from semaxis import SemAxis
import pandas as pd
import logging
import pickle
import numpy as np
from adjustText import adjust_text
import glob
import os
import spacy
import string
string.punctuation += '➡•’…'
from collections import Counter

# %% [code]
df_b = pd.read_csv('big_table_by_average.tsv', sep='\t')
df_b.head(n=2)

# %% [code]
df_i = pd.read_csv('big_table_by_second_moment_with_corpus_mean.tsv', sep='\t')
df_i.head(n=2)

# %% [code]
fig, (axs) = plt.subplots(1,4, figsize=(12,3))

for a_index, aspect in enumerate(sorted(['food', 'price', 'ambience', 'service'])):
    print (aspect)
#     df_p = df_i.query(f'aspect=="{aspect}"').drop(columns=['sid', 'text', 'aspect', 'sentiment'])
#     df_a = pd.DataFrame(zip(df_p.columns, np.mean(df_p, axis=0)), columns=['axis', 'avg']).sort_values('avg', ascending=False)
#     df_cbd = df_a.merge(df_bg, on='axis')
#     df_cbd['intensity'] = df_cbd['avg_x'] - df_cbd['avg_y']
#     df_cbd = df_cbd.sort_values('intensity', ascending=False).reset_index(drop=True)[['axis', 'intensity']]

    df_bp = df_b.query(f'aspect=="{aspect}" and sentiment == "positive"').drop(columns=['sid', 'text', 'aspect', 'sentiment'])
    df_bpa = pd.DataFrame(zip(df_bp.columns, np.mean(df_bp, axis=0)), columns=['axis', 'avg']).sort_values('avg', ascending=False)

    df_bn = df_b.query(f'aspect=="{aspect}" and sentiment == "negative"').drop(columns=['sid', 'text', 'aspect', 'sentiment'])
    df_bna = pd.DataFrame(zip(df_bn.columns, np.mean(df_bn, axis=0)), columns=['axis', 'avg']).sort_values('avg', ascending=False)

    df_bpn = df_bpa.merge(df_bna, on='axis')
    df_bpn['separation'] = abs(df_bpn['avg_x'] - df_bpn['avg_y'])
    df_bpn = df_bpn.sort_values('separation', ascending=False).reset_index(drop=True)
    df_bpn['rank'] = df_bpn['separation'].rank(ascending=False)

    x = list(abs(df_bpn['separation']))
    x, y = sorted(x), np.arange(len(x)) / len(x)
    
    axs[a_index].set_title(aspect, fontsize=15)
    axs[a_index].set_ylim(0,1)
    axs[a_index].set_xlabel('$|\Delta^{pos-neg}_{\mathrm{B}_f}|$', fontsize=14)
    if a_index == 0:
        axs[a_index].set_ylabel('CDF', fontsize=14)
    axs[a_index].plot(x,y)
    
    bad_good = (df_bpn.query("axis==\"('bad', 'good')\"")['separation'])
    print (df_bpn.query("axis==\"('bad', 'good')\""))
#     print (df_bpn.query('rank <=5'))
    axs[a_index].vlines(bad_good, ymin=0, ymax=1, linestyles='--', color='k')
    axs[a_index].text(bad_good+0.001, 0, "bad $-$ good", rotation=90, 
            fontsize=12, horizontalalignment='right',verticalalignment='bottom', color='k')
    
    ir_r = (df_bpn.query("axis==\"('irreligious', 'religious')\"")['separation'])
    print (df_bpn.query("axis==\"('irreligious', 'religious')\""))
#     print (df_bpn.query('rank <=5'))    
    axs[a_index].vlines(ir_r, ymin=0, ymax=1, linestyles='dotted', color='gray')    
    axs[a_index].text(ir_r+0.001, 0, "irreligious $-$ religious", rotation=90, 
            fontsize=12, horizontalalignment='left',verticalalignment='bottom', color='gray')    

#     m_n = (df_bpn.query("axis==\"('predictable', 'unpredictable')\"")['separation'])
#     axs[a_index].vlines(m_n, ymin=0, ymax=1, linestyles='--', color='y')    
#     axs[a_index].text(m_n+0.001, 0, "predictable $-$ unpredictable", rotation=90, 
#             fontsize=12, horizontalalignment='right',verticalalignment='bottom', color='y')    
    
    
    
plt.savefig('separation_CDF.pdf', format='pdf', bbox_inches="tight")

#     axs[a_index].vlines(abs(df_bpn.query("axis==\"('best', 'worst')\"")['separation']), ymin=0, ymax=1, linestyles='--', color='y')        
#     axs[a_index].scatter(x,y)
    
#     break

# %% [code]
