# Supplementary material for: FrameAxis: characterizing microframe bias and intensity with word embedding
Source: PeerJ Comput Sci. 2021 Jul 22;7:e644. doi: 10.7717/peerj-cs.644 (PMC8323720; doi:10.7717/peerj-cs.644)
Supplement: Supplemental Information 2 — lib/ -<common codes for FrameAxis exp/ -<analysis codes [file peerj-cs-07-644-s002.zip › frameaxis code/exps/20201220_semeval14_wo_aspect_word/Bootstrapping.ipynb]

# %% [code]
import pandas as pd
import glob
import logging
import os
import gc
import numpy as np

# %% [code]
logging.basicConfig(level=logging.DEBUG,
                    format='%(asctime)s %(name)-12s %(levelname)-8s %(message)s',
                    datefmt="%Y-%m-%d %H:%M:%S")
logger = logging.getLogger(__name__)

# %% [markdown]
# Memory-efficient version (numpy)

# %% [code]
def bootstrapping(df, mode, COLUMNS):
    for aspect in df['aspect'].unique():
        for sentiment in ['positive', 'negative']:
            df_r_count = df.query('aspect == @aspect and sentiment == @sentiment').shape[0]
            with open("{}/bootstrap_{}_{}.tsv".format(mode, aspect.replace("/", "-"), sentiment), "w") as fo:
                fo.write("{}\n".format("\t".join(COLUMNS)))
#                 A = df.query('aspect == @aspect').drop(columns=[c for c in df.columns if '(' not in c]).values
                A = df.drop(columns=[c for c in df.columns if '(' not in c]).values

                for i in range(N):
                    if i % 500 == 0:
                        logger.info("{}-{}-{}".format(aspect, sentiment, i))
                    fmean = np.mean(A[np.random.choice(A.shape[0], df_r_count, replace=False), :], axis=0)
                    fo.write("{}\n".format("\t".join([str(v) for v in (fmean)])))

# %% [code]
N = 1000
mode = "average"
logger.info(mode)
try:
    os.mkdir(mode)
except:
    pass

df = pd.read_csv("big_table_by_{}.tsv".format(mode), sep="\t").dropna()
COLUMNS = [c for c in df.columns if '(' in c]
len(COLUMNS)

# %% [code]
bootstrapping(df, mode, COLUMNS)

# %% [code]
def bootstrapping(df, mode, COLUMNS):
    for aspect in df['aspect'].unique():
        for sentiment in ['positive', 'negative']:
            df_r_count = df.query('aspect == @aspect and sentiment == @sentiment').shape[0]
            with open("{}/bootstrap_{}_{}.tsv".format(mode, aspect.replace("/", "-"), sentiment), "w") as fo:
                fo.write("{}\n".format("\t".join(COLUMNS)))
#                 A = df.query('aspect == @aspect').drop(columns=[c for c in df.columns if '(' not in c]).values
                A = df.drop(columns=[c for c in df.columns if '(' not in c]).values

                for i in range(N):
                    if i % 500 == 0:
                        logger.info("{}-{}-{}".format(aspect, sentiment, i))
                    fmean = np.mean(A[np.random.choice(A.shape[0], df_r_count, replace=False), :], axis=0)
                    fo.write("{}\n".format("\t".join([str(v) for v in (fmean)])))

# %% [code]
N = 1000
mode = "second_moment"
logger.info(mode)
try:
    os.mkdir(mode)
except:
    pass

df = pd.read_csv("big_table_by_{}_with_corpus_mean.tsv".format(mode), sep="\t").dropna()
COLUMNS = [c for c in df.columns if '(' in c]
len(COLUMNS)

# %% [code]
bootstrapping(df, mode, COLUMNS)

# %% [code]


# %% [code]


# %% [code]


# %% [code]


# %% [code]


# %% [code]
