# Supplementary material for: FrameAxis: characterizing microframe bias and intensity with word embedding
Source: PeerJ Comput Sci. 2021 Jul 22;7:e644. doi: 10.7717/peerj-cs.644 (PMC8323720; doi:10.7717/peerj-cs.644)
Supplement: Supplemental Information 2 — lib/ -<common codes for FrameAxis exp/ -<analysis codes [file peerj-cs-07-644-s002.zip › frameaxis code/libs/project_package_name/setup.py]

#!/usr/bin/env python
# encoding: utf-8

from distutils.core import setup

setup(name='project_package_name', 
      version='0.1', 
      description = 'project description', 
      author = '...', 
      packages = ['project_package_name'],
)
