# Supplementary material for: FrameAxis: characterizing microframe bias and intensity with word embedding
Source: PeerJ Comput Sci. 2021 Jul 22;7:e644. doi: 10.7717/peerj-cs.644 (PMC8323720; doi:10.7717/peerj-cs.644)
Supplement: Supplemental Information 2 — lib/ -<common codes for FrameAxis exp/ -<analysis codes [file peerj-cs-07-644-s002.zip › frameaxis code/libs/semaxis/tests/test_semaxis.py]

import sys
sys.path.insert(1, '..')
from semaxis import CoreUtil
from semaxis import SemAxis

def test_load_google_embedding():
    sa = SemAxis(CoreUtil.load_embedding("../../../data/embeddings/GoogleNews-vectors-negative300.bin"))
    assert sa.embedding_vector_size() == 300
