# Supplementary material for: FrameAxis: characterizing microframe bias and intensity with word embedding
Source: PeerJ Comput Sci. 2021 Jul 22;7:e644. doi: 10.7717/peerj-cs.644 (PMC8323720; doi:10.7717/peerj-cs.644)
Supplement: Supplemental Information 2 — lib/ -<common codes for FrameAxis exp/ -<analysis codes [file peerj-cs-07-644-s002.zip › frameaxis code/libs/semaxis/tests/test_core.py]

import sys
sys.path.insert(0, '..')
from semaxis import CoreUtil

def test_core_load_conceptnet_axes():
    assert len(CoreUtil.load_conceptnet_antonyms_axes()) == 732

def test_core_load_plutchik_wheel_of_emotions_axes():
    assert len(CoreUtil.load_plutchik_wheel_of_emotions_axes()) == 24    

def test_load_wordnet_antonyms_axes():
    assert len(CoreUtil.load_wordnet_antonyms_axes()) == 1828
