# Supplementary material for: FrameAxis: characterizing microframe bias and intensity with word embedding
Source: PeerJ Comput Sci. 2021 Jul 22;7:e644. doi: 10.7717/peerj-cs.644 (PMC8323720; doi:10.7717/peerj-cs.644)
Supplement: Supplemental Information 2 — lib/ -<common codes for FrameAxis exp/ -<analysis codes [file peerj-cs-07-644-s002.zip › frameaxis code/libs/semaxis/semaxis/core.py]

from gensim.models.keyedvectors import KeyedVectors
from scipy.spatial import distance
import pkg_resources
import numpy as np
from scipy import stats
from collections import defaultdict

class CoreUtil:
    @staticmethod
    def load_embedding(emb_file, is_binary=True):
        return KeyedVectors.load_word2vec_format(emb_file, binary=is_binary)

    @staticmethod
    def get_score(w_vec, axis_vec):
        return 1.0 - distance.cosine(w_vec, axis_vec)        
    
    @staticmethod
    def map_axis_to_vec(emb, axis):
        return (emb.wv[axis[1]] - emb.wv[axis[0]])

    @staticmethod
    def load_axes_file(filename):
        axes = []
        with open(filename) as fi:
            for line in fi:
                w1, w2 = [term.strip() for term in line.split("\t")]
                axes.append((w1,w2))                
        return axes 

    @staticmethod
    def load_conceptnet_antonyms_axes(version = "1.0"):
        if version == "1.0":
            return CoreUtil.load_axes_file(pkg_resources.resource_filename(
                'semaxis', "axes/{}".format('732_semaxis_axes.tsv')))            
        else:
            raise Exception("Unknown version")

    @staticmethod
    def load_plutchik_wheel_of_emotions_axes():
        return CoreUtil.load_axes_file(pkg_resources.resource_filename(
                'semaxis', "axes/{}".format('plutchik_wheel_of_emotions.tsv')))

    @staticmethod
    def load_wordnet_antonyms_axes():
        return CoreUtil.load_axes_file(pkg_resources.resource_filename(
                'semaxis', "axes/{}".format('wordnet_antonyms.tsv')))

    @staticmethod
    def bootstrap_sampling(document, size):
        return np.random.choice(document, size, replace=True)

    @staticmethod
    def _average_dict(data):
        return sum([key*data[key] for key in data])/sum(data.values())
        
    @staticmethod
    def _moment_dict(data, k, data_mean=None):
        if not data_mean:
            data_mean = CoreUtil._average_dict(data)
        return sum(data[key]*(key-data_mean)**k for key in data)/sum(data.values())

    @staticmethod
    def compute_average(axis2score):
        results = []
        averages = {}
        for axis in sorted(axis2score):
            average = CoreUtil._average_dict(axis2score[axis])
            results.append([axis[0], axis[1], average])
            averages[axis] = average

        return results, averages

    @staticmethod
    def compute_kurtosis(axis2score, averages=None):
        results = []
        for axis in sorted(axis2score):
            data = axis2score[axis]
            if averages:
                results.append([axis[0], axis[1], 
                                CoreUtil._moment_dict(data,4,averages[axis])/(CoreUtil._moment_dict(data,2,averages[axis])**2)-3]) 
            else:
                results.append([axis[0], axis[1], 
                                CoreUtil._moment_dict(data,4)/(CoreUtil._moment_dict(data,2)**2)-3]) 
        return results   

    @staticmethod
    def compute_statistical_significance(result, samples):
        samples_dict = defaultdict(list)
        for sample in samples:
            with open(sample) as fi:
                for line in fi:
                    pole0, pole1, value = [term.strip() for term in line.split(",")]
                    try:
                        samples_dict[(pole0, pole1)].append(float(value))
                    except:
                        continue

        axis_rank_table = []
        with open(result) as fi:
            for line in fi:
                pole0, pole1, value = [term.strip() for term in line.split(",")]
                sample_values = samples_dict[(pole0, pole1)]
                try:
                    rank = sum([x < float(value) for x in sample_values])
                except:
                    continue
                percent_rank = rank/float(len(samples))
                axis_rank_table.append([pole0, pole1, percent_rank, value, np.mean(sample_values)])

        return axis_rank_table
