# Supplementary material for: FrameAxis: characterizing microframe bias and intensity with word embedding
Source: PeerJ Comput Sci. 2021 Jul 22;7:e644. doi: 10.7717/peerj-cs.644 (PMC8323720; doi:10.7717/peerj-cs.644)
Supplement: Supplemental Information 2 — lib/ -<common codes for FrameAxis exp/ -<analysis codes [file peerj-cs-07-644-s002.zip › frameaxis code/libs/semaxis/tests/.pytest_cache/README.md]

# pytest cache directory #

This directory contains data from the pytest's cache plugin,
which provides the `--lf` and `--ff` options, as well as the `cache` fixture.

**Do not** commit this to version control.

See [the docs](https://docs.pytest.org/en/latest/cache.html) for more information.
