# Supplementary material for: FrameAxis: characterizing microframe bias and intensity with word embedding
Source: PeerJ Comput Sci. 2021 Jul 22;7:e644. doi: 10.7717/peerj-cs.644 (PMC8323720; doi:10.7717/peerj-cs.644)
Supplement: Supplemental Information 2 — lib/ -<common codes for FrameAxis exp/ -<analysis codes [file peerj-cs-07-644-s002.zip › frameaxis code/libs/semaxis/semaxis/axes/plutchik_wheel_of_emotions.tsv]

Serenity	Pensiveness
Acceptance	Boredom
Apprehension	Annoyance
Distraction	Interest
Joy	Sadness
Trust	Disgust
Fear	Anger
Surprise	Anticipation
Ecstasy	Grief
Admiration	Loathing
Terror	Rage
Amazement	Vigilance
Optimism	Disapproval
Hope	Unbelief
Anxiety	Outrage
Love	Remorse
Guilt	Envy
Delight	Pessimism
Submission	Contempt
Curiosity	Cynicism
Sentimentality	Morbidness
Awe	Aggressiveness
Despair	Pride
Shame	Dominance
