# Supplementary material for: FrameAxis: characterizing microframe bias and intensity with word embedding
Source: PeerJ Comput Sci. 2021 Jul 22;7:e644. doi: 10.7717/peerj-cs.644 (PMC8323720; doi:10.7717/peerj-cs.644)
Supplement: Supplemental Information 2 — lib/ -<common codes for FrameAxis exp/ -<analysis codes [file peerj-cs-07-644-s002.zip › frameaxis code/libs/semaxis/semaxis/axes/wordnet_antonyms.tsv]

atypical	typical
broad-minded	narrow-minded
born	unborn
scrupulous	unscrupulous
inspiring	uninspiring
made	unmade
jawed	jawless
pointed	pointless
negative	positive
absorbent	nonabsorbent
direct	inverse
dominant	subordinate
bicameral	unicameral
achlamydeous	chlamydeous
apteral	peripteral
meaningful	meaningless
smokeless	smoky
paintable	unpaintable
multivalent	univalent
admissible	inadmissible
friendly	hostile
concealing	revealing
ametropic	emmetropic
groomed	ungroomed
pedunculate	sessile
regulated	unregulated
lipless	lipped
loaded	unloaded
contented	discontented
endoergic	exoergic
reactive	unreactive
nontoxic	toxic
functional	organic
intrusive	unintrusive
compatible	incompatible
able	unable
humble	proud
hydrokinetic	hydrostatic
interesting	uninteresting
prospective	retrospective
extinguishable	inextinguishable
immobile	mobile
fueled	unfueled
compressible	incompressible
dissuasive	persuasive
statesmanlike	unstatesmanlike
translatable	untranslatable
invariable	variable
plowed	unplowed
double	single
deciphered	undeciphered
ionic	nonionic
decent	indecent
magnetic	nonmagnetic
benign	malignant
columned	noncolumned
clear	cloudy
colorful	colorless
heavy-footed	light-footed
restricted	unrestricted
patronized	unpatronized
intangible	tangible
covert	overt
playful	unplayful
native	nonnative
coordinating	subordinating
medical	surgical
realistic	unrealistic
diachronic	synchronic
fingered	fingerless
felicitous	infelicitous
nonpsychoactive	psychoactive
allochthonous	autochthonous
downstairs	upstairs
attached	unattached
evil	good
multiparous	uniparous
awed	unawed
aerobic	anaerobic
dissimilar	similar
headed	unheaded
acarpelous	carpellate
aquatic	terrestrial
determined	undetermined
apocarpous	syncarpous
leaded	unleaded
active	quiet
reserved	unreserved
immature	mature
half	whole
addressed	unaddressed
irreverent	reverent
constricted	unconstricted
even	odd
antrorse	retrorse
deniable	undeniable
acid-loving	alkaline-loving
exportable	unexportable
commensurate	incommensurate
shelled	unshelled
autumnal	summery
artificial	natural
exaugural	inaugural
limbed	limbless
unguiculate	ungulate
eyed	eyeless
poor	rich
plural	singular
smart	stupid
heterodactyl	zygodactyl
unwaxed	waxed
insensitive	sensitive
branchless	branchy
defensive	offensive
nonwoody	woody
declarative	interrogative
descriptive	undescriptive
impalpable	palpable
analogous	homologous
high-sudsing	low-sudsing
congruent	incongruent
subsonic	supersonic
domineering	submissive
conductive	nonconductive
antimagnetic	magnetic
sessile	vagile
coated	uncoated
formal	informal
atomistic	holistic
end-stopped	run-on
nonoperational	operational
calm	stormy
far	near
spaced	unspaced
disabling	enabling
pronounceable	unpronounceable
nonproprietary	proprietary
unwelcome	welcome
go	no-go
dependable	undependable
linear	nonlinear
autumnal	wintry
tied	untied
antemortem	postmortem
anestrous	estrous
nonterritorial	territorial
high-interest	low-interest
amphibious	terrestrial
convinced	unconvinced
familiar	unfamiliar
fledged	unfledged
neutral	positive
nonsectarian	sectarian
collected	uncollected
belted	unbelted
actinomorphic	zygomorphic
germfree	germy
baptized	unbaptized
brave	cowardly
clockwise	counterclockwise
fit	unfit
north	south
consolable	inconsolable
alternate	opposite
imponderable	ponderable
anemophilous	entomophilous
achromatic	chromatic
nonpolitical	political
exterior	interior
permissive	preventive
structured	unstructured
decreased	increased
affected	unaffected
wired	wireless
moving	still
punished	unpunished
combined	uncombined
carnivorous	herbivorous
consistent	inconsistent
patterned	plain
generous	ungenerous
acidic	alkaline
necessary	unnecessary
matriarchal	patriarchal
invalid	valid
nonphotosynthetic	photosynthetic
stratified	unstratified
domestic	undomestic
institutionalized	noninstitutionalized
aqueous	igneous
old	young
endogenic	exogenic
liveried	unliveried
avirulent	virulent
detected	undetected
gathered	ungathered
intemperate	temperate
rested	tired
inboard	outboard
extramural	intramural
nonpartisan	partisan
authorized	unauthorized
thick	thin
formed	unformed
insatiate	satiate
irrelevant	relevant
trustworthy	untrustworthy
deductive	inductive
attributable	unattributable
exempt	nonexempt
coherent	incoherent
bipedal	quadrupedal
anadromous	diadromous
nonruminant	ruminant
hypotensive	normotensive
agitated	unagitated
functional	nonfunctional
proximate	ultimate
sure	unsure
considerate	inconsiderate
seasonal	year-round
double-barreled	single-barreled
curtained	curtainless
antagonistic	conciliatory
maxi	midi
avenged	unavenged
hydric	xeric
dedicated	undedicated
cerebral	emotional
dry	sweet
alternating	direct
monophonic	polyphonic
cursorial	fossorial
dejected	elated
unwebbed	webbed
social	unsocial
heavy	light
allopathic	homeopathic
earned	unearned
dull	sharp
declaratory	interrogatory
immanent	transeunt
provocative	unprovocative
first	second
asynchronous	synchronous
useful	useless
eukaryotic	prokaryotic
close	distant
biped	quadruped
efficient	inefficient
afebrile	febrile
accentual	quantitative
progressive	regressive
lined	unlined
cooked	raw
compliant	defiant
sour	sweet
forceful	forceless
convertible	inconvertible
informed	uninformed
paradigmatic	syntagmatic
empirical	theoretical
spoken	written
enterprising	unenterprising
fair	unfair
likely	unlikely
responsive	unresponsive
cross-eyed	walleyed
drinkable	undrinkable
lentic	lotic
foreign	native
infectious	noninfectious
grammatical	ungrammatical
fortunate	unfortunate
adjective	substantive
noisy	quiet
leeward	windward
overhand	underhand
nonpasserine	passerine
capable	incapable
causative	noncausative
dark	light
imprecise	precise
impermissible	permissible
bibbed	bibless
lowercase	uppercase
dicotyledonous	monocotyledonous
metamorphic	nonmetamorphic
religious	secular
due	undue
developed	undeveloped
supportive	unsupportive
necked	neckless
deductible	nondeductible
cultivated	uncultivated
classified	unclassified
impossible	possible
nonrepetitive	repetitive
negative	neutral
difficult	easy
constant	inconstant
hierarchical	nonhierarchical
human	nonhuman
articulated	unarticulated
excitable	unexcitable
disliked	liked
immunocompetent	immunodeficient
future	past
conscious	unconscious
large	small
profound	superficial
accustomed	unaccustomed
holy	unholy
flattering	unflattering
inquiring	uninquiring
air-to-air	surface-to-air
enthusiastic	unenthusiastic
irreligious	religious
stuck	unstuck
offending	unoffending
left-handed	right-handed
determinable	indeterminable
furnished	unfurnished
sealed	unsealed
clearheaded	confused
funded	unfunded
corrupt	incorrupt
dysgenic	eugenic
blue-collar	white-collar
shared	unshared
adventurous	unadventurous
thermoplastic	thermosetting
sinkable	unsinkable
nosed	noseless
malnourished	nourished
carpeted	uncarpeted
nonsuppurative	suppurative
heterologous	homologous
eradicable	ineradicable
functioning	malfunctioning
passionate	passionless
commodious	incommodious
deciduous	evergreen
postprandial	preprandial
elegant	inelegant
lawful	unlawful
eucaryotic	procaryotic
disingenuous	ingenuous
leavened	unleavened
cardinal	ordinal
balconied	unbalconied
analyzed	unanalyzed
curious	incurious
calcicolous	calcifugous
registered	unregistered
comfortable	uncomfortable
accompanied	unaccompanied
current	noncurrent
improved	unimproved
earthly	heavenly
adorned	unadorned
bidirectional	unidirectional
audible	inaudible
combustible	noncombustible
coiled	uncoiled
impermanent	permanent
legato	staccato
good-natured	ill-natured
tubed	tubeless
bottom	top
apetalous	petalous
appealing	unappealing
abridged	unabridged
nonsyllabic	syllabic
dioecious	monoecious
cold-blooded	warm-blooded
ambiversive	introversive
intolerant	tolerant
immoderate	moderate
fatal	nonfatal
esoteric	exoteric
nominal	real
multilane	single-lane
adsorbent	nonadsorbent
involuntary	voluntary
gradual	steep
seductive	unseductive
perplexed	unperplexed
amicable	hostile
disrespectful	respectful
documented	undocumented
ill-advised	well-advised
seasonable	unseasonable
cismontane	tramontane
cleared	uncleared
bright	dull
disreputable	reputable
consumptive	generative
abundant	scarce
purposeful	purposeless
divisible	indivisible
de-iodinating	iodinating
handmade	machine-made
running	standing
enclosed	unenclosed
overhead	subsurface
rusted	rustless
inoffensive	offensive
convenient	inconvenient
disintegrative	integrative
chromatic	diatonic
posed	unposed
popular	unpopular
ready	unready
modifiable	unmodifiable
extracellular	intracellular
seaworthy	unseaworthy
distal	mesial
impervious	pervious
conjunctive	disjunctive
oblate	prolate
laced	unlaced
charitable	uncharitable
inoperable	operable
distrustful	trustful
appealable	unappealable
existent	nonexistent
fraternal	identical
nonsignificant	significant
cacophonous	euphonious
ironed	unironed
derivational	inflectional
gloved	gloveless
normal	paranormal
loamless	loamy
air-to-air	air-to-surface
past	present
odorless	odorous
congenial	uncongenial
minus	plus
haploid	polyploid
proactive	retroactive
nonreciprocal	reciprocal
antonymous	synonymous
employable	unemployable
sanitary	unsanitary
virtuous	wicked
principled	unprincipled
nonsubmersible	submersible
inhibited	uninhibited
opposed	unopposed
restrictive	unrestrictive
postnatal	prenatal
arboreal	nonarboreal
bellied	bellyless
lighted	unlighted
innocuous	noxious
nonspecific	specific
exciting	unexciting
found	lost
aware	unaware
myelinated	unmyelinated
conformist	nonconformist
emotional	unemotional
excited	unexcited
endocentric	exocentric
dishonest	honest
actual	potential
eligible	ineligible
framed	unframed
descriptive	prescriptive
fruitful	unfruitful
labeled	unlabeled
seedless	seedy
pigeon-toed	splayfooted
repeatable	unrepeatable
toothed	toothless
absorbable	adsorbable
imperishable	perishable
caudal	cephalic
neurotic	unneurotic
off-site	on-site
external	internal
profitable	unprofitable
tapped	untapped
nonunion	union
ceilinged	floored
active	dormant
trained	untrained
female	male
active	stative
continual	sporadic
nonsurgical	surgical
irregular	regular
camphorated	uncamphorated
tucked	untucked
greater	lesser
dorsal	ventral
extroversive	introversive
clean	unclean
humorless	humorous
armed	armless
direct	retrograde
ill	well
backhand	forehand
ferned	fernless
correct	incorrect
retentive	unretentive
downmarket	upmarket
keyed	keyless
closing	opening
collective	distributive
reasonable	unreasonable
lowborn	noble
majuscule	minuscule
turned	unturned
identifiable	unidentifiable
ecdemic	endemic
moving	nonmoving
summery	vernal
designed	undesigned
nonprofessional	professional
acroscopic	basiscopic
forgiving	unforgiving
implacable	placable
allopatric	sympatric
scholarly	unscholarly
careful	careless
nonrepresentative	representative
better	worse
alarming	unalarming
irreplaceable	replaceable
expired	unexpired
oviparous	ovoviviparous
affirmative	negative
enforceable	unenforceable
conditioned	unconditioned
holophytic	holozoic
anonymous	onymous
classical	nonclassical
loose	tight
extricable	inextricable
competent	incompetent
autogamous	exogamous
nonprehensile	prehensile
imperfect	perfect
scientific	unscientific
enlivened	unenlivened
right	wrong
immaterial	material
favorable	unfavorable
combed	uncombed
heterosexual	homosexual
overhead	surface
sociable	unsociable
glad	sad
congruous	incongruous
blemished	unblemished
centralizing	decentralizing
fast	slow
intensifying	moderating
nonsteroidal	steroidal
planted	unplanted
abnormal	normal
naive	sophisticated
nonreticulate	reticulate
shaven	unshaven
attached	detached
collapsible	noncollapsible
advantageous	disadvantageous
livable	unlivable
categorematic	syncategorematic
helpful	unhelpful
acrocarpous	pleurocarpous
lucky	unlucky
quantitative	syllabic
nonspherical	spherical
depressant	stimulative
lidded	lidless
soured	unsoured
exploited	unexploited
desensitizing	sensitizing
caducous	persistent
arbitrary	nonarbitrary
implausible	plausible
irrational	rational
seamanlike	unseamanlike
maximum	minimum
mental	physical
wigged	wigless
private	public
aggressive	unaggressive
former	latter
double-breasted	single-breasted
common	individual
quiet	unquiet
oiled	unoiled
offside	onside
juiceless	juicy
new	old
oviparous	viviparous
extraordinary	ordinary
cared-for	uncared-for
presidential	unpresidential
azonal	zonal
traveled	untraveled
central	peripheral
abducent	adducent
afferent	efferent
eager	uneager
saponified	unsaponified
datable	undatable
sarcastic	unsarcastic
rural	urban
fastened	unfastened
junior	senior
animate	inanimate
decisive	indecisive
impotent	potent
equitable	inequitable
multiple	single
healthy	unhealthy
improvident	provident
achromatinic	chromatinic
inferior	superior
unworthy	worthy
directional	omnidirectional
fertile	sterile
natural	unnatural
breakable	unbreakable
natural	sharp
compassionate	uncompassionate
black-and-white	color
dishonorable	honorable
lean	rich
banded	unbanded
illegal	legal
owned	unowned
downstream	upstream
related	unrelated
dignified	undignified
active	passive
processed	unprocessed
afloat	aground
bridgeable	unbridgeable
skinless	skinned
fissionable	nonfissionable
unworldly	worldly
endergonic	exergonic
anionic	cationic
acceptive	rejective
imprudent	prudent
resentful	unresentful
false	true
critical	noncritical
algorithmic	heuristic
membered	memberless
delicate	rugged
merciful	merciless
powered	unpowered
concise	prolix
one-piece	three-piece
reconstructed	unreconstructed
little	much
thoughtful	thoughtless
colourful	colourless
air-to-surface	surface-to-air
heedful	heedless
heterozygous	homozygous
published	unpublished
midi	mini
dimmed	undimmed
beneficent	maleficent
constipated	unconstipated
continent	incontinent
endomorphic	mesomorphic
informative	uninformative
connected	unconnected
complex	simple
addictive	nonaddictive
modified	unmodified
geographic	magnetic
expedient	inexpedient
nontranslational	translational
insubstantial	substantial
receptive	unreceptive
carved	uncarved
interested	uninterested
nonthermal	thermal
monolingual	multilingual
compound	simple
farsighted	nearsighted
insectivorous	omnivorous
bold	timid
packaged	unpackaged
sexy	unsexy
nonretractile	retractile
scalable	unscalable
extrusive	intrusive
experienced	inexperienced
multilateral	unilateral
ostentatious	unostentatious
cosmopolitan	provincial
discerning	undiscerning
cheerful	depressing
fatty	nonfat
accommodating	unaccommodating
bisexual	heterosexual
interstate	intrastate
crossbred	purebred
solved	unsolved
surprised	unsurprised
winged	wingless
shod	unshod
communicative	uncommunicative
high-tension	low-tension
handed	handless
postwar	prewar
adhesive	nonadhesive
all	no
apocrine	eccrine
deep	shallow
androgynous	female
lowland	upland
specified	unspecified
autogamous	endogamous
calced	discalced
unwrapped	wrapped
beautiful	ugly
bearing	nonbearing
impartial	partial
divided	united
high-resolution	low-resolution
inbred	outbred
major	minor
publishable	unpublishable
enlightened	unenlightened
unwary	wary
sheathed	unsheathed
concave	convex
silenced	unsilenced
fretted	unfretted
infernal	supernal
comprehensive	noncomprehensive
sheared	unsheared
thinkable	unthinkable
crannied	uncrannied
unwoven	woven
amphitropous	anatropous
organized	unorganized
reverberant	unreverberant
rifled	unrifled
maternal	paternal
left	right
dramatic	undramatic
abient	adient
analytic	synthetic
ample	meager
requested	unrequested
fat	thin
molar	molecular
abranchiate	branchiate
oriented	unoriented
just	unjust
profane	sacred
best	worst
mesic	xeric
extraterritorial	territorial
anticlinal	synclinal
late	middle
bedded	bedless
endogamous	exogamous
grateful	ungrateful
patriotic	unpatriotic
hopeful	hopeless
all	some
feathered	unfeathered
excusable	inexcusable
tempered	untempered
obstructed	unobstructed
convincing	unconvincing
nontraditional	traditional
nonporous	porous
scheduled	unscheduled
sympathetic	unsympathetic
anti	pro
clean	dirty
professional	unprofessional
complimentary	uncomplimentary
alkaline	amphoteric
gabled	hipped
geocentric	heliocentric
contralateral	ipsilateral
adoptive	biological
freelance	salaried
impious	pious
curly	straight
blind	sighted
nontechnical	technical
preventable	unpreventable
mitigated	unmitigated
studied	unstudied
concealed	unconcealed
lower-class	middle-class
binucleate	mononuclear
appropriate	inappropriate
exploratory	nonexploratory
direct	indirect
armed	unarmed
involved	uninvolved
tender	tough
adjusted	maladjusted
other	same
downstage	upstage
propitious	unpropitious
charged	uncharged
echoic	nonechoic
footed	footless
invertebrate	vertebrate
exact	inexact
antiseptic	septic
inopportune	opportune
married	unmarried
appendaged	unappendaged
inside	outside
intermediate	terminal
breasted	breastless
hipless	hipped
altered	unaltered
hypertensive	hypotensive
collateral	lineal
nonracial	racial
auspicious	inauspicious
irresolute	resolute
branded	unbranded
anaphrodisiac	aphrodisiac
relaxed	tense
different	same
seated	standing
accusatorial	inquisitorial
focused	unfocused
rewarding	unrewarding
premeditated	unpremeditated
side	top
compromising	uncompromising
lossless	lossy
tame	wild
unwilling	willing
perceptive	unperceptive
unwritten	written
nonparticulate	particulate
gaseous	liquid
insentient	sentient
discouraging	encouraging
boneless	bony
considerable	inconsiderable
fresh	salty
bottom	side
contracted	expanded
brachycephalic	dolichocephalic
selfish	unselfish
gross	net
peaceful	unpeaceful
renewable	unrenewable
hypertonic	isotonic
conscientious	unconscientious
staged	unstaged
fragrant	malodorous
disorienting	orienting
arenaceous	argillaceous
ionized	nonionized
modern	nonmodern
acceptable	unacceptable
exhaustible	inexhaustible
clear	opaque
avascular	vascular
spineless	spinous
scented	scentless
northern	southern
impermeable	permeable
cool	warm
hard	soft
acquisitive	unacquisitive
anterior	posterior
hypertonic	hypotonic
abaxial	adaxial
de_facto	de_jure
toned	toneless
mown	unmown
amphibious	aquatic
common	uncommon
rimless	rimmed
topless	topped
differentiated	undifferentiated
deaf	hearing
determinate	indeterminate
dangerous	safe
multiple-choice	true-false
actable	unactable
extrinsic	intrinsic
essential	inessential
nontaxable	taxable
steady	unsteady
bottom-up	top-down
demanding	undemanding
induced	spontaneous
digestible	indigestible
edible	inedible
faceted	unfaceted
concentrated	distributed
alike	unalike
interspecies	intraspecies
instrumental	vocal
publicized	suppressed
instructive	uninstructive
appetizing	unappetizing
crooked	straight
exculpatory	inculpatory
anisotropic	isotropic
centralized	decentralized
effective	ineffective
autologous	heterologous
combinative	noncombinative
conservative	liberal
fewer	more
analogous	heterologous
bracteate	ebracteate
headed	headless
rigged	unrigged
beneficed	unbeneficed
grassless	grassy
aft	fore
frozen	unfrozen
awakened	unawakened
hospitable	inhospitable
disproportionate	proportionate
lowered	raised
flowering	flowerless
indulgent	nonindulgent
joyful	sorrowful
effervescent	noneffervescent
paid	unpaid
falling	rising
sleeved	sleeveless
acropetal	basipetal
least	most
mated	unmated
attentive	inattentive
civilian	military
malicious	unmalicious
anterograde	retrograde
high-rise	low-rise
refined	unrefined
beaked	beakless
guilty	innocent
noticed	unnoticed
extensile	nonextensile
censored	uncensored
paved	unpaved
first	last
backed	backless
motivated	unmotivated
joyless	joyous
nonviolent	violent
conquerable	unconquerable
anabatic	katabatic
endemic	epidemic
basic	incidental
preceding	succeeding
anabolic	catabolic
scripted	unscripted
employed	unemployed
monotonic	nonmonotonic
bottle-fed	breast-fed
astringent	nonastringent
wheeled	wheelless
specialized	unspecialized
modulated	unmodulated
defeated	undefeated
important	unimportant
enlightening	unenlightening
horizontal	inclined
inviting	uninviting
diclinous	monoclinous
campylotropous	orthotropous
liquid	solid
clothed	unclothed
regretful	unregretful
crowned	uncrowned
tipped	untipped
sent	unsent
backward	forward
disenchanted	enchanted
gusseted	ungusseted
prepared	unprepared
optimistic	pessimistic
righteous	unrighteous
dramatic	lyric
printable	unprintable
androgynous	male
changed	unchanged
fathomable	unfathomable
foolish	wise
unwearable	wearable
pardonable	unpardonable
artful	artless
glazed	unglazed
intellectual	nonintellectual
marked	unmarked
live	recorded
forgettable	unforgettable
roofed	roofless
stable	unstable
tactful	tactless
opposable	unopposable
diurnal	nocturnal
susceptible	unsusceptible
idiographic	nomothetic
animated	unanimated
extensive	intensive
intense	mild
improper	proper
sparkling	still
eared	earless
indoor	outdoor
consonantal	vocalic
acute	obtuse
angular	rounded
conventional	unconventional
hydrophilic	hydrophobic
appointive	elective
nonreversible	reversible
catadromous	diadromous
atonal	tonal
acatalectic	catalectic
cellular	noncellular
rentable	unrentable
decreasing	increasing
even	uneven
fair	foul
generous	stingy
restrained	unrestrained
apropos	malapropos
mononuclear	trinucleate
eusporangiate	leptosporangiate
immeasurable	measurable
talented	untalented
moonless	moonlit
immiscible	miscible
mechanical	nonmechanical
natural	supernatural
insubordinate	subordinate
impressive	unimpressive
binaural	monaural
accurate	inaccurate
cooperative	uncooperative
comparable	incomparable
out	safe
middle-class	upper-class
motorized	unmotorized
awkward	graceful
subscript	superscript
abstemious	gluttonous
costive	laxative
artesian	subartesian
shuttered	unshuttered
filled	unfilled
buttoned	unbuttoned
hurried	unhurried
general	local
reflected	unreflected
polished	unpolished
immediate	mediate
absolute	relative
altruistic	egoistic
valuable	worthless
selected	unselected
continental	intercontinental
permissive	unpermissive
automatic	manual
beseeching	imperative
parented	unparented
husbandly	wifely
happy	unhappy
intransitive	transitive
commissioned	noncommissioned
controversial	uncontroversial
insolvent	solvent
expressible	inexpressible
future	present
attractive	unattractive
conjunct	disjunct
blond	brunet
radiolucent	radiopaque
like	unlike
castrated	uncastrated
puncturable	punctureless
distinguishable	indistinguishable
integrated	segregated
obligated	unobligated
revived	unrevived
metallic	nonmetallic
acaulescent	caulescent
biennial	perennial
awned	awnless
theatrical	untheatrical
melted	unmelted
painful	painless
demonstrative	undemonstrative
federal	unitary
bound	unbound
planned	unplanned
three-piece	two-piece
sugarless	sugary
accessible	inaccessible
deflationary	inflationary
hardhearted	softhearted
priestly	unpriestly
exclusive	inclusive
impractical	practical
custom-made	ready-made
afraid	unafraid
discreet	indiscreet
horned	hornless
joint	separate
capitalistic	socialistic
inoperative	operative
monoclinic	triclinic
anticlimactic	climactic
unwrinkled	wrinkled
free	unfree
inward	outward
moving	unmoving
displeasing	pleasing
local	national
acidic	amphoteric
adscript	superscript
discriminate	indiscriminate
bowed	plucked
adscript	subscript
anastigmatic	astigmatic
reassuring	unreassuring
attractive	repulsive
illogical	logical
acaudate	caudate
accordant	discordant
integrated	nonintegrated
contrasty	flat
bound	free
loving	unloving
irreversible	reversible
adulterating	purifying
facultative	obligate
bare	covered
connotative	denotative
cyclic	noncyclic
irremediable	remediable
disenfranchised	enfranchised
original	unoriginal
erect	unerect
tangled	untangled
east	west
weightless	weighty
round	square
barreled	unbarreled
mindful	unmindful
impaired	unimpaired
guided	unguided
objective	subjective
questionable	unquestionable
monovalent	polyvalent
tidy	untidy
nonstandard	standard
annual	biennial
portable	unportable
ambitious	unambitious
diligent	negligent
assertive	unassertive
immoral	moral
defeasible	indefeasible
critical	uncritical
destroyed	preserved
in_vitro	in_vivo
fixed	unfixed
invertible	non-invertible
heterogeneous	homogeneous
punctual	unpunctual
lower-class	upper-class
cenogenetic	palingenetic
illegitimate	legitimate
impolite	polite
international	national
convergent	divergent
corporeal	incorporeal
obtrusive	unobtrusive
off-line	on-line
quotable	unquotable
conventional	nuclear
crosswise	lengthwise
incoming	outgoing
occupied	unoccupied
frivolous	serious
curved	straight
away	home
crossed	uncrossed
endowed	unendowed
debilitating	invigorating
constitutional	unconstitutional
asymmetrical	symmetrical
alphabetic	analphabetic
tanned	untanned
obligatory	optional
cubic	linear
supervised	unsupervised
active	extinct
diluted	undiluted
antemeridian	postmeridian
entozoic	epizoic
coldhearted	warmhearted
desirable	undesirable
anti-American	pro-American
leafless	leafy
tuneful	tuneless
displeased	pleased
bisexual	homosexual
limited	unlimited
qualitative	quantitative
fictional	nonfictional
irreducible	reducible
tasteless	tasty
faced	faceless
truthful	untruthful
anhydrous	hydrous
multidimensional	unidimensional
impassable	passable
faithful	unfaithful
destructible	indestructible
counterfeit	genuine
toed	toeless
ambidextrous	left-handed
oblique	perpendicular
dynamic	undynamic
lax	tense
continuous	discontinuous
antecedent	subsequent
interdepartmental	intradepartmental
bad	good
narrow	wide
armored	unarmored
unvoiced	voiced
isometric	isotonic
attachable	detachable
explicable	inexplicable
re-entrant	salient
horizontal	vertical
democratic	undemocratic
courteous	discourteous
digitigrade	plantigrade
contaminated	uncontaminated
diploid	polyploid
civil	sidereal
expansive	unexpansive
knowable	unknowable
assisted	unassisted
general	specific
comprehensible	incomprehensible
abstract	concrete
reproducible	unreproducible
early	late
accentual	syllabic
thematic	unthematic
crowded	uncrowded
dependent	independent
nidicolous	nidifugous
contestable	incontestable
ignoble	noble
diploid	haploid
cold	hot
flat	natural
crucial	noncrucial
centrifugal	centripetal
masculine	neuter
feminine	neuter
immutable	mutable
confined	unconfined
geared	ungeared
caulked	uncaulked
adaptive	maladaptive
soled	soleless
nonspatial	spatial
less	more
industrial	nonindustrial
autoecious	heteroecious
diplomatic	undiplomatic
dysphemistic	euphemistic
center	left
ectomorphic	mesomorphic
nonresident	resident
protected	unprotected
tongued	tongueless
curable	incurable
strong	weak
breathing	breathless
nonradioactive	radioactive
impatient	patient
insurmountable	surmountable
unwieldy	wieldy
imitative	nonimitative
dominant	recessive
consummated	unconsummated
settled	unsettled
buried	unburied
endothermic	exothermic
inclined	vertical
educated	uneducated
dead	live
extrospective	introspective
judgmental	nonjudgmental
linguistic	nonlinguistic
agreeable	disagreeable
articulate	inarticulate
bloodless	bloody
feminine	masculine
pretentious	unpretentious
conditional	unconditional
filial	parental
clement	inclement
efficacious	inefficacious
allogeneic	xenogeneic
subjacent	superjacent
stained	unstained
creative	uncreative
subhuman	superhuman
ametabolic	metabolic
rhetorical	unrhetorical
sound	unsound
arranged	disarranged
aboral	oral
opisthognathous	prognathous
available	unavailable
concerned	unconcerned
nonwashable	washable
stressed	unstressed
oblique	parallel
listed	unlisted
annual	perennial
one-piece	two-piece
pro-choice	pro-life
unvaried	varied
intended	unintended
qualified	unqualified
lost	won
declared	undeclared
furrowed	unfurrowed
frequent	infrequent
moved	unmoved
absent	present
hairless	hairy
adoptable	unadoptable
irreparable	reparable
savory	unsavory
melodious	unmelodious
controlled	uncontrolled
contested	uncontested
repentant	unrepentant
catarrhine	leptorrhine
insignificant	significant
equipped	unequipped
endocrine	exocrine
real	unreal
malted	unmalted
disordered	ordered
acknowledged	unacknowledged
elastic	inelastic
irreconcilable	reconcilable
astomatous	stomatous
full-term	premature
impure	pure
satisfactory	unsatisfactory
diversified	undiversified
dry	phlegmy
sworn	unsworn
stoppable	unstoppable
stimulating	unstimulating
ahistorical	historical
fastidious	unfastidious
disloyal	loyal
corrected	uncorrected
familiar	strange
big	little
manned	unmanned
fashionable	unfashionable
acatalectic	hypercatalectic
immodest	modest
reported	unreported
sensational	unsensational
confident	diffident
multiform	uniform
cut	uncut
improbable	probable
invisible	visible
anal	oral
forward	reverse
impersonal	personal
vernal	wintry
equatorial	polar
off-street	on-street
insane	sane
figurative	literal
irremovable	removable
spirited	spiritless
nonrepresentational	representational
downtown	uptown
adroit	maladroit
inviolable	violable
unwitting	witting
equivocal	unequivocal
unusual	usual
credible	incredible
distinct	indistinct
complaining	uncomplaining
commercial	noncommercial
trimmed	untrimmed
bettering	worsening
carnivorous	insectivorous
unweaned	weaned
blended	unblended
brotherly	sisterly
chartered	unchartered
composed	discomposed
catarrhine	platyrrhine
immortal	mortal
unveiled	veiled
ill-defined	well-defined
hypertensive	normotensive
associative	nonassociative
aesthetic	inaesthetic
abused	unabused
intra_vires	ultra_vires
black	white
servile	unservile
adequate	inadequate
center	right
crystallized	uncrystallized
blessed	cursed
established	unestablished
protective	unprotective
alert	unalert
inheritable	noninheritable
linear	planar
seasoned	unseasoned
autologous	homologous
harmful	harmless
confined	invasive
fewest	most
understood	ununderstood
rh-negative	rh-positive
frail	robust
landed	landless
atonic	tonic
concentric	eccentric
compartmented	uncompartmented
nasty	nice
extended	unextended
disobedient	obedient
masochistic	sadistic
shockable	unshockable
misused	used
precocious	retarded
financial	nonfinancial
evitable	inevitable
anodic	cathodic
sonic	subsonic
bimodal	unimodal
healthful	unhealthful
adjusted	unadjusted
inflected	uninflected
antagonistic	synergistic
styleless	stylish
innumerate	numerate
irrevocable	revocable
nonreturnable	returnable
irresponsible	responsible
extrasensory	sensory
tasteful	tasteless
ovoviviparous	viviparous
finite	infinite
loved	unloved
offstage	onstage
subsurface	surface
seeded	unseeded
regenerate	unregenerate
asexual	sexual
signed	unsigned
compact	loose
hollow	solid
hydric	mesic
nonslippery	slippery
hungry	thirsty
long	short
assigned	unassigned
aperiodic	periodic
salable	unsalable
monogamous	polygamous
dystopian	utopian
military	unmilitary
official	unofficial
cousinly	uncousinly
unwomanly	womanly
supported	unsupported
cubic	planar
gregarious	ungregarious
manly	unmanly
energetic	lethargic
enforced	unenforced
contemptible	estimable
credulous	incredulous
noticeable	unnoticeable
powerful	powerless
argumentative	unargumentative
binucleate	trinucleate
ascending	descending
apologetic	unapologetic
prophetic	unprophetic
delineated	undelineated
easy	uneasy
tracked	trackless
rhymed	unrhymed
inorganic	organic
reportable	unreportable
intrusive	protrusive
fractional	whole
disorderly	orderly
chaste	unchaste
maxi	mini
empty	full
acute	chronic
dry	wet
following	leading
definite	indefinite
ashamed	unashamed
derived	underived
imperceptible	perceptible
illiterate	literate
traceable	untraceable
touched	untouched
dextral	sinistral
a_posteriori	a_priori
passing	running
insensible	sensible
invulnerable	vulnerable
achondritic	chondritic
adopted	native
committed	uncommitted
fresh	stale
ambiversive	extroversive
perinatal	prenatal
continued	discontinued
migratory	nonmigratory
corrigible	incorrigible
carvel-built	clinker-built
saddled	unsaddled
sonic	supersonic
meatless	meaty
shapely	unshapely
finished	unfinished
impenitent	penitent
invasive	noninvasive
a_la_carte	table_d'hote
autogenous	heterogenous
prejudiced	unprejudiced
nonresidential	residential
fallible	infallible
waning	waxing
autotrophic	heterotrophic
flexible	inflexible
cosmopolitan	endemic
unwanted	wanted
influential	uninfluential
successful	unsuccessful
timbered	untimbered
broken	unbroken
angry	unangry
crystalline	noncrystalline
harmonious	inharmonious
expected	unexpected
docile	stubborn
cautious	incautious
consecrated	desecrated
few	many
attributive	predicative
weedless	weedy
affixed	unaffixed
explosive	nonexplosive
adnate	connate
precedented	unprecedented
competitive	noncompetitive
gradual	sudden
hatless	hatted
pleasant	unpleasant
moneyed	moneyless
dehiscent	indehiscent
discriminating	undiscriminating
eastern	western
balanced	unbalanced
bivalve	univalve
injured	uninjured
long-spurred	short-spurred
expendable	unexpendable
inhabited	uninhabited
effortful	effortless
kind	unkind
herbivorous	omnivorous
changeable	unchangeable
short	tall
skilled	unskilled
unwholesome	wholesome
unventilated	ventilated
postnuptial	prenuptial
encumbered	unencumbered
saturated	unsaturated
exhausted	unexhausted
mined	unmined
intolerable	tolerable
adiabatic	diabatic
defined	undefined
impressionable	unimpressionable
alcoholic	nonalcoholic
monotheistic	polytheistic
exchangeable	unexchangeable
proved	unproved
atrophied	hypertrophied
arbitrable	nonarbitrable
bivalent	multivalent
cheap	expensive
intelligible	unintelligible
full	thin
lamented	unlamented
explicit	implicit
civil	uncivil
amended	unamended
commutable	incommutable
conspicuous	inconspicuous
multinucleate	uninucleate
flat	sharp
starless	starry
harmonic	nonharmonic
fancy	plain
stemless	stemmed
alterable	unalterable
off	on
handled	handleless
forte	piano
desirous	undesirous
additive	subtractive
ambiguous	unambiguous
inner	outer
eventful	uneventful
intelligent	unintelligent
anadromous	catadromous
rough	smooth
fresh	preserved
obvious	unobvious
dysphoric	euphoric
characteristic	uncharacteristic
no	some
discernible	indiscernible
manageable	unmanageable
drained	undrained
insufficient	sufficient
civilized	noncivilized
numerical	verbal
distal	proximal
lost	saved
monochromatic	polychromatic
ectomorphic	endomorphic
nonrigid	rigid
leaky	tight
intoxicated	sober
impenetrable	penetrable
fissile	nonfissile
unwooded	wooded
taciturn	voluble
insured	uninsured
agnostic	gnostic
adaptable	unadaptable
illegible	legible
potted	unpotted
troubled	untroubled
disinclined	inclined
primary	secondary
busy	idle
legged	legless
swept	unswept
confirmed	unconfirmed
disposable	nondisposable
hardened	soft
damaged	undamaged
humane	inhumane
dying	nascent
starchless	starchy
impolitic	politic
hypotonic	isotonic
merited	unmerited
burdened	unburdened
asleep	awake
nonprescription	prescription
painted	unpainted
matched	mismatched
respectable	unrespectable
glorious	inglorious
nonrandom	random
serviceable	unserviceable
ribbed	ribless
certified	uncertified
bordered	unbordered
complete	incomplete
illicit	licit
hateful	lovable
domestic	foreign
irresistible	resistible
benign	malign
coarse	fine
heterocercal	homocercal
privileged	underprivileged
rhythmical	unrhythmical
sized	unsized
systematic	unsystematic
friendly	unfriendly
alienable	inalienable
closed	open
abactinal	actinal
factory-made	homemade
bipolar	unipolar
christian	unchristian
treated	untreated
catalectic	hypercatalectic
back	front
known	unknown
advisable	inadvisable
open	shut
approachable	unapproachable
tearful	tearless
new	worn
productive	unproductive
dispensable	indispensable
thrifty	wasteful
brainwashed	unbrainwashed
altricial	precocial
restful	restless
ambidextrous	right-handed
injectable	uninjectable
edifying	unedifying
nonreflective	reflective
bottomed	bottomless
gaseous	solid
reliable	unreliable
predictable	unpredictable
gutless	gutsy
heavy-duty	light-duty
aligned	nonaligned
shaded	unshaded
constructive	destructive
surprising	unsurprising
intractable	tractable
oleophilic	oleophobic
coastal	inland
nonspeaking	speaking
ethical	unethical
insecure	secure
cauline	radical
bodied	unbodied
airworthy	unairworthy
calculable	incalculable
nonvolatile	volatile
high-tech	low-tech
certain	uncertain
inshore	offshore
nonpregnant	pregnant
disorganized	organized
sold	unsold
laureled	unlaureled
counterrevolutionary	revolutionary
lubricated	unlubricated
colored	uncolored
institutional	noninstitutional
clear	unclear
perinatal	postnatal
orthodox	unorthodox
parallel	perpendicular
dull	lively
insoluble	soluble
endogenous	exogenous
alive	dead
palatable	unpalatable
shrinkable	unshrinkable
loud	soft
aplacental	placental
anaclinal	cataclinal
anticholinergic	cholinergic
seamed	seamless
equal	unequal
active	inactive
green	ripe
intestate	testate
playable	unplayable
antipyretic	pyretic
insincere	sincere
musical	unmusical
bivalent	univalent
cenobitic	eremitic
punitive	rehabilitative
acyclic	cyclic
applied	theoretical
gracious	ungracious
full-time	part-time
extant	extinct
addicted	unaddicted
asyndetic	syndetic
down	up
analogue	digital
decorous	indecorous
early	middle
maximal	minimal
recoverable	unrecoverable
suspected	unsuspected
high	low
conclusive	inconclusive
