# Supplementary material for: FrameAxis: characterizing microframe bias and intensity with word embedding
Source: PeerJ Comput Sci. 2021 Jul 22;7:e644. doi: 10.7717/peerj-cs.644 (PMC8323720; doi:10.7717/peerj-cs.644)
Supplement: Supplemental Information 2 — lib/ -<common codes for FrameAxis exp/ -<analysis codes [file peerj-cs-07-644-s002.zip › frameaxis code/libs/semaxis/tests/.pytest_cache/v/cache/nodeids]

[
  "test_core.py::test_core_load_default_axes",
  "test_core.py::test_core_load_plutchik_wheel_of_emotions_axes",
  "test_core.py::test_load_wordnet_antonyms_axes"
]
