# Supplementary material for: FrameAxis: characterizing microframe bias and intensity with word embedding
Source: PeerJ Comput Sci. 2021 Jul 22;7:e644. doi: 10.7717/peerj-cs.644 (PMC8323720; doi:10.7717/peerj-cs.644)
Supplement: Supplemental Information 3 [file peerj-cs-07-644-s003.zip]

Archive with 3 entries (3 files):
- eval.ipynb
- semeval_bias_mturk.csv
- semeval_intensity_mturk.csv
