# Supplementary material for: FrameAxis: characterizing microframe bias and intensity with word embedding
Source: PeerJ Comput Sci. 2021 Jul 22;7:e644. doi: 10.7717/peerj-cs.644 (PMC8323720; doi:10.7717/peerj-cs.644)
Supplement: Supplemental Information 3 [file peerj-cs-07-644-s003.zip › eval.ipynb]

# %% [code]
import pandas as pd
from sklearn.metrics import confusion_matrix
from sklearn.metrics import accuracy_score
import operator
from collections import defaultdict

# %% [markdown]
# framing bias

# %% [code]
df = pd.read_csv("semeval_bias_mturk.csv")
df.shape

# %% [code]
df.head()

# %% [code]
df['WorkerId_a'].value_counts()

# %% [code]
y_true = df['answer']
y_pred = df['worker_answer']
print(confusion_matrix(y_true, y_pred))
print(accuracy_score(y_true, y_pred))

# %% [markdown]
# framing intensity

# %% [code]
df = pd.read_csv("semeval_intensity_mturk.csv")
df.shape

# %% [code]
df['WorkerId_a'].value_counts()

# %% [code]
y_true = df['answer']
y_pred = df['worker_answer']
print(confusion_matrix(y_true, y_pred))
print(accuracy_score(y_true, y_pred))

# %% [code]
