# Supplementary material for: FrameAxis: characterizing microframe bias and intensity with word embedding
Source: PeerJ Comput Sci. 2021 Jul 22;7:e644. doi: 10.7717/peerj-cs.644 (PMC8323720; doi:10.7717/peerj-cs.644)
Supplement: Supplemental Information 3 [file peerj-cs-07-644-s003.zip › semeval_bias_mturk.csv]

HITId	aspect-sentiment	WorkerId_a	answer	worker_answer
356ZPKYPUHHYYMFMW363DA9QOPAYPE	ambience-positive	4	Set 2	Set 2
3X52SWXE0X5BFSBICX298DP3EYVWCZ	food-positive	1	Set 1	Set 1
3NQUW096N68T60SGWZLGXC7FA6OL9E	ambience-positive	5	Set 2	Set 2
38O9DZ0A62N0NV4AOM0ZY6H4E5Q620	food-positive	23	Set 2	Set 2
3E22YV8GG164MNB8P1XSWUBJK56NPD	service-positive	26	Set 2	Set 2
3R15W654VDTZYZ92D1W2J7X4K6SQL5	service-negative	20	Set 1	Set 1
39WICJI5ATSRWNK4URBFEEFRPNN3ZZ	price-positive	27	Set 2	Set 1
3KG2UQJ0MJOPMZCNPECHWZ1TP1SNQ4	price-positive	15	Set 2	Set 2
3MQKOF1EE2OLKKHWCTXKSJ7LZY7WDZ	food-negative	15	Set 2	Set 2
378G7J1SJLYQCQVW8O84Y1P6ZA8WES	price-positive	8	Set 1	Set 1
3YGYP136419PY0RN2T1H1PBYLNUNR5	service-negative	25	Set 1	Set 1
3YCT0L9OMM91ZFR0HI1MRZGU7PDNST	food-positive	5	Set 1	Set 2
3P4ZBJFX2V3II4VS3ZSAGJA6BBNWFA	price-positive	13	Set 2	Set 2
3UQ1LLR26A87BJ2LO5ZGT7IZGO6LAT	food-positive	13	Set 1	Set 1
3ABAOCJ4R84J4HRNDDXHJKCTKBIQM7	food-positive	7	Set 2	Set 2
3UXQ63NLAAMCUT7DUJZCOI25Y6RLBO	food-negative	2	Set 1	Set 1
3T8DUCXY0N6HPD0L58N7J3HW4JAT9P	food-negative	9	Set 2	Set 2
308KJXFUJR6VUWAQXE17FYSGA1STA4	ambience-positive	23	Set 1	Set 1
3LN3BXKGC0VOW4RNEJYSY4AICQNWG9	ambience-negative	26	Set 2	Set 2
337F8MIIMZDFCYXIQB36IK4BLG040T	price-positive	2	Set 1	Set 1
32TZXEA1OLKFJNI0MU76WPNLQ8641W	food-negative	3	Set 1	Set 1
31MBOZ6PAORV4YZJ8JV7Z28NGRRLCV	price-negative	8	Set 2	Set 2
3ODOP6T3ASKM880W5Y7K18XQIEK42D	food-negative	20	Set 1	Set 1
3BKZLF990ZZJYYG1WGLSDFZ0TLWYQ5	food-positive	4	Set 2	Set 2
30F94FBDNRK0D6FI3S13A9CMSJDTBZ	food-positive	6	Set 2	Set 2
34R3P23QHS12W0MYYPGAJ4MJRQ0WH8	price-positive	20	Set 2	Set 1
3PKVGQTFIHKJAZV19VASI595P7YYR6	service-negative	1	Set 1	Set 1
3VDVA3ILIDFVV3BKHV975EKOGDF1GG	ambience-negative	25	Set 2	Set 2
3EHVO81VN5L9VZ6V11RPQEWPVDS1HF	ambience-positive	26	Set 2	Set 2
3SD15I2WD2UP8D0TSME4HGMWKJQ63B	service-positive	5	Set 1	Set 1
374UMBUHN5PJNB7OHSXYLTI4A4DTC6	food-negative	9	Set 2	Set 2
3KG2UQJ0MJOPMZCNPECHWZ1TP1SQN7	food-negative	25	Set 1	Set 1
38RHULDV9YF2SVXI47YVJGNYR3FWI1	food-negative	4	Set 2	Set 2
385MDVINFCFYN6HOMPJVVH2Y4I4WJD	food-negative	25	Set 1	Set 1
3U74KRR67ML2EF4F6I6C14CG98RNTI	food-negative	9	Set 1	Set 1
3Q7TKIAPOTA59Q5X8FQIJ8Q51R3LDV	service-negative	8	Set 1	Set 1
3H5TOKO3D9JAQ9JXS0JNRLE2YJM64W	price-negative	6	Set 1	Set 1
3IH9TRB0FBZ9RUHF7J9AQQX4VQ71I8	ambience-positive	23	Set 2	Set 2
3P888QFVX3U74KCZQTCUBO1YFBXQOM	service-positive	16	Set 1	Set 1
3IVEC1GSLPZ5M51LP1UA2RC485W1JK	service-negative	22	Set 2	Set 2
3HEM8MA6H9CPPKO05TP90O6OPGTQP3	ambience-negative	11	Set 2	Set 1
3PGQRAZX02KVBEVEOKAX8FE1B9HYSU	food-positive	14	Set 1	Set 1
3MA5N0ATTCBTYQN64AJ7WW2BJ74WKC	food-positive	10	Set 2	Set 2
3W0XM68YZPV0XP737MUM36CHNUW1KJ	food-positive	11	Set 1	Set 1
3NSM4HLQNRUAPWPF564Y0TWYUCFQQU	price-negative	4	Set 1	Set 1
3WPCIUYH1A8TS3D2HOS95Z0MV4PTD6	ambience-positive	1	Set 1	Set 1
39XCQ6V3KY4SMSNX652XWDKGYFH651	service-positive	0	Set 2	Set 2
3LB1BGHFL2WWQE8TDKFNIKANDSVYTJ	price-negative	6	Set 1	Set 2
3BPP3MA3TCKA1WJX4A12PQ8Q134LEO	food-positive	16	Set 1	Set 1
3H781YYV6TIYK9R2DJ3TBHI7VGQTEZ	price-negative	13	Set 2	Set 2
3Z3R5YC0P3NQQNRY8UNZTZ377H5TFH	service-negative	11	Set 2	Set 2
31J7RYECZLQBHVPLSM6NI6PWCU11LM	ambience-positive	1	Set 2	Set 2
3VMV5CHJZ8FW4NNTJETHBK3J8W5TGG	price-positive	8	Set 2	Set 2
382GHPVPHSRBTQWF9YLPKI2IOSK43O	service-positive	0	Set 2	Set 2
3PA41K45VN4FJ2JL9UG30XPTKQ27PN	service-positive	28	Set 2	Set 2
3GMLHYZ0LEXBQRNIDP5XNGWPW62YUA	service-positive	27	Set 2	Set 2
3TL87MO8CMP27AJTZLL878TQD4JLF6	service-positive	24	Set 1	Set 1
31GECDVA9JMO5WNBBOC2OJYGUAS66H	service-positive	1	Set 2	Set 2
3XU80RHWHZGWBMFJ9CQ8UNUO2SG449	food-positive	21	Set 2	Set 2
3P4C70TRMRH8LAFOA5RQPTT2EJJLG5	food-positive	1	Set 2	Set 2
3PIOQ99R7YMHESJ46NWM60YISMYNU9	ambience-positive	25	Set 2	Set 2
302U8RURJZ1HR784BD6R2M016T7NVY	service-positive	16	Set 1	Set 1
3VO4XFFP15M0JEK097VS02F3PMO7QE	price-positive	10	Set 2	Set 2
31SIZS5W59FA1X4FILTY5J63QYHQRV	price-negative	20	Set 1	Set 2
3R6RZGK0XFCB36CIIFF2J2Y8ADBYVZ	food-positive	9	Set 1	Set 1
37OPIVELUU35PNJVXKKI1FPSZ7YAHC	ambience-positive	12	Set 1	Set 1
3KI0JD2ZU1I79W1GUYHUUXYCPLC67G	ambience-positive	0	Set 1	Set 1
3BC9H1KCYUCOIVCN8PKY54HMHMDYW9	ambience-negative	2	Set 1	Set 1
3M47JKRKCX1B9A6Z43908XU705I683	ambience-positive	15	Set 2	Set 2
3EQVJH0T40LA4JI43KBZWKFKNWITHF	food-negative	24	Set 1	Set 2
3PMR2DOWOO1E75JJNH9IZF022OB45E	ambience-negative	10	Set 2	Set 2
3KTCJ4SCVG1VND76SY72IJ4LCZR1MO	price-negative	1	Set 2	Set 2
3UY4PIS8QRL15VS64ZM2VYTLHP11NO	service-positive	5	Set 2	Set 2
31ODACBENUFM2C4SXAT3VTBZC00QSJ	price-positive	13	Set 1	Set 1
3IQ9O0AYW6ZA0ETO92TKWWGZN9XTI8	price-positive	10	Set 1	Set 1
3HUR21WDDUP37VHDIUGK7NVTQOJYX2	price-positive	16	Set 2	Set 2
3XJOUITW8URNHCH7MAYT5Y7LEJEQT8	ambience-negative	11	Set 2	Set 2
3H5TOKO3D9JAQ9JXS0JNRLE2YJM46U	price-negative	11	Set 2	Set 2
3ZCC2DXSD74S707NNQ2MQ122SUDYY8	ambience-negative	15	Set 2	Set 1
3K8CQCU3KE1U6W891NBNOOJFD29NW8	service-negative	9	Set 1	Set 1
3ZQA3IO31BRJNGSI5EMFANTQ7Z61O3	price-negative	19	Set 1	Set 1
3HXCEECSQMTSCQHSJC4548B4YOHYZZ	food-positive	24	Set 2	Set 2
3QQUBC64ZEE9VWDZBS79Q7XMM4FNX1	ambience-negative	16	Set 2	Set 2
388FBO7JZRTYV139GOTB9L4VOA9NY7	food-negative	5	Set 1	Set 1
39O0SQZVJN70VFZ0MMKS5SP8L8Q7RF	price-negative	27	Set 1	Set 2
3SU800BH86S2HPWWMFO3AUTNXXLQUZ	price-negative	11	Set 2	Set 2
3I4E7AFQ2KZ6VPDURKEK8XVZ0OMTJK	food-negative	26	Set 2	Set 2
39KV3A5D187CWUZD1BKXV2U47A97S3	service-positive	15	Set 2	Set 2
3BO3NEOQM0H5LIUF32231RQ7ZKDAI5	ambience-negative	17	Set 1	Set 2
307FVKVSYRFTU9X2BAOFXZEYTU647T	ambience-positive	10	Set 1	Set 1
38B7Q9C28G5BNFP99VFE8TPIKB069S	service-positive	14	Set 1	Set 1
3W9XHF7WGKV169JC95EW9CVCFDMTKJ	service-negative	13	Set 1	Set 1
3RWO3EJELH918G4JKEZUZNYGH421PK	service-negative	26	Set 2	Set 1
341H3G5YF0EVFVL7B4TWCGHKMB2Z0Z	service-negative	18	Set 1	Set 1
3B286OTISEH1GTELLKN3DS57CZ2AJH	ambience-negative	19	Set 2	Set 2
3XAOZ9UYRZRM8S5YKREJZSOQM0O1QB	price-positive	19	Set 1	Set 1
3QTFNPMJC6IY0RDECAVUNSDXU4DNZY	ambience-positive	25	Set 2	Set 2
35F6NGNVM8JDBUCSQBPN57QQ9TN7TS	price-negative	9	Set 2	Set 2
31S7M7DAGGQCQF1UU5QXOC8R4DRTLM	price-negative	23	Set 1	Set 2
304QEQWKZPKJGR709VIFWIAG27ZO0M	price-negative	20	Set 1	Set 2
30QQTY5GMKKSB7RHQGFXA3CSS7U7UJ	service-negative	19	Set 1	Set 1
3FBEFUUYRK5PSYZE11TE4O02QTI6A7	ambience-positive	5	Set 2	Set 2
3P7RGTLO6EDWRDK335NFE75KRO2AKG	food-negative	0	Set 2	Set 2
3UQ1LLR26A87BJ2LO5ZGT7IZGO7ALJ	service-negative	15	Set 1	Set 2
32TMVRKDGNYXUN2LLFGLBZAT4EC48G	ambience-negative	1	Set 2	Set 2
3K2CEDRACB1WWXJFUHRCOPNG4IHTMO	service-negative	13	Set 2	Set 2
3D06DR5225JRH1K6OH0VTKXOGTXAML	ambience-negative	0	Set 2	Set 2
3U74KRR67ML2EF4F6I6C14CG98RTNO	price-positive	16	Set 2	Set 2
3BAKUKE49HCMKTKYX63J4IYVIMQ1RC	service-positive	11	Set 2	Set 2
33N1S8XHHMLVMK6P7NXWQL0UR38Z12	ambience-positive	28	Set 1	Set 1
3ZZAYRN1I6RKW04R7X6PGTCLZIWTO3	ambience-negative	11	Set 2	Set 2
3ZQA3IO31BRJNGSI5EMFANTQ7Z5O1P	service-negative	11	Set 2	Set 2
3N5YJ55YXG3XZJ560IFV6ZMOLJ7ANL	service-positive	24	Set 2	Set 2
3P7QK0GJ3TL2B5OLQRXAV4AZJ9MZ2J	ambience-negative	8	Set 1	Set 1
3LAZVA75NIRQC1AEOIMTF63VZ5JO26	ambience-negative	1	Set 2	Set 2
3SX4X51T809FH45I1XF8LOMTBTCAO0	price-positive	10	Set 1	Set 1
3B6F54KMR2CYL8KBCV3OUS3R4O91S0	food-negative	24	Set 2	Set 1
3FI30CQHVKJUB8467FTAZZK88B36B2	price-negative	25	Set 2	Set 2
35ZRNT9RUIYFXJ6XSI0YYG8N5JJO3H	price-positive	5	Set 1	Set 1
39WICJI5ATSRWNK4URBFEEFRPNMZ3U	service-negative	14	Set 2	Set 2
