# Supplementary material for: FrameAxis: characterizing microframe bias and intensity with word embedding
Source: PeerJ Comput Sci. 2021 Jul 22;7:e644. doi: 10.7717/peerj-cs.644 (PMC8323720; doi:10.7717/peerj-cs.644)
Supplement: Supplemental Information 3 [file peerj-cs-07-644-s003.zip › semeval_intensity_mturk.csv]

HITId	aspect-sentiment	WorkerId_a	answer	worker_answer
3DIIW4IV8PVQJTEYU1SCOO477AGI41	service-positive	22	Set 2	Set 2
3XBYQ44Z6P4S19DTYJXZXNP72KVWTI	ambience-negative	24	Set 1	Set 1
35A1YQPVFEG8FCIY86BMTGAL76BI56	service-positive	14	Set 2	Set 2
3DGDV62G7O98X1MF3IZ8468L9AFP2O	food-negative	19	Set 1	Set 2
3MD8CKRQZZNTFA02NV9P8IUHC3PRJ5	ambience-negative	0	Set 2	Set 2
3TY2U1TEB7ACHMHPFQ0G6R8Q2MVJJ5	ambience-negative	22	Set 1	Set 1
3EQPA8A374W2H1MTXC32ULWGLK8ZJ6	food-positive	10	Set 1	Set 1
3X55NP42EOGXIJIY7IDDNGDDFOFP3Z	food-positive	19	Set 1	Set 1
3SMIWMMK61571MSIYON92JB9LY2WU9	price-positive	6	Set 2	Set 2
3SV8KD29L4SXSLSBFX3EV0WT098ZK5	food-negative	14	Set 1	Set 1
30IRMPJWDZJOQU6K5G919XUURSPRK4	ambience-positive	7	Set 2	Set 2
3I7SHAD35MW9YZM8HEOBJTVYFLQM75	ambience-negative	23	Set 1	Set 2
3Z3R5YC0P3NQQNRY8UNZTZ377H5FT3	service-positive	28	Set 1	Set 1
3VJ4PFXFJ37AU9PFXJRHKUEITFZUAW	ambience-positive	11	Set 2	Set 2
3XT3KXP24ZY4YGICDPLRLMOL31MI6M	service-positive	11	Set 1	Set 2
3VQTAXTYN3LFDJU73XRDF5YOBXKUBR	ambience-negative	18	Set 1	Set 1
3UEBBGULPFO5Q06N8ZD9YVP9QVCFUU	service-positive	26	Set 2	Set 2
3511RHPADVEZA0O2QGL2OX79GSURL7	service-positive	25	Set 1	Set 1
3XEIP58NL0N8CRAT0XFFA098P9DZL8	food-negative	23	Set 2	Set 2
3CMV9YRYP31ICC5PIBCTM6LI6B0JL7	ambience-negative	8	Set 2	Set 2
336OE47KI2K7E1HI3EXEY5DSZ5BWVY	food-negative	19	Set 1	Set 2
360ZO6N6J1JDCIA1WBMVXPM4ABEM9H	service-negative	19	Set 1	Set 2
3D06DR5225JRH1K6OH0VTKXOGTWMAW	price-negative	26	Set 1	Set 1
3NC6WP7WJHKKTQHNTO2AK7W66EDWW8	service-negative	12	Set 2	Set 2
3GONHBMNHVYSI9SE09GUADOXPE3ZMA	price-positive	11	Set 1	Set 1
3TUOHPJXYHXZIQMD3TYWMQADFGJWX1	ambience-negative	13	Set 2	Set 2
3R0WOCG21M98SGSRHTIJAVMOEIWUDY	food-negative	5	Set 1	Set 1
3GVPRXWRPHUN2GWHWZQJR0OHYC6I7L	service-positive	20	Set 1	Set 2
3EPG8DX9LKQ0WY52L1162DBXTK6P5P	ambience-positive	6	Set 2	Set 1
35YHTYFL1G353FVNDPNEUHRS42LFVJ	ambience-positive	11	Set 2	Set 1
3QTFNPMJC6IY0RDECAVUNSDXU4DZNA	service-negative	11	Set 2	Set 2
368IUKXGA58WF25GQKBBUJPXPFHP65	food-positive	17	Set 1	Set 2
3VW0145YLYC2IUNAIND8MJ076GQJM9	ambience-positive	10	Set 1	Set 1
34OWYT6U3WHRGZKABWO35WFNT2UI9X	price-positive	25	Set 1	Set 1
3PA41K45VN4FJ2JL9UG30XPTKQ1P74	ambience-negative	19	Set 1	Set 2
3CIS7GGG65JDKM6RDOT3GD49EUXUER	food-positive	2	Set 2	Set 2
3OB6JN3A9QPJGI6NQSMHOAMYGXKRM9	food-positive	4	Set 2	Set 2
3YGYP136419PY0RN2T1H1PBYLNURN9	service-negative	26	Set 1	Set 1
3UEBBGULPFO5Q06N8ZD9YVP9QVCUF9	ambience-positive	6	Set 1	Set 2
3BC9H1KCYUCOIVCN8PKY54HMHMDWY7	price-positive	19	Set 1	Set 2
3VLL1PIENQOGICDQDPV72HD2KEIZOP	service-negative	27	Set 1	Set 2
351S7I5UG9W80C8AUOS8ZYP7B60JN9	food-negative	26	Set 1	Set 1
3P4ZBJFX2V3II4VS3ZSAGJA6BBNFWT	food-positive	21	Set 1	Set 1
3QXFBUZ4ZKGB402IJJJRGGPLRACUG8	ambience-positive	11	Set 2	Set 1
338431Z1FLF7GLRZ381UGEB3BXZROO	price-negative	17	Set 2	Set 1
3RWB1RTQDJNJJGO4JZ89EXLOVA7P8R	price-negative	9	Set 1	Set 1
3ATYLI1PRT2QIX8MV3SLENPC1G5JOO	food-positive	26	Set 2	Set 2
3TX9T2ZCB91ONLMS4BMHJBQONGHWZY	ambience-positive	11	Set 2	Set 2
3G57RS03HH544R4WJ3QU6034IAF25G	service-positive	12	Set 1	Set 1
3NRZ1LDP7W6Y3CPRSP8MRHISUJEZP6	food-positive	14	Set 2	Set 2
3VEI3XUCZRXP1L30I8E95EGTL2VRP5	ambience-negative	26	Set 1	Set 1
32ZCLEW0BZK83XKNA3503NU2BL1JP5	food-positive	0	Set 2	Set 1
38O9DZ0A62N0NV4AOM0ZY6H4E5Q26W	price-negative	11	Set 1	Set 1
3RQVKZ7ZRKJJRVIF7W5R4KH09GA27V	ambience-positive	19	Set 2	Set 2
31SIZS5W59FA1X4FILTY5J63QYHRQW	ambience-negative	28	Set 2	Set 1
3BO3NEOQM0H5LIUF32231RQ7ZKCIAC	service-positive	24	Set 2	Set 2
3KWGG5KP6J2FAGH48VWMZFNCGWHMCY	price-positive	20	Set 2	Set 1
391FPZIE4CMP4WXT3P191G1M6APUH7	food-positive	15	Set 1	Set 1
38DCH97KHH2T39L2AGKP3SKCGHNJQW	service-positive	13	Set 1	Set 1
39HYCOOPKOLPF8NI8RRXJL5U1WTMDY	ambience-positive	11	Set 2	Set 2
34YWR3PJ28A6A0LSAM5BFV19EB4X00	service-negative	12	Set 2	Set 2
3T5ZXGO9DEOJ3OQ6S2NBRM82ZF0ZQX	food-positive	19	Set 2	Set 1
3D1TUISJWI0P0R8D97JU1S216N4UI0	food-negative	14	Set 1	Set 1
3TC2K6WK9G2NR9NYH1XXIKDVK0G28I	price-negative	6	Set 2	Set 2
3D3B8GE892RJXL7EORENETGZFGPP9G	price-negative	0	Set 2	Set 1
3FJ2RVH25Z6N5E68MT3BIG8646Y297	food-negative	15	Set 2	Set 2
3K3IX1W4S6RX24HJGXSNAORJLY7PAV	price-positive	26	Set 2	Set 2
375VSR8FVW9JFP565HCBWCI7V12ZRY	food-positive	21	Set 2	Set 2
3KA7IJSNW652LEMBMBSJ5ZBP3GSPBQ	ambience-positive	21	Set 2	Set 2
3RZS0FBRWKALVJEH0BOEGJH7L1SPCX	price-negative	7	Set 2	Set 2
3UZUVSO3P7VU7E1I4M2HP3NF18UMER	service-positive	18	Set 2	Set 2
3CVDZS288H0MDS1EZXMN7L8FD99MF9	food-negative	15	Set 2	Set 2
3FSEU3P2NR0ADYJFV0IYA9G8MKJRRX	ambience-negative	0	Set 1	Set 1
38EHZ67RIMSSRSX9AHS5P68REO9MG8	ambience-positive	12	Set 1	Set 1
371Q3BEXDH9VG45JK6CGMMN3H3LZSM	service-negative	0	Set 2	Set 2
3FO95NVK5C0MEDJSAPI30JL48M2RSL	service-negative	21	Set 2	Set 2
33KGGVH24UH6HP6A659BT0KJJ3AX13	service-positive	13	Set 1	Set 1
3MD8CKRQZZNTFA02NV9P8IUHC3PJRX	ambience-positive	12	Set 2	Set 2
3M93N4X8HKN5GP0F2K9UYSZDY58JSL	service-negative	2	Set 2	Set 2
3I4E7AFQ2KZ6VPDURKEK8XVZ0OMJTA	price-positive	19	Set 1	Set 1
3MJ9GGZYO361AXGDEZHBEBJQAOG2AM	price-negative	22	Set 1	Set 2
33W1NHWFYHLWV4IY96H6WRJPJMZZTB	food-negative	12	Set 1	Set 2
3MQY1YVHS3K6T7L5KDH79M3WS612BH	service-negative	2	Set 1	Set 1
3BJKPTD2QCCNTDW7ZPNTAOHQA5GRTA	ambience-negative	11	Set 1	Set 2
3P458N04Q1HD6AO6P99PYJUOB9OX2K	price-negative	1	Set 2	Set 2
3DFYDSXB2W0LV2SJRP4UDTH1J2TUJC	service-positive	14	Set 2	Set 2
3BVS8WK9Q0VA4SZ79G2ZW2ADH2XIB7	price-positive	14	Set 2	Set 2
3RKHNXPHGWWG6MY19A46E8HEYRTUKB	price-positive	2	Set 2	Set 2
39TX062QX1O2RSKPT9NUHTZGHNOX3V	price-negative	2	Set 1	Set 1
3IKDQS3DQE0TEXRDNGYU7MGVZNXICE	service-positive	14	Set 2	Set 2
3TFJJUELSHPP3CDBYDD2K69EAR12CO	service-positive	26	Set 1	Set 1
3GKAWYFRAPTV0BKV07JP0PZP614PDX	price-negative	19	Set 1	Set 2
3I01FDIL6M8Z84JPY98D4CRWVRD2DO	price-negative	27	Set 2	Set 2
3W3RSPVVGSRRQSGJUAG7T8UTNRYULE	price-negative	5	Set 2	Set 2
3YLPJ8OXX8DN9O3TTNSDRYRMVNKX4G	ambience-positive	12	Set 2	Set 1
3QD8LUVX4XY5577T7SBNWQX0VJFX5L	food-negative	7	Set 2	Set 2
3IWA71V4TIG1OB77CBLSOWB0REQX61	price-negative	22	Set 2	Set 2
3DFYDSXB2W0LV2SJRP4UDTH1J2TJU1	price-positive	18	Set 2	Set 2
31YWE12TE0CKSBLCVLQKUABWMPAX70	food-positive	21	Set 2	Set 2
3RIHDBQ1NEY6ROSKUNANA6KSTOMMH7	ambience-negative	12	Set 1	Set 1
3126F2F5F830SHYVW2U967HA6D5PEQ	service-negative	16	Set 1	Set 1
3VIVIU06FKC6NJ3405S8AIL7T11MI0	food-negative	17	Set 2	Set 1
3JYPJ2TAYI8SYVYRRDEFOP2AIEKPF8	price-positive	3	Set 1	Set 1
33IXYHIZB5I40AXPU4JXAU9HV3E2EH	ambience-negative	13	Set 1	Set 1
375VMB7D4JJ3JPXRNCT5RSYDKN9IDE	ambience-positive	12	Set 2	Set 1
3Y7LTZE0YTMBVHXN9B7G1N5R206ZU2	price-positive	8	Set 1	Set 1
3LEG2HW4UFNW6OXLPF33SCUH74T2FZ	service-negative	7	Set 2	Set 2
3VW0145YLYC2IUNAIND8MJ076GQMJC	price-positive	18	Set 1	Set 1
39RRBHZ0AU1B8WMNE1HLX97AG7FZVR	service-negative	24	Set 2	Set 2
3FHTJGYT8N0YCVUM2XKX6A2MJTKPG7	price-negative	12	Set 1	Set 2
3FDWKV9VCN2BWAY4UMHMTL9INWOUMG	ambience-negative	5	Set 2	Set 2
3OZ4VAIBEXFL8HHJWFEZ9FJKX92JVQ	price-positive	22	Set 1	Set 2
385MDVINFCFYN6HOMPJVVH2Y4I4JW0	food-positive	23	Set 1	Set 1
36U4VBVNQOD2TQBWZUD3FK3STJNRU1	service-negative	17	Set 1	Set 1
3HEADTGN2PS2650W4KN8B65B7QWRVQ	food-positive	10	Set 1	Set 1
3PIOQ99R7YMHESJ46NWM60YISMYUNG	food-negative	25	Set 1	Set 1
3SNR5F7R92T8BVBRJ74PXAGYKZAIE7	food-negative	26	Set 2	Set 2
3AJA9FLWSCY0H9BNEIOVFS1YW0PIFP	service-negative	26	Set 1	Set 1
33K3E8REWWVOSPQV5QIQ8A7RX9GX8N	price-positive	22	Set 2	Set 1
3PR3LXCWSFZO6U95AIO48622HFYX9C	food-negative	16	Set 1	Set 1
